# Supplementary material for: The chlorophyll fluoroscope, a device to observe the in vivo emission of chlorophyll fluorescence for teaching and demonstration purposes
Source: Photosynth Res. 2025 Apr 15;163(3):26. doi: 10.1007/s11120-025-01150-9 (PMC12000186; doi:10.1007/s11120-025-01150-9)
Supplement: Supplementary file 7 — Supplementary Material 7 [file 11120_2025_1150_MOESM7_ESM.123dx › Fusion[Active]/Breps.BlobParts/BREP1.smt]

21900 0 9 8           
16 Autodesk Neutron 19 ASM 219.0.0.4610 NT 24 Thu Mar 13 17:18:57 2025 
10 9.9999999999999995e-007 1e-010 
asmheader $-1 -1 @12 219.0.0.4610 #
body $-1 -1 $-1 $9 $-1 $10 #
body $-1 -1 $-1 $11 $-1 $12 #
body $-1 -1 $-1 $13 $-1 $14 #
body $-1 -1 $-1 $15 $-1 $16 #
body $-1 -1 $-1 $17 $-1 $18 #
body $-1 -1 $-1 $19 $-1 $20 #
body $-1 -1 $-1 $21 $-1 $22 #
body $-1 -1 $-1 $23 $-1 $24 #
lump $-1 -1 $-1 $-1 $25 $1 #
transform $-1 -1 1 0 0 0 1 0 0 0 1 0 0 0 1 no_rotate no_reflect no_shear #
lump $-1 -1 $-1 $-1 $26 $2 #
transform $-1 -1 1 0 0 0 1 0 0 0 1 0 0 0 1 no_rotate no_reflect no_shear #
lump $-1 -1 $-1 $-1 $27 $3 #
transform $-1 -1 1 0 0 0 1 0 0 0 1 0 0 0 1 no_rotate no_reflect no_shear #
lump $-1 -1 $-1 $-1 $28 $4 #
transform $-1 -1 1 0 0 0 1 0 0 0 1 0 0 0 1 no_rotate no_reflect no_shear #
lump $-1 -1 $-1 $-1 $29 $5 #
transform $-1 -1 1 0 0 0 1 0 0 0 1 0 0 0 1 no_rotate no_reflect no_shear #
lump $-1 -1 $-1 $-1 $30 $6 #
transform $-1 -1 1 0 0 0 1 0 0 0 1 0 0 0 1 no_rotate no_reflect no_shear #
lump $-1 -1 $-1 $-1 $31 $7 #
transform $-1 -1 1 0 0 0 1 0 0 0 1 0 0 0 1 no_rotate no_reflect no_shear #
lump $-1 -1 $-1 $-1 $32 $8 #
transform $-1 -1 1 0 0 0 1 0 0 0 1 0 0 0 1 no_rotate no_reflect no_shear #
shell $-1 -1 $-1 $-1 $-1 $33 $-1 $9 #
shell $-1 -1 $-1 $-1 $-1 $34 $-1 $11 #
shell $-1 -1 $-1 $-1 $-1 $35 $-1 $13 #
shell $-1 -1 $-1 $-1 $-1 $36 $-1 $15 #
shell $-1 -1 $-1 $-1 $-1 $37 $-1 $17 #
shell $-1 -1 $-1 $-1 $-1 $38 $-1 $19 #
shell $-1 -1 $-1 $-1 $-1 $39 $-1 $21 #
shell $-1 -1 $-1 $-1 $-1 $40 $-1 $23 #
face $41 -1 $-1 $42 $43 $25 $-1 $44 forward single #
face $45 -1 $-1 $46 $47 $26 $-1 $48 forward single #
face $49 -1 $-1 $50 $51 $27 $-1 $52 reversed single #
face $53 -1 $-1 $54 $55 $28 $-1 $56 forward single #
face $57 -1 $-1 $58 $59 $29 $-1 $60 reversed single #
face $61 -1 $-1 $62 $63 $30 $-1 $64 forward single #
face $65 -1 $-1 $66 $67 $31 $-1 $68 reversed single #
face $69 -1 $-1 $70 $71 $32 $-1 $72 reversed single #
ATTRIB_CUSTOM-attrib $-1 -1 $73 $-1 $33 @22 generic_tag_attrib_def 2 2 -1 @23 generic_tag_attrib_def  1 5 @5 11887 0 0 #
face $74 -1 $-1 $75 $76 $25 $-1 $77 reversed single #
loop $-1 -1 $-1 $-1 $78 $33 #
cone-surface $-1 -1 $-1 -8.5865260501485707 26.013045068099046 3.5750000000000028 -2.9605947323337506e-016 0 1 0.21213203435596498 0.21213203435596639 0 1 I I 0 1 0.30000000000000204 forward I I I I #
ATTRIB_CUSTOM-attrib $-1 -1 $-1 $-1 $34 @22 generic_tag_attrib_def 2 2 -1 @23 generic_tag_attrib_def  1 5 @5 12080 0 0 #
face $79 -1 $-1 $80 $81 $26 $-1 $82 reversed single #
loop $-1 -1 $-1 $-1 $83 $34 #
plane-surface $-1 -1 $-1 -8.2865260501485238 5.4175905226445238 3.374999999999992 1 0 2.9605947323337506e-016 2.9605947323337506e-016 0 -1 forward_v I I I I #
ATTRIB_CUSTOM-attrib $-1 -1 $-1 $-1 $35 @22 generic_tag_attrib_def 2 2 -1 @23 generic_tag_attrib_def  1 5 @5 14383 0 0 #
face $84 -1 $-1 $85 $86 $27 $-1 $87 forward single #
loop $-1 -1 $-1 $88 $89 $35 #
cone-surface $-1 -1 $-1 -22.861526050148562 25.331640978866915 1.1563821483604255 0 -0.70710678118654735 0.70710678118654768 0.15999999999999995 7.051003804646108e-018 7.0510038046461049e-018 1 I I 0 1 0.13999999999999999 forward I I I I #
ATTRIB_CUSTOM-attrib $-1 -1 $-1 $-1 $36 @22 generic_tag_attrib_def 2 2 -1 @23 generic_tag_attrib_def  1 5 @5 13983 0 0 #
face $90 -1 $-1 $91 $92 $28 $-1 $93 reversed single #
loop $-1 -1 $-1 $-1 $94 $36 #
plane-surface $-1 -1 $-1 -19.434833646449057 22.004968570256821 0.57499999999998574 -2.0019463488608164e-016 2.2204460492503131e-016 1 0 -1 2.2204460492503131e-016 forward_v I I I I #
ATTRIB_CUSTOM-attrib $-1 -1 $-1 $-1 $37 @22 generic_tag_attrib_def 2 2 -1 @23 generic_tag_attrib_def  1 5 @5 14682 0 0 #
face $95 -1 $-1 $96 $97 $29 $-1 $98 forward single #
loop $-1 -1 $-1 $99 $100 $37 #
cone-surface $-1 -1 $-1 -11.861526050148562 25.331640978866915 1.1563821483604255 0 -0.70710678118654735 0.70710678118654768 0.15999999999999995 7.051003804646108e-018 7.0510038046461049e-018 1 I I 0 1 0.13999999999999999 forward I I I I #
ATTRIB_CUSTOM-attrib $-1 -1 $-1 $-1 $38 @22 generic_tag_attrib_def 2 2 -1 @23 generic_tag_attrib_def  1 5 @5 14754 0 0 #
face $101 -1 $-1 $102 $103 $30 $-1 $104 reversed single #
loop $-1 -1 $-1 $-1 $105 $38 #
plane-surface $-1 -1 $-1 -19.434840656890152 8.0130450680990464 0.57499999999998574 -2.0019463488608164e-016 2.2204460492503131e-016 1 0 -1 2.2204460492503131e-016 forward_v I I I I #
ATTRIB_CUSTOM-attrib $-1 -1 $-1 $-1 $39 @22 generic_tag_attrib_def 2 2 -1 @23 generic_tag_attrib_def  1 5 @5 14771 0 0 #
face $106 -1 $-1 $107 $108 $31 $-1 $109 forward single #
loop $-1 -1 $-1 $110 $111 $39 #
cone-surface $-1 -1 $-1 -22.911526050148566 10.694382678663871 1.1563821483604255 -8.6595605623549304e-017 0.70710678118654735 0.70710678118654768 -0.15999999999999995 -2.6645352591003753e-017 7.0510038046461049e-018 1 I I 0 1 0.13999999999999999 forward I I I I #
ATTRIB_CUSTOM-attrib $-1 -1 $-1 $-1 $40 @22 generic_tag_attrib_def 2 2 -1 @23 generic_tag_attrib_def  1 5 @5 14814 0 0 #
face $112 -1 $-1 $113 $114 $32 $-1 $115 forward single #
loop $-1 -1 $-1 $116 $117 $40 #
cone-surface $-1 -1 $-1 -11.911526050148568 10.694382678663871 1.1563821483604255 -8.6595605623549304e-017 0.70710678118654735 0.70710678118654768 -0.15999999999999995 -2.6645352591003753e-017 7.0510038046461049e-018 1 I I 0 1 0.13999999999999999 forward I I I I #
ATTRIB_CUSTOM-attrib $-1 -1 $-1 $41 $33 @22 FDM_feature_attrib_def 1 1 @12 feature_data 11 8 5 0 #
ATTRIB_CUSTOM-attrib $-1 -1 $-1 $-1 $42 @22 generic_tag_attrib_def 2 2 -1 @23 generic_tag_attrib_def  1 5 @5 11901 0 0 #
face $118 -1 $-1 $119 $120 $25 $-1 $121 forward single #
loop $-1 -1 $-1 $122 $123 $42 #
cone-surface $-1 -1 $-1 -27.586526050148567 18.013045068099053 5.7574984474708923 1 0 2.9605947323337496e-016 1.7763568394002498e-016 0 -0.59999999999999998 1 I I 0 1 0.5 forward I I I I #
coedge $-1 -1 $-1 $124 $125 $126 $127 forward $43 0 $-1 #
ATTRIB_CUSTOM-attrib $-1 -1 $-1 $-1 $46 @22 generic_tag_attrib_def 2 2 -1 @23 generic_tag_attrib_def  1 5 @5 12081 0 0 #
face $128 -1 $-1 $129 $130 $26 $-1 $131 reversed single #
loop $-1 -1 $-1 $-1 $132 $46 #
plane-surface $-1 -1 $-1 -8.4865260501485267 5.4175905226445238 3.374999999999992 1 0 2.9605947323337506e-016 2.9605947323337506e-016 0 -1 forward_v I I I I #
coedge $-1 -1 $-1 $133 $134 $135 $136 forward $47 0 $-1 #
ATTRIB_CUSTOM-attrib $-1 -1 $-1 $-1 $50 @22 generic_tag_attrib_def 2 2 -1 @23 generic_tag_attrib_def  1 5 @5 13965 0 0 #
face $137 -1 $-1 $138 $139 $27 $-1 $140 reversed single #
loop $-1 -1 $-1 $-1 $141 $50 #
plane-surface $-1 -1 $-1 -20.686526050148586 20.613011828765401 0.37501129846196585 1.2246467991473532e-016 0 -1 -1 0 -1.2246467991473532e-016 forward_v I I I I #
loop $-1 -1 $-1 $-1 $142 $35 #
coedge $-1 -1 $-1 $89 $89 $143 $144 reversed $51 0 $-1 #
ATTRIB_CUSTOM-attrib $-1 -1 $-1 $-1 $54 @22 generic_tag_attrib_def 2 2 -1 @23 generic_tag_attrib_def  1 5 @5 13984 0 0 #
face $145 -1 $-1 $146 $147 $28 $-1 $148 reversed single #
loop $-1 -1 $-1 $-1 $149 $54 #
plane-surface $-1 -1 $-1 -19.434833646449057 22.004968570256821 0.3749999999999829 -2.0019463488608164e-016 2.2204460492503131e-016 1 0 -1 2.2204460492503131e-016 forward_v I I I I #
coedge $-1 -1 $-1 $150 $151 $152 $153 forward $55 0 $-1 #
ATTRIB_CUSTOM-attrib $-1 -1 $-1 $-1 $58 @22 generic_tag_attrib_def 2 2 -1 @23 generic_tag_attrib_def  1 5 @5 14683 0 0 #
face $154 -1 $-1 $155 $156 $29 $-1 $157 reversed single #
loop $-1 -1 $-1 $-1 $158 $58 #
plane-surface $-1 -1 $-1 -9.6865260501485846 20.613011828765401 0.37501129846196585 1.2246467991473532e-016 0 -1 -1 0 -1.2246467991473532e-016 forward_v I I I I #
loop $-1 -1 $-1 $-1 $159 $37 #
coedge $-1 -1 $-1 $100 $100 $160 $161 reversed $59 0 $-1 #
ATTRIB_CUSTOM-attrib $-1 -1 $-1 $-1 $62 @22 generic_tag_attrib_def 2 2 -1 @23 generic_tag_attrib_def  1 5 @5 14755 0 0 #
face $162 -1 $-1 $163 $164 $30 $-1 $165 reversed single #
loop $-1 -1 $-1 $-1 $166 $62 #
plane-surface $-1 -1 $-1 -19.434840656890152 8.0130450680990464 0.3749999999999829 -2.0019463488608164e-016 2.2204460492503131e-016 1 0 -1 2.2204460492503131e-016 forward_v I I I I #
coedge $-1 -1 $-1 $167 $168 $169 $170 forward $63 0 $-1 #
ATTRIB_CUSTOM-attrib $-1 -1 $-1 $-1 $66 @22 generic_tag_attrib_def 2 2 -1 @23 generic_tag_attrib_def  1 5 @5 14772 0 0 #
face $171 -1 $-1 $172 $173 $31 $-1 $174 reversed single #
loop $-1 -1 $-1 $-1 $175 $66 #
plane-surface $-1 -1 $-1 -25.086526050148546 15.413011828765384 0.37501129846196585 -1.2246467991473532e-016 -1.4997597826618576e-032 -1 1 1.2246467991473532e-016 -1.2246467991473532e-016 forward_v I I I I #
loop $-1 -1 $-1 $-1 $176 $39 #
coedge $-1 -1 $-1 $111 $111 $177 $178 reversed $67 0 $-1 #
ATTRIB_CUSTOM-attrib $-1 -1 $-1 $-1 $70 @22 generic_tag_attrib_def 2 2 -1 @23 generic_tag_attrib_def  1 5 @5 14815 0 0 #
face $179 -1 $-1 $180 $181 $32 $-1 $182 reversed single #
loop $-1 -1 $-1 $-1 $183 $70 #
plane-surface $-1 -1 $-1 -14.086526050148546 15.413011828765384 0.37501129846196585 -1.2246467991473532e-016 -1.4997597826618576e-032 -1 1 1.2246467991473532e-016 -1.2246467991473532e-016 forward_v I I I I #
loop $-1 -1 $-1 $-1 $184 $40 #
coedge $-1 -1 $-1 $117 $117 $185 $186 reversed $71 0 $-1 #
ATTRIB_CUSTOM-attrib $-1 -1 $187 $-1 $75 @22 generic_tag_attrib_def 2 2 -1 @23 generic_tag_attrib_def  1 5 @5 11898 0 0 #
face $188 -1 $-1 $189 $190 $25 $-1 $191 reversed single #
loop $-1 -1 $-1 $-1 $192 $75 #
cone-surface $-1 -1 $-1 -26.986526050148566 26.013045068099046 3.5749999999999993 -2.9605947323337496e-016 0 1 -0.21213203435596359 0.21213203435596359 0 1 I I 0 1 0.29999999999999905 forward I I I I #
loop $-1 -1 $-1 $-1 $193 $42 #
coedge $-1 -1 $-1 $123 $123 $194 $195 reversed $76 0 $-1 #
coedge $-1 -1 $-1 $196 $78 $197 $198 forward $43 0 $-1 #
coedge $-1 -1 $-1 $78 $196 $199 $200 forward $43 0 $-1 #
coedge $-1 -1 $-1 $201 $202 $78 $127 reversed $203 0 $-1 #
edge $-1 -1 $-1 $204 -2.9999999999999982 $205 3.200000000000002 $126 $206 forward @7 unknown #
ATTRIB_CUSTOM-attrib $-1 -1 $-1 $-1 $80 @22 generic_tag_attrib_def 2 2 -1 @23 generic_tag_attrib_def  1 5 @5 12082 0 0 #
face $207 -1 $-1 $208 $209 $26 $-1 $210 reversed single #
loop $-1 -1 $-1 $-1 $211 $80 #
plane-surface $-1 -1 $-1 -6.7365260501485231 9.9130450680990521 3.3749999999999925 0 1 0 0 0 1 forward_v I I I I #
coedge $-1 -1 $-1 $212 $213 $214 $215 forward $81 0 $-1 #
coedge $-1 -1 $-1 $216 $83 $217 $218 forward $47 0 $-1 #
coedge $-1 -1 $-1 $83 $216 $219 $220 forward $47 0 $-1 #
coedge $-1 -1 $-1 $221 $222 $83 $136 reversed $223 0 $-1 #
edge $-1 -1 $-1 $224 4.4954545454545283 $225 20.695454545454528 $135 $226 reversed @7 unknown #
ATTRIB_CUSTOM-attrib $-1 -1 $-1 $-1 $85 @22 generic_tag_attrib_def 2 2 -1 @23 generic_tag_attrib_def  1 5 @5 13966 0 0 #
face $227 -1 $-1 $228 $229 $27 $-1 $230 forward single #
loop $-1 -1 $-1 $-1 $231 $85 #
plane-surface $-1 -1 $-1 -23.686526050148565 20.613011828765394 3.1750112984619738 1 0 2.9605947323337496e-016 2.9605947323337496e-016 0 -1 forward_v I I I I #
coedge $-1 -1 $-1 $232 $233 $234 $235 forward $86 0 $-1 #
coedge $-1 -1 $-1 $142 $142 $236 $237 forward $88 0 $-1 #
coedge $-1 -1 $-1 $143 $143 $89 $144 forward $238 0 $-1 #
edge $-1 -1 $-1 $239 -3.1415926535897931 $239 3.1415926535897931 $143 $240 forward @7 unknown #
ATTRIB_CUSTOM-attrib $-1 -1 $-1 $-1 $91 @22 generic_tag_attrib_def 2 2 -1 @23 generic_tag_attrib_def  1 5 @5 13985 0 0 #
face $241 -1 $-1 $242 $243 $28 $-1 $244 reversed single #
loop $-1 -1 $-1 $-1 $245 $91 #
plane-surface $-1 -1 $-1 -11.086519039707483 22.004968570256814 0.42499999999999311 -1 3.312504573374012e-016 -2.5061524363856623e-016 -3.3125045733740125e-016 -1 2.2204460492503131e-016 forward_v I I I I #
coedge $-1 -1 $-1 $246 $247 $248 $249 forward $92 0 $-1 #
coedge $-1 -1 $-1 $250 $94 $251 $252 forward $55 0 $-1 #
coedge $-1 -1 $-1 $94 $250 $253 $254 forward $55 0 $-1 #
coedge $-1 -1 $-1 $255 $256 $94 $153 reversed $257 0 $-1 #
edge $-1 -1 $-1 $258 -8.3483146067415746 $259 4.2516853932584233 $152 $260 forward @7 unknown #
ATTRIB_CUSTOM-attrib $-1 -1 $-1 $-1 $96 @22 generic_tag_attrib_def 2 2 -1 @23 generic_tag_attrib_def  1 5 @5 14684 0 0 #
face $261 -1 $-1 $262 $263 $29 $-1 $264 forward single #
loop $-1 -1 $-1 $-1 $265 $96 #
plane-surface $-1 -1 $-1 -12.686526050148563 20.613011828765394 3.1750112984619738 1 0 2.9605947323337496e-016 2.9605947323337496e-016 0 -1 forward_v I I I I #
coedge $-1 -1 $-1 $266 $267 $268 $269 forward $97 0 $-1 #
coedge $-1 -1 $-1 $159 $159 $270 $271 forward $99 0 $-1 #
coedge $-1 -1 $-1 $160 $160 $100 $161 forward $272 0 $-1 #
edge $-1 -1 $-1 $273 -3.1415926535897931 $273 3.1415926535897931 $160 $274 forward @7 unknown #
ATTRIB_CUSTOM-attrib $-1 -1 $-1 $-1 $102 @22 generic_tag_attrib_def 2 2 -1 @23 generic_tag_attrib_def  1 5 @5 14756 0 0 #
face $275 -1 $-1 $276 $277 $30 $-1 $278 reversed single #
loop $-1 -1 $-1 $-1 $279 $102 #
plane-surface $-1 -1 $-1 -11.086526050148578 8.0130450680990393 0.42499999999999311 -1 3.312504573374012e-016 -2.5061524363856623e-016 -3.3125045733740125e-016 -1 2.2204460492503131e-016 forward_v I I I I #
coedge $-1 -1 $-1 $280 $281 $282 $283 forward $103 0 $-1 #
coedge $-1 -1 $-1 $284 $105 $285 $286 forward $63 0 $-1 #
coedge $-1 -1 $-1 $105 $284 $287 $288 forward $63 0 $-1 #
coedge $-1 -1 $-1 $289 $290 $105 $170 reversed $291 0 $-1 #
edge $-1 -1 $-1 $292 -8.3483146067415746 $293 4.2516853932584233 $169 $294 forward @7 unknown #
ATTRIB_CUSTOM-attrib $-1 -1 $-1 $-1 $107 @22 generic_tag_attrib_def 2 2 -1 @23 generic_tag_attrib_def  1 5 @5 14773 0 0 #
face $295 -1 $-1 $296 $297 $31 $-1 $298 forward single #
loop $-1 -1 $-1 $-1 $299 $107 #
plane-surface $-1 -1 $-1 -22.086526050148567 15.413011828765391 3.1750112984619738 -1 -1.2246467991473532e-016 2.9605947323337496e-016 -2.9605947323337496e-016 -3.6256828625250415e-032 -1 forward_v I I I I #
coedge $-1 -1 $-1 $300 $301 $302 $303 forward $108 0 $-1 #
coedge $-1 -1 $-1 $176 $176 $304 $305 forward $110 0 $-1 #
coedge $-1 -1 $-1 $177 $177 $111 $178 forward $306 0 $-1 #
edge $-1 -1 $-1 $307 -3.1415926535897931 $307 3.1415926535897931 $177 $308 forward @7 unknown #
ATTRIB_CUSTOM-attrib $-1 -1 $-1 $-1 $113 @22 generic_tag_attrib_def 2 2 -1 @23 generic_tag_attrib_def  1 5 @5 14816 0 0 #
face $309 -1 $-1 $310 $311 $32 $-1 $312 forward single #
loop $-1 -1 $-1 $-1 $313 $113 #
plane-surface $-1 -1 $-1 -11.086526050148567 15.413011828765391 3.1750112984619738 -1 -1.2246467991473532e-016 2.9605947323337496e-016 -2.9605947323337496e-016 -3.6256828625250415e-032 -1 forward_v I I I I #
coedge $-1 -1 $-1 $314 $315 $316 $317 forward $114 0 $-1 #
coedge $-1 -1 $-1 $184 $184 $318 $319 forward $116 0 $-1 #
coedge $-1 -1 $-1 $185 $185 $117 $186 forward $320 0 $-1 #
edge $-1 -1 $-1 $321 -3.1415926535897931 $321 3.1415926535897931 $185 $322 forward @7 unknown #
ATTRIB_CUSTOM-attrib $-1 -1 $-1 $118 $75 @22 FDM_feature_attrib_def 1 1 @12 feature_data 3 8 5 0 #
ATTRIB_CUSTOM-attrib $-1 -1 $-1 $-1 $119 @22 generic_tag_attrib_def 2 2 -1 @23 generic_tag_attrib_def  1 5 @5 11899 0 0 #
face $323 -1 $-1 $324 $325 $25 $-1 $326 forward single #
loop $-1 -1 $-1 $327 $328 $119 #
plane-surface $-1 -1 $-1 -27.286526050148566 18.013045068099061 3.5749999999999993 1 0 2.9605947323337496e-016 2.9605947323337496e-016 0 -1 forward_v I I I I #
coedge $-1 -1 $-1 $329 $330 $331 $332 forward $120 0 $-1 #
coedge $-1 -1 $-1 $193 $193 $333 $334 reversed $122 0 $-1 #
coedge $-1 -1 $-1 $194 $194 $123 $195 forward $327 0 $-1 #
edge $-1 -1 $-1 $335 -3.1415926535897931 $335 3.1415926535897931 $194 $336 reversed @7 unknown #
coedge $-1 -1 $-1 $125 $124 $337 $338 forward $43 0 $-1 #
coedge $-1 -1 $-1 $339 $340 $124 $198 reversed $341 0 $-1 #
edge $-1 -1 $-1 $205 -0.44556125394330282 $342 0.78539816339744384 $197 $343 reversed @7 unknown #
coedge $-1 -1 $-1 $344 $345 $125 $200 reversed $346 0 $-1 #
edge $-1 -1 $-1 $347 -0.78539816339744195 $204 0.44556125394330154 $199 $348 forward @7 unknown #
coedge $-1 -1 $-1 $349 $126 $345 $350 forward $203 0 $-1 #
coedge $-1 -1 $-1 $126 $349 $339 $351 reversed $203 0 $-1 #
loop $-1 -1 $-1 $-1 $126 $352 #
vertex $-1 -1 $-1 $350 0 $353 #
vertex $-1 -1 $-1 $198 0 $354 #
straight-curve $-1 -1 $-1 -8.3036833376739523 26.113045068099055 3.5750000000000028 2.9605947323337506e-016 0 -1 I I #
ATTRIB_CUSTOM-attrib $-1 -1 $-1 $-1 $129 @22 generic_tag_attrib_def 2 2 -1 @23 generic_tag_attrib_def  1 5 @5 12083 0 0 #
face $355 -1 $-1 $356 $357 $26 $-1 $358 reversed single #
loop $-1 -1 $-1 $-1 $359 $129 #
plane-surface $-1 -1 $-1 -6.7365260501485231 5.4175905226445238 6.5749999999999904 1.6653345369377353e-016 0 -1 -1 0 -1.6653345369377353e-016 forward_v I I I I #
coedge $-1 -1 $-1 $360 $219 $361 $362 forward $130 0 $-1 #
coedge $-1 -1 $-1 $363 $132 $360 $364 forward $81 0 $-1 #
coedge $-1 -1 $-1 $132 $363 $365 $366 forward $81 0 $-1 #
coedge $-1 -1 $-1 $222 $221 $132 $215 reversed $223 0 $-1 #
edge $-1 -1 $-1 $367 -20.695454545454528 $368 -4.4954545454545283 $214 $369 forward @7 unknown #
coedge $-1 -1 $-1 $134 $133 $370 $371 forward $47 0 $-1 #
coedge $-1 -1 $-1 $372 $373 $133 $218 reversed $357 0 $-1 #
edge $-1 -1 $-1 $225 -2.9999999999999951 $374 3.1999999999999988 $217 $375 forward @7 unknown #
coedge $-1 -1 $-1 $211 $376 $134 $220 reversed $130 0 $-1 #
edge $-1 -1 $-1 $377 -3.1999999999999984 $224 2.9999999999999956 $219 $378 reversed @7 unknown #
coedge $-1 -1 $-1 $214 $135 $376 $379 forward $223 0 $-1 #
coedge $-1 -1 $-1 $135 $214 $372 $380 reversed $223 0 $-1 #
loop $-1 -1 $-1 $-1 $221 $356 #
vertex $-1 -1 $-1 $136 0 $381 #
vertex $-1 -1 $-1 $136 1 $382 #
straight-curve $-1 -1 $-1 -8.2865260501485238 5.4175905226445238 0.37499999999999645 0 -1 0 I I #
ATTRIB_CUSTOM-attrib $-1 -1 $-1 $-1 $138 @22 generic_tag_attrib_def 2 2 -1 @23 generic_tag_attrib_def  1 5 @5 13967 0 0 #
face $383 -1 $-1 $384 $385 $27 $-1 $386 forward single #
loop $-1 -1 $-1 $-1 $387 $138 #
plane-surface $-1 -1 $-1 -26.636526050148561 26.11301182876538 3.1750112984619587 0 1 0 0 0 -1 reverse_v I I I I #
coedge $-1 -1 $-1 $388 $389 $390 $391 reversed $139 0 $-1 #
coedge $-1 -1 $-1 $390 $141 $392 $393 reversed $86 0 $-1 #
coedge $-1 -1 $-1 $141 $390 $394 $395 forward $86 0 $-1 #
coedge $-1 -1 $-1 $396 $397 $141 $235 reversed $385 0 $-1 #
edge $-1 -1 $-1 $398 -5.4999999999999858 $399 -4.0000000000000213 $234 $400 reversed @7 unknown #
coedge $-1 -1 $-1 $236 $236 $142 $237 reversed $401 0 $-1 #
edge $-1 -1 $-1 $402 -3.1415926535897931 $402 3.1415926535897931 $236 $403 reversed @7 unknown #
loop $-1 -1 $-1 $404 $143 $405 #
vertex $-1 -1 $-1 $144 0 $406 #
ellipse-curve $-1 -1 $-1 -22.861526050148562 25.507034197680376 0.98098892954696448 0 0.70710678118654735 -0.70710678118654768 0.15999999999999995 7.051003804646108e-018 7.0510038046461049e-018 1 I I #
ATTRIB_CUSTOM-attrib $-1 -1 $-1 $-1 $146 @22 generic_tag_attrib_def 2 2 -1 @23 generic_tag_attrib_def  1 5 @5 13986 0 0 #
face $407 -1 $-1 $408 $409 $28 $-1 $410 reversed single #
loop $-1 -1 $-1 $-1 $411 $146 #
plane-surface $-1 -1 $-1 -19.434833646449054 23.804968570256818 0.42499999999999422 2.6460706619325439e-016 1 -3.5157062446463279e-016 -1 2.6460706619325439e-016 -5.8754571473252778e-032 forward_v I I I I #
coedge $-1 -1 $-1 $412 $253 $413 $414 forward $147 0 $-1 #
coedge $-1 -1 $-1 $415 $149 $412 $416 forward $92 0 $-1 #
coedge $-1 -1 $-1 $149 $415 $417 $418 forward $92 0 $-1 #
coedge $-1 -1 $-1 $256 $255 $149 $249 reversed $257 0 $-1 #
edge $-1 -1 $-1 $419 -4.2516853932584233 $420 8.3483146067415746 $248 $421 reversed @7 unknown #
coedge $-1 -1 $-1 $151 $150 $422 $423 forward $55 0 $-1 #
coedge $-1 -1 $-1 $424 $425 $150 $252 reversed $409 0 $-1 #
edge $-1 -1 $-1 $259 -5.6000000000000005 $426 -2.3999999999999986 $251 $427 forward @7 unknown #
coedge $-1 -1 $-1 $245 $428 $151 $254 reversed $147 0 $-1 #
edge $-1 -1 $-1 $429 1.8000000000000029 $258 4.1999999999999948 $253 $430 forward @7 unknown #
coedge $-1 -1 $-1 $248 $152 $428 $431 forward $257 0 $-1 #
coedge $-1 -1 $-1 $152 $248 $424 $432 reversed $257 0 $-1 #
loop $-1 -1 $-1 $-1 $255 $408 #
vertex $-1 -1 $-1 $153 0 $433 #
vertex $-1 -1 $-1 $153 1 $434 #
straight-curve $-1 -1 $-1 -19.434833646449057 26.20496857025681 0.57499999999998486 -1 2.6460706619325434e-016 -2.0019463488608169e-016 I I #
ATTRIB_CUSTOM-attrib $-1 -1 $-1 $-1 $155 @22 generic_tag_attrib_def 2 2 -1 @23 generic_tag_attrib_def  1 5 @5 14685 0 0 #
face $435 -1 $-1 $436 $437 $29 $-1 $438 forward single #
loop $-1 -1 $-1 $-1 $439 $155 #
plane-surface $-1 -1 $-1 -15.636526050148561 26.11301182876538 3.1750112984619587 0 1 0 0 0 -1 reverse_v I I I I #
coedge $-1 -1 $-1 $440 $441 $442 $443 reversed $156 0 $-1 #
coedge $-1 -1 $-1 $442 $158 $444 $445 reversed $97 0 $-1 #
coedge $-1 -1 $-1 $158 $442 $446 $447 forward $97 0 $-1 #
coedge $-1 -1 $-1 $448 $449 $158 $269 reversed $437 0 $-1 #
edge $-1 -1 $-1 $450 -5.4999999999999858 $451 -4.0000000000000213 $268 $452 reversed @7 unknown #
coedge $-1 -1 $-1 $270 $270 $159 $271 reversed $453 0 $-1 #
edge $-1 -1 $-1 $454 -3.1415926535897931 $454 3.1415926535897931 $270 $455 reversed @7 unknown #
loop $-1 -1 $-1 $456 $160 $457 #
vertex $-1 -1 $-1 $161 0 $458 #
ellipse-curve $-1 -1 $-1 -11.861526050148562 25.507034197680376 0.98098892954696448 0 0.70710678118654735 -0.70710678118654768 0.15999999999999995 7.051003804646108e-018 7.0510038046461049e-018 1 I I #
ATTRIB_CUSTOM-attrib $-1 -1 $-1 $-1 $163 @22 generic_tag_attrib_def 2 2 -1 @23 generic_tag_attrib_def  1 5 @5 14757 0 0 #
face $459 -1 $-1 $460 $461 $30 $-1 $462 reversed single #
loop $-1 -1 $-1 $-1 $463 $163 #
plane-surface $-1 -1 $-1 -19.434840656890149 9.8130450680990435 0.42499999999999422 2.6460706619325439e-016 1 -3.5157062446463279e-016 -1 2.6460706619325439e-016 -5.8754571473252778e-032 forward_v I I I I #
coedge $-1 -1 $-1 $464 $287 $465 $466 forward $164 0 $-1 #
coedge $-1 -1 $-1 $467 $166 $464 $468 forward $103 0 $-1 #
coedge $-1 -1 $-1 $166 $467 $469 $470 forward $103 0 $-1 #
coedge $-1 -1 $-1 $290 $289 $166 $283 reversed $291 0 $-1 #
edge $-1 -1 $-1 $471 -4.2516853932584233 $472 8.3483146067415746 $282 $473 reversed @7 unknown #
coedge $-1 -1 $-1 $168 $167 $474 $475 forward $63 0 $-1 #
coedge $-1 -1 $-1 $476 $477 $167 $286 reversed $461 0 $-1 #
edge $-1 -1 $-1 $293 -5.6000000000000005 $478 -2.3999999999999986 $285 $479 forward @7 unknown #
coedge $-1 -1 $-1 $279 $480 $168 $288 reversed $164 0 $-1 #
edge $-1 -1 $-1 $481 1.7999999999999998 $292 4.1999999999999913 $287 $482 forward @7 unknown #
coedge $-1 -1 $-1 $282 $169 $480 $483 forward $291 0 $-1 #
coedge $-1 -1 $-1 $169 $282 $476 $484 reversed $291 0 $-1 #
loop $-1 -1 $-1 $-1 $289 $460 #
vertex $-1 -1 $-1 $170 0 $485 #
vertex $-1 -1 $-1 $170 1 $486 #
straight-curve $-1 -1 $-1 -19.434840656890152 12.213045068099035 0.57499999999998486 -1 2.6460706619325434e-016 -2.0019463488608169e-016 I I #
ATTRIB_CUSTOM-attrib $-1 -1 $-1 $-1 $172 @22 generic_tag_attrib_def 2 2 -1 @23 generic_tag_attrib_def  1 5 @5 14774 0 0 #
face $487 -1 $-1 $488 $489 $31 $-1 $490 forward single #
loop $-1 -1 $-1 $-1 $491 $172 #
plane-surface $-1 -1 $-1 -19.136526050148568 9.9130118287654057 3.1750112984619587 1.2246467991473532e-016 -1 0 0 0 -1 reverse_v I I I I #
coedge $-1 -1 $-1 $492 $493 $494 $495 reversed $173 0 $-1 #
coedge $-1 -1 $-1 $494 $175 $496 $497 reversed $108 0 $-1 #
coedge $-1 -1 $-1 $175 $494 $498 $499 forward $108 0 $-1 #
coedge $-1 -1 $-1 $500 $501 $175 $303 reversed $489 0 $-1 #
edge $-1 -1 $-1 $502 -5.4999999999999858 $503 -4.0000000000000213 $302 $504 reversed @7 unknown #
coedge $-1 -1 $-1 $304 $304 $176 $305 reversed $505 0 $-1 #
edge $-1 -1 $-1 $506 -3.1415926535897931 $506 3.1415926535897931 $304 $507 reversed @7 unknown #
loop $-1 -1 $-1 $508 $177 $509 #
vertex $-1 -1 $-1 $178 0 $510 #
ellipse-curve $-1 -1 $-1 -22.911526050148566 10.51898945985041 0.98098892954696448 8.6595605623549304e-017 -0.70710678118654735 -0.70710678118654768 -0.15999999999999995 -2.6645352591003753e-017 7.0510038046461049e-018 1 I I #
ATTRIB_CUSTOM-attrib $-1 -1 $-1 $-1 $180 @22 generic_tag_attrib_def 2 2 -1 @23 generic_tag_attrib_def  1 5 @5 14817 0 0 #
face $511 -1 $-1 $512 $513 $32 $-1 $514 forward single #
loop $-1 -1 $-1 $-1 $515 $180 #
plane-surface $-1 -1 $-1 -8.1365260501485679 9.9130118287654057 3.1750112984619587 1.2246467991473532e-016 -1 0 0 0 -1 reverse_v I I I I #
coedge $-1 -1 $-1 $516 $517 $518 $519 reversed $181 0 $-1 #
coedge $-1 -1 $-1 $518 $183 $520 $521 reversed $114 0 $-1 #
coedge $-1 -1 $-1 $183 $518 $522 $523 forward $114 0 $-1 #
coedge $-1 -1 $-1 $524 $525 $183 $317 reversed $513 0 $-1 #
edge $-1 -1 $-1 $526 -5.4999999999999858 $527 -4.0000000000000213 $316 $528 reversed @7 unknown #
coedge $-1 -1 $-1 $318 $318 $184 $319 reversed $529 0 $-1 #
edge $-1 -1 $-1 $530 -3.1415926535897931 $530 3.1415926535897931 $318 $531 reversed @7 unknown #
loop $-1 -1 $-1 $532 $185 $533 #
vertex $-1 -1 $-1 $186 0 $534 #
ellipse-curve $-1 -1 $-1 -11.911526050148568 10.51898945985041 0.98098892954696448 8.6595605623549304e-017 -0.70710678118654735 -0.70710678118654768 -0.15999999999999995 -2.6645352591003753e-017 7.0510038046461049e-018 1 I I #
ATTRIB_CUSTOM-attrib $-1 -1 $535 $-1 $189 @22 generic_tag_attrib_def 2 2 -1 @23 generic_tag_attrib_def  1 5 @5 11900 0 0 #
face $536 -1 $-1 $537 $538 $25 $-1 $539 reversed single #
loop $-1 -1 $-1 $-1 $540 $189 #
cone-surface $-1 -1 $-1 -26.986526050148566 10.013045068099053 3.5749999999999971 2.9605947323337496e-016 0 -1 -0.21213203435596562 -0.21213203435596309 0 1 I I 0 1 0.30000000000000016 forward I I I I #
loop $-1 -1 $-1 $-1 $194 $119 #
coedge $-1 -1 $-1 $541 $542 $330 $543 reversed $190 0 $-1 #
coedge $-1 -1 $-1 $544 $192 $545 $546 forward $120 0 $-1 #
coedge $-1 -1 $-1 $192 $544 $328 $543 forward $120 0 $-1 #
coedge $-1 -1 $-1 $547 $344 $192 $332 reversed $346 0 $-1 #
edge $-1 -1 $-1 $548 -0.78539816339744828 $549 0.78539816339744828 $331 $550 forward @7 unknown #
coedge $-1 -1 $-1 $333 $333 $193 $334 forward $551 0 $-1 #
edge $-1 -1 $-1 $552 -3.1415926535897931 $552 3.1415926535897931 $333 $553 forward @7 unknown #
vertex $-1 -1 $-1 $195 0 $554 #
ellipse-curve $-1 -1 $-1 -27.286526050148566 18.013045068099053 5.7574984474708923 -1 -0 -2.9605947323337496e-016 1.7763568394002498e-016 0 -0.59999999999999998 1 I I #
coedge $-1 -1 $-1 $555 $556 $196 $338 reversed $557 0 $-1 #
edge $-1 -1 $-1 $342 -3.2000000000000024 $347 2.9999999999999973 $337 $558 forward @7 tangent #
coedge $-1 -1 $-1 $559 $197 $202 $351 forward $341 0 $-1 #
coedge $-1 -1 $-1 $197 $560 $555 $561 forward $341 0 $-1 #
loop $-1 -1 $-1 $-1 $562 $563 #
vertex $-1 -1 $-1 $198 1 $564 #
ellipse-curve $-1 -1 $-1 -8.586526050148569 26.013045068099046 0.37500000000000266 1.2246467991473532e-016 0 -1 0.21213203435596498 0.21213203435596639 0 1 I I #
coedge $-1 -1 $-1 $331 $199 $556 $565 reversed $346 0 $-1 #
coedge $-1 -1 $-1 $199 $566 $201 $350 reversed $346 0 $-1 #
loop $-1 -1 $-1 $-1 $199 $567 #
vertex $-1 -1 $-1 $338 1 $568 #
ellipse-curve $-1 -1 $-1 -8.5865260501485707 26.013045068099046 6.5750000000000011 1.6653345369377353e-016 0 -1 0.21213203435596498 0.21213203435596639 0 1 I I #
coedge $-1 -1 $-1 $202 $201 $569 $570 reversed $203 0 $-1 #
edge $-1 -1 $-1 $204 -9.9839073756280143 $571 8.7989353368465952 $345 $572 reversed @7 unknown #
edge $-1 -1 $-1 $205 -12.908907375628027 $573 5.8739353368465856 $202 $574 reversed @7 unknown #
face $575 -1 $-1 $-1 $203 $25 $-1 $576 forward single #
point $-1 -1 $-1 -8.3036833376739541 26.113045068099055 6.5750000000000011 #
point $-1 -1 $-1 -8.3036833376739505 26.113045068099055 0.37500000000000089 #
ATTRIB_CUSTOM-attrib $-1 -1 $-1 $-1 $208 @22 generic_tag_attrib_def 2 2 -1 @23 generic_tag_attrib_def  1 5 @5 12084 0 0 #
face $577 -1 $-1 $-1 $223 $26 $-1 $578 reversed single #
loop $-1 -1 $-1 $-1 $372 $208 #
plane-surface $-1 -1 $-1 -6.7365260501485231 26.113045068099055 3.3749999999999925 0 -1 0 0 0 -1 forward_v I I I I #
coedge $-1 -1 $-1 $579 $370 $373 $580 forward $209 0 $-1 #
coedge $-1 -1 $-1 $376 $211 $212 $364 reversed $130 0 $-1 #
coedge $-1 -1 $-1 $370 $579 $211 $362 reversed $209 0 $-1 #
edge $-1 -1 $-1 $377 1.5500000000000025 $581 1.7500000000000053 $361 $582 forward @7 unknown #
coedge $-1 -1 $-1 $213 $212 $579 $583 forward $81 0 $-1 #
edge $-1 -1 $-1 $368 -2.9999999999999951 $581 3.1999999999999988 $360 $584 forward @7 unknown #
coedge $-1 -1 $-1 $373 $372 $213 $366 reversed $357 0 $-1 #
edge $-1 -1 $-1 $585 -3.1999999999999988 $367 2.9999999999999951 $365 $586 reversed @7 unknown #
vertex $-1 -1 $-1 $215 0 $587 #
vertex $-1 -1 $-1 $215 1 $588 #
straight-curve $-1 -1 $-1 -8.4865260501485267 5.4175905226445238 0.37499999999999645 0 -1 0 I I #
coedge $-1 -1 $-1 $359 $361 $216 $371 reversed $209 0 $-1 #
edge $-1 -1 $-1 $374 -20.695454545454528 $377 -4.4954545454545283 $370 $589 reversed @7 unknown #
coedge $-1 -1 $-1 $365 $217 $222 $380 forward $357 0 $-1 #
coedge $-1 -1 $-1 $217 $365 $359 $580 reversed $357 0 $-1 #
vertex $-1 -1 $-1 $218 1 $590 #
straight-curve $-1 -1 $-1 -8.2865260501485238 26.113045068099048 3.3749999999999916 -2.9605947323337506e-016 0 1 F -10003.375001 F 9996.6250010000003 #
coedge $-1 -1 $-1 $219 $360 $221 $379 reversed $130 0 $-1 #
vertex $-1 -1 $-1 $371 1 $591 #
straight-curve $-1 -1 $-1 -8.2865260501485238 9.9130450680990521 3.3749999999999916 -2.9605947323337506e-016 0 1 F -10003.375001 F 9996.6250010000003 #
edge $-1 -1 $-1 $224 1.5500000000000009 $368 1.7500000000000038 $221 $592 reversed @7 unknown #
edge $-1 -1 $-1 $225 1.5500000000000007 $367 1.7500000000000036 $222 $593 forward @7 unknown #
point $-1 -1 $-1 -8.2865260501485238 9.9130450680990521 0.37499999999999639 #
point $-1 -1 $-1 -8.2865260501485238 26.113045068099055 0.37499999999999645 #
ATTRIB_CUSTOM-attrib $-1 -1 $-1 $-1 $228 @22 generic_tag_attrib_def 2 2 -1 @23 generic_tag_attrib_def  1 5 @5 13968 0 0 #
face $594 -1 $-1 $595 $596 $27 $-1 $597 forward single #
loop $-1 -1 $-1 $-1 $397 $228 #
plane-surface $-1 -1 $-1 -22.086526050148564 20.613011828765394 3.1750112984619694 1 0 2.9605947323337506e-016 2.9605947323337506e-016 0 -1 forward_v I I I I #
coedge $-1 -1 $-1 $598 $394 $389 $599 forward $229 0 $-1 #
coedge $-1 -1 $-1 $389 $231 $600 $601 forward $139 0 $-1 #
coedge $-1 -1 $-1 $231 $388 $387 $599 reversed $139 0 $-1 #
coedge $-1 -1 $-1 $233 $232 $231 $391 forward $86 0 $-1 #
edge $-1 -1 $-1 $602 4.0000000000000213 $603 5.4999999999999858 $231 $604 forward @7 unknown #
coedge $-1 -1 $-1 $605 $600 $232 $393 forward $606 0 $-1 #
edge $-1 -1 $-1 $602 -2.9999999999999769 $399 -1.399999999999979 $232 $607 reversed @7 unknown #
coedge $-1 -1 $-1 $387 $608 $233 $395 reversed $229 0 $-1 #
edge $-1 -1 $-1 $603 -0.024999999999989697 $398 1.5750000000000082 $394 $609 forward @7 unknown #
coedge $-1 -1 $-1 $397 $234 $608 $610 forward $385 0 $-1 #
coedge $-1 -1 $-1 $234 $396 $605 $611 forward $385 0 $-1 #
vertex $-1 -1 $-1 $610 2 $612 #
vertex $-1 -1 $-1 $235 2 $613 #
straight-curve $-1 -1 $-1 -22.086526050148564 20.613011828765394 0.37501129846196557 0 1 0 F -10038.099967760667 F 9961.9000342393338 #
loop $-1 -1 $-1 $-1 $236 $614 #
vertex $-1 -1 $-1 $237 0 $615 #
ellipse-curve $-1 -1 $-1 -22.861526050148562 25.897326403816152 0.5906967234111884 0 -0.70710678118654735 0.70710678118654768 0.15999999999999995 7.051003804646108e-018 7.0510038046461049e-018 1 I I #
loop $-1 -1 $-1 $-1 $616 $405 #
face $617 -1 $-1 $-1 $238 $27 $-1 $618 forward single #
point $-1 -1 $-1 -23.021526050148562 25.507034197680376 0.98098892954696448 #
ATTRIB_CUSTOM-attrib $-1 -1 $-1 $-1 $242 @22 generic_tag_attrib_def 2 2 -1 @23 generic_tag_attrib_def  1 5 @5 13987 0 0 #
face $619 -1 $-1 $-1 $257 $28 $-1 $620 reversed single #
loop $-1 -1 $-1 $-1 $424 $242 #
plane-surface $-1 -1 $-1 -23.686519039707477 22.004968570256821 0.42499999999999427 1 -3.312504573374012e-016 2.5061524363856623e-016 3.3125045733740125e-016 1 -2.2204460492503131e-016 forward_v I I I I #
coedge $-1 -1 $-1 $621 $422 $425 $622 forward $243 0 $-1 #
coedge $-1 -1 $-1 $428 $245 $246 $416 reversed $147 0 $-1 #
coedge $-1 -1 $-1 $422 $621 $245 $414 reversed $243 0 $-1 #
edge $-1 -1 $-1 $429 -0.14999999999999247 $623 0.050000000000010147 $413 $624 forward @7 unknown #
coedge $-1 -1 $-1 $247 $246 $621 $625 forward $92 0 $-1 #
edge $-1 -1 $-1 $420 -4.1999999999999948 $623 -1.8000000000000029 $412 $626 reversed @7 unknown #
coedge $-1 -1 $-1 $425 $424 $247 $418 reversed $409 0 $-1 #
edge $-1 -1 $-1 $627 2.3999999999999986 $419 5.6000000000000005 $417 $628 reversed @7 unknown #
vertex $-1 -1 $-1 $249 0 $629 #
vertex $-1 -1 $-1 $249 1 $630 #
straight-curve $-1 -1 $-1 -19.434833646449057 26.20496857025681 0.37499999999998196 -1 2.6460706619325434e-016 -2.0019463488608169e-016 I I #
coedge $-1 -1 $-1 $411 $413 $250 $423 reversed $243 0 $-1 #
edge $-1 -1 $-1 $426 -4.2516853932584233 $429 8.3483146067415746 $422 $631 forward @7 unknown #
coedge $-1 -1 $-1 $417 $251 $256 $432 forward $409 0 $-1 #
coedge $-1 -1 $-1 $251 $417 $411 $622 reversed $409 0 $-1 #
vertex $-1 -1 $-1 $252 1 $632 #
straight-curve $-1 -1 $-1 -23.686519039707477 22.004968570256821 0.57499999999998574 -2.4843784300305107e-016 -0.74999999999999922 1.6653345369377346e-016 I I #
coedge $-1 -1 $-1 $253 $412 $255 $431 reversed $147 0 $-1 #
vertex $-1 -1 $-1 $423 1 $633 #
straight-curve $-1 -1 $-1 -11.086519039707481 22.004968570256821 0.57499999999998741 3.3125045733740125e-016 1 -2.2204460492503123e-016 F -10039.500001 F 9960.5000010000003 #
edge $-1 -1 $-1 $258 -0.14999999999999258 $420 0.050000000000010203 $255 $634 reversed @7 unknown #
edge $-1 -1 $-1 $259 -0.14999999999999208 $419 0.050000000000010814 $256 $635 reversed @7 unknown #
point $-1 -1 $-1 -11.086519039707481 26.20496857025681 0.57499999999998641 #
point $-1 -1 $-1 -23.686519039707477 26.204968570256817 0.57499999999998486 #
ATTRIB_CUSTOM-attrib $-1 -1 $-1 $-1 $262 @22 generic_tag_attrib_def 2 2 -1 @23 generic_tag_attrib_def  1 5 @5 14686 0 0 #
face $636 -1 $-1 $637 $638 $29 $-1 $639 forward single #
loop $-1 -1 $-1 $-1 $449 $262 #
plane-surface $-1 -1 $-1 -11.086526050148565 20.613011828765394 3.1750112984619694 1 0 2.9605947323337506e-016 2.9605947323337506e-016 0 -1 forward_v I I I I #
coedge $-1 -1 $-1 $640 $446 $441 $641 forward $263 0 $-1 #
coedge $-1 -1 $-1 $441 $265 $642 $643 forward $156 0 $-1 #
coedge $-1 -1 $-1 $265 $440 $439 $641 reversed $156 0 $-1 #
coedge $-1 -1 $-1 $267 $266 $265 $443 forward $97 0 $-1 #
edge $-1 -1 $-1 $644 4.0000000000000213 $645 5.4999999999999858 $265 $646 forward @7 unknown #
coedge $-1 -1 $-1 $647 $642 $266 $445 forward $648 0 $-1 #
edge $-1 -1 $-1 $644 -2.9999999999999769 $451 -1.399999999999979 $266 $649 reversed @7 unknown #
coedge $-1 -1 $-1 $439 $650 $267 $447 reversed $263 0 $-1 #
edge $-1 -1 $-1 $645 -0.024999999999989697 $450 1.5750000000000082 $446 $651 forward @7 unknown #
coedge $-1 -1 $-1 $449 $268 $650 $652 forward $437 0 $-1 #
coedge $-1 -1 $-1 $268 $448 $647 $653 forward $437 0 $-1 #
vertex $-1 -1 $-1 $652 2 $654 #
vertex $-1 -1 $-1 $269 2 $655 #
straight-curve $-1 -1 $-1 -11.086526050148565 20.613011828765394 0.37501129846196557 0 1 0 F -10038.099967760667 F 9961.9000342393338 #
loop $-1 -1 $-1 $-1 $270 $656 #
vertex $-1 -1 $-1 $271 0 $657 #
ellipse-curve $-1 -1 $-1 -11.861526050148562 25.897326403816152 0.5906967234111884 0 -0.70710678118654735 0.70710678118654768 0.15999999999999995 7.051003804646108e-018 7.0510038046461049e-018 1 I I #
loop $-1 -1 $-1 $-1 $658 $457 #
face $659 -1 $-1 $-1 $272 $29 $-1 $660 forward single #
point $-1 -1 $-1 -12.021526050148562 25.507034197680376 0.98098892954696448 #
ATTRIB_CUSTOM-attrib $-1 -1 $-1 $-1 $276 @22 generic_tag_attrib_def 2 2 -1 @23 generic_tag_attrib_def  1 5 @5 14758 0 0 #
face $661 -1 $-1 $-1 $291 $30 $-1 $662 reversed single #
loop $-1 -1 $-1 $-1 $476 $276 #
plane-surface $-1 -1 $-1 -23.686526050148572 8.0130450680990464 0.42499999999999427 1 -3.312504573374012e-016 2.5061524363856623e-016 3.3125045733740125e-016 1 -2.2204460492503131e-016 forward_v I I I I #
coedge $-1 -1 $-1 $663 $474 $477 $664 forward $277 0 $-1 #
coedge $-1 -1 $-1 $480 $279 $280 $468 reversed $164 0 $-1 #
coedge $-1 -1 $-1 $474 $663 $279 $466 reversed $277 0 $-1 #
edge $-1 -1 $-1 $481 -0.14999999999999253 $665 0.050000000000010099 $465 $666 forward @7 unknown #
coedge $-1 -1 $-1 $281 $280 $663 $667 forward $103 0 $-1 #
edge $-1 -1 $-1 $472 -4.1999999999999913 $665 -1.7999999999999998 $464 $668 reversed @7 unknown #
coedge $-1 -1 $-1 $477 $476 $281 $470 reversed $461 0 $-1 #
edge $-1 -1 $-1 $669 2.3999999999999986 $471 5.6000000000000005 $469 $670 reversed @7 unknown #
vertex $-1 -1 $-1 $283 0 $671 #
vertex $-1 -1 $-1 $283 1 $672 #
straight-curve $-1 -1 $-1 -19.434840656890152 12.213045068099035 0.37499999999998196 -1 2.6460706619325434e-016 -2.0019463488608169e-016 I I #
coedge $-1 -1 $-1 $463 $465 $284 $475 reversed $277 0 $-1 #
edge $-1 -1 $-1 $478 -4.2516853932584233 $481 8.3483146067415746 $474 $673 forward @7 unknown #
coedge $-1 -1 $-1 $469 $285 $290 $484 forward $461 0 $-1 #
coedge $-1 -1 $-1 $285 $469 $463 $664 reversed $461 0 $-1 #
vertex $-1 -1 $-1 $286 1 $674 #
straight-curve $-1 -1 $-1 -23.686526050148572 8.0130450680990464 0.57499999999998574 -2.4843784300305107e-016 -0.74999999999999922 1.6653345369377346e-016 I I #
coedge $-1 -1 $-1 $287 $464 $289 $483 reversed $164 0 $-1 #
vertex $-1 -1 $-1 $475 1 $675 #
straight-curve $-1 -1 $-1 -11.086526050148576 8.0130450680990428 0.57499999999998741 3.3125045733740125e-016 1 -2.2204460492503123e-016 F -10025.500001 F 9974.5000010000003 #
edge $-1 -1 $-1 $292 -0.14999999999999264 $472 0.050000000000010154 $289 $676 reversed @7 unknown #
edge $-1 -1 $-1 $293 -0.14999999999999208 $471 0.050000000000010814 $290 $677 reversed @7 unknown #
point $-1 -1 $-1 -11.086526050148576 12.213045068099031 0.57499999999998641 #
point $-1 -1 $-1 -23.686526050148572 12.213045068099042 0.57499999999998486 #
ATTRIB_CUSTOM-attrib $-1 -1 $-1 $-1 $296 @22 generic_tag_attrib_def 2 2 -1 @23 generic_tag_attrib_def  1 5 @5 14775 0 0 #
face $678 -1 $-1 $679 $680 $31 $-1 $681 forward single #
loop $-1 -1 $-1 $-1 $501 $296 #
plane-surface $-1 -1 $-1 -23.686526050148565 15.413011828765391 3.1750112984619694 -1 -1.2246467991473532e-016 2.9605947323337506e-016 -2.9605947323337506e-016 -3.6256828625250426e-032 -1 forward_v I I I I #
coedge $-1 -1 $-1 $682 $498 $493 $683 forward $297 0 $-1 #
coedge $-1 -1 $-1 $493 $299 $684 $685 forward $173 0 $-1 #
coedge $-1 -1 $-1 $299 $492 $491 $683 reversed $173 0 $-1 #
coedge $-1 -1 $-1 $301 $300 $299 $495 forward $108 0 $-1 #
edge $-1 -1 $-1 $686 4.0000000000000213 $687 5.4999999999999858 $299 $688 forward @7 unknown #
coedge $-1 -1 $-1 $689 $684 $300 $497 forward $690 0 $-1 #
edge $-1 -1 $-1 $686 -2.9999999999999769 $503 -1.399999999999979 $300 $691 reversed @7 unknown #
coedge $-1 -1 $-1 $491 $692 $301 $499 reversed $297 0 $-1 #
edge $-1 -1 $-1 $687 -0.024999999999989697 $502 1.5750000000000082 $498 $693 forward @7 unknown #
coedge $-1 -1 $-1 $501 $302 $692 $694 forward $489 0 $-1 #
coedge $-1 -1 $-1 $302 $500 $689 $695 forward $489 0 $-1 #
vertex $-1 -1 $-1 $694 2 $696 #
vertex $-1 -1 $-1 $303 2 $697 #
straight-curve $-1 -1 $-1 -23.686526050148565 15.413011828765391 0.37501129846196557 1.2246467991473532e-016 -1 0 F -10038.099967760667 F 9961.9000342393338 #
loop $-1 -1 $-1 $-1 $304 $698 #
vertex $-1 -1 $-1 $305 0 $699 #
ellipse-curve $-1 -1 $-1 -22.911526050148566 10.128697253714634 0.5906967234111884 -8.6595605623549304e-017 0.70710678118654735 0.70710678118654768 -0.15999999999999995 -2.6645352591003753e-017 7.0510038046461049e-018 1 I I #
loop $-1 -1 $-1 $-1 $700 $509 #
face $701 -1 $-1 $-1 $306 $31 $-1 $702 forward single #
point $-1 -1 $-1 -22.75152605014857 10.51898945985041 0.98098892954696448 #
ATTRIB_CUSTOM-attrib $-1 -1 $-1 $-1 $310 @22 generic_tag_attrib_def 2 2 -1 @23 generic_tag_attrib_def  1 5 @5 14818 0 0 #
face $703 -1 $-1 $704 $705 $32 $-1 $706 forward single #
loop $-1 -1 $-1 $-1 $525 $310 #
plane-surface $-1 -1 $-1 -12.686526050148565 15.413011828765391 3.1750112984619694 -1 -1.2246467991473532e-016 2.9605947323337506e-016 -2.9605947323337506e-016 -3.6256828625250426e-032 -1 forward_v I I I I #
coedge $-1 -1 $-1 $707 $522 $517 $708 forward $311 0 $-1 #
coedge $-1 -1 $-1 $517 $313 $709 $710 forward $181 0 $-1 #
coedge $-1 -1 $-1 $313 $516 $515 $708 reversed $181 0 $-1 #
coedge $-1 -1 $-1 $315 $314 $313 $519 forward $114 0 $-1 #
edge $-1 -1 $-1 $711 4.0000000000000213 $712 5.4999999999999858 $313 $713 forward @7 unknown #
coedge $-1 -1 $-1 $714 $709 $314 $521 forward $715 0 $-1 #
edge $-1 -1 $-1 $711 -2.9999999999999769 $527 -1.399999999999979 $314 $716 reversed @7 unknown #
coedge $-1 -1 $-1 $515 $717 $315 $523 reversed $311 0 $-1 #
edge $-1 -1 $-1 $712 -0.024999999999989697 $526 1.5750000000000082 $522 $718 forward @7 unknown #
coedge $-1 -1 $-1 $525 $316 $717 $719 forward $513 0 $-1 #
coedge $-1 -1 $-1 $316 $524 $714 $720 forward $513 0 $-1 #
vertex $-1 -1 $-1 $719 2 $721 #
vertex $-1 -1 $-1 $317 2 $722 #
straight-curve $-1 -1 $-1 -12.686526050148565 15.413011828765391 0.37501129846196557 1.2246467991473532e-016 -1 0 F -10038.099967760667 F 9961.9000342393338 #
loop $-1 -1 $-1 $-1 $318 $723 #
vertex $-1 -1 $-1 $319 0 $724 #
ellipse-curve $-1 -1 $-1 -11.911526050148568 10.128697253714634 0.5906967234111884 -8.6595605623549304e-017 0.70710678118654735 0.70710678118654768 -0.15999999999999995 -2.6645352591003753e-017 7.0510038046461049e-018 1 I I #
loop $-1 -1 $-1 $-1 $725 $533 #
face $726 -1 $-1 $-1 $320 $32 $-1 $727 forward single #
point $-1 -1 $-1 -11.751526050148568 10.51898945985041 0.98098892954696448 #
ATTRIB_CUSTOM-attrib $-1 -1 $-1 $323 $189 @22 FDM_feature_attrib_def 1 1 @12 feature_data 6 8 5 0 #
ATTRIB_CUSTOM-attrib $-1 -1 $-1 $-1 $324 @22 generic_tag_attrib_def 2 2 -1 @23 generic_tag_attrib_def  1 5 @5 11895 0 0 #
face $728 -1 $-1 $729 $730 $25 $-1 $731 forward single #
loop $-1 -1 $-1 $-1 $732 $324 #
plane-surface $-1 -1 $-1 -15.436526050148567 9.7130450680990528 3.5749999999999984 0 1 0 0 0 1 forward_v I I I I #
coedge $-1 -1 $-1 $733 $734 $735 $736 forward $325 0 $-1 #
coedge $-1 -1 $-1 $737 $328 $738 $739 reversed $190 0 $-1 #
coedge $-1 -1 $-1 $328 $737 $547 $740 forward $190 0 $-1 #
edge $-1 -1 $-1 $741 -3.2000000000000011 $548 2.9999999999999991 $328 $742 forward @7 tangent #
coedge $-1 -1 $-1 $330 $329 $560 $743 forward $120 0 $-1 #
coedge $-1 -1 $-1 $556 $555 $329 $546 reversed $557 0 $-1 #
edge $-1 -1 $-1 $549 -2.9999999999999982 $744 3.2000000000000011 $545 $745 forward @7 tangent #
coedge $-1 -1 $-1 $746 $331 $542 $740 reversed $346 0 $-1 #
vertex $-1 -1 $-1 $332 2 $747 #
vertex $-1 -1 $-1 $565 2 $748 #
ellipse-curve $-1 -1 $-1 -26.986526050148566 26.013045068099046 6.5749999999999957 1.6653345369377353e-016 0 -1 -0.21213203435596359 0.21213203435596359 0 1 I I #
loop $-1 -1 $-1 $749 $333 $750 #
vertex $-1 -1 $-1 $334 0 $751 #
ellipse-curve $-1 -1 $-1 -27.086526050148564 18.013045068099053 5.7574984474708923 -1 -0 -2.9605947323337496e-016 1.7763568394002498e-016 0 -0.59999999999999998 1 I I #
point $-1 -1 $-1 -27.286526050148566 18.013045068099053 6.357498447470892 #
coedge $-1 -1 $-1 $545 $337 $340 $561 reversed $557 0 $-1 #
coedge $-1 -1 $-1 $337 $545 $344 $565 forward $557 0 $-1 #
loop $-1 -1 $-1 $-1 $337 $752 #
straight-curve $-1 -1 $-1 -8.5865260501485707 26.313045068099051 3.5750000000000028 -2.9605947323337506e-016 0 1 I I #
coedge $-1 -1 $-1 $562 $339 $753 $754 reversed $341 0 $-1 #
coedge $-1 -1 $-1 $340 $738 $544 $743 reversed $341 0 $-1 #
edge $-1 -1 $-1 $744 -2.7249999999999908 $342 15.675000000000006 $555 $755 reversed @7 unknown #
coedge $-1 -1 $-1 $756 $559 $757 $758 reversed $341 0 $-1 #
face $759 -1 $-1 $352 $341 $25 $-1 $760 forward single #
point $-1 -1 $-1 -8.586526050148569 26.313045068099051 0.37500000000000044 #
edge $-1 -1 $-1 $549 -5.6500000000000021 $347 12.749999999999993 $344 $761 forward @7 unknown #
coedge $-1 -1 $-1 $345 $762 $763 $764 reversed $346 0 $-1 #
face $765 -1 $-1 $752 $346 $25 $-1 $766 reversed single #
point $-1 -1 $-1 -8.5865260501485707 26.313045068099051 6.5750000000000002 #
coedge $-1 -1 $-1 $763 $753 $349 $570 forward $749 0 $-1 #
edge $-1 -1 $-1 $573 -3.2000000000000077 $571 2.9999999999999911 $569 $767 forward @7 unknown #
vertex $-1 -1 $-1 $764 2 $768 #
straight-curve $-1 -1 $-1 -18.287590713301967 26.113045068099055 6.5749999999999993 1 2.2399068551417302e-016 1.6653345369377353e-016 I I #
vertex $-1 -1 $-1 $570 2 $769 #
straight-curve $-1 -1 $-1 -21.212590713301978 26.113045068099055 0.37499999999999933 1 2.2399068551417302e-016 1.2246467991473532e-016 I I #
ATTRIB_CUSTOM-attrib $-1 -1 $-1 $-1 $352 @22 generic_tag_attrib_def 2 2 -1 @23 generic_tag_attrib_def  1 5 @5 11891 0 0 #
plane-surface $-1 -1 $-1 -21.138655376455368 26.113045068099055 3.5750000000000153 2.2399068551417302e-016 -1 0 0 0 -1 forward_v I I I I #
ATTRIB_CUSTOM-attrib $-1 -1 $-1 $-1 $356 @22 generic_tag_attrib_def 2 2 -1 @23 generic_tag_attrib_def  1 5 @5 12085 0 0 #
plane-surface $-1 -1 $-1 -6.7365260501485231 5.4175905226445238 0.37499999999999661 -1.6653345369377353e-016 0 1 1 0 1.6653345369377353e-016 forward_v I I I I #
coedge $-1 -1 $-1 $361 $359 $363 $583 reversed $209 0 $-1 #
edge $-1 -1 $-1 $374 1.5500000000000025 $585 1.7500000000000053 $373 $770 reversed @7 unknown #
vertex $-1 -1 $-1 $364 1 $771 #
straight-curve $-1 -1 $-1 -6.7365260501485231 9.9130450680990521 6.5749999999999904 -0.99999999999999989 0 -1.6653345369377351e-016 I I #
edge $-1 -1 $-1 $581 4.4954545454545283 $585 20.695454545454528 $579 $772 forward @7 unknown #
straight-curve $-1 -1 $-1 -8.4865260501485267 9.9130450680990521 3.3749999999999916 -2.9605947323337506e-016 0 1 F -10003.375001 F 9996.6250010000003 #
vertex $-1 -1 $-1 $583 1 $773 #
straight-curve $-1 -1 $-1 -8.4865260501485267 26.113045068099048 3.3749999999999916 -2.9605947323337506e-016 0 1 F -10003.375001 F 9996.6250010000003 #
point $-1 -1 $-1 -8.4865260501485267 26.113045068099055 0.37499999999999645 #
point $-1 -1 $-1 -8.4865260501485267 9.9130450680990521 0.37499999999999639 #
straight-curve $-1 -1 $-1 -8.2865260501485256 5.4175905226445238 6.5749999999999904 0 1 0 I I #
point $-1 -1 $-1 -8.2865260501485256 26.113045068099055 6.5749999999999904 #
point $-1 -1 $-1 -8.2865260501485256 9.9130450680990521 6.5749999999999904 #
straight-curve $-1 -1 $-1 -6.7365260501485231 9.9130450680990521 0.37499999999999661 0.99999999999999989 0 1.6653345369377351e-016 I I #
straight-curve $-1 -1 $-1 -6.7365260501485231 26.113045068099048 0.37499999999999667 -1 -0 -1.6653345369377353e-016 F -9991.4500010000011 F 10008.550001 #
ATTRIB_CUSTOM-attrib $-1 -1 $-1 $-1 $384 @22 generic_tag_attrib_def 2 2 -1 @23 generic_tag_attrib_def  1 5 @5 13964 0 0 #
face $774 -1 $-1 $775 $776 $27 $-1 $777 forward single #
loop $-1 -1 $-1 $606 $778 $384 #
plane-surface $-1 -1 $-1 -20.686526050148586 25.413011828765413 1.1750112984619658 3.1161328777733803e-017 -0.70710678118654735 0.70710678118654768 1 -1.224646799147353e-016 -1.6653345369377336e-016 reverse_v I I I I #
coedge $-1 -1 $-1 $608 $387 $779 $780 forward $229 0 $-1 #
edge $-1 -1 $-1 $603 -2.8000000000000012 $781 -1.3000000000000407 $389 $782 forward @7 unknown #
coedge $-1 -1 $-1 $392 $779 $388 $601 reversed $606 0 $-1 #
edge $-1 -1 $-1 $602 -0.14142135623730229 $781 1.9798989873222821 $388 $783 reversed @7 unknown #
vertex $-1 -1 $-1 $391 2 $784 #
vertex $-1 -1 $-1 $391 2 $785 #
straight-curve $-1 -1 $-1 -23.686526050148565 20.613011828765394 0.37501129846196535 0 1 0 F -10038.099967760667 F 9961.9000342393338 #
coedge $-1 -1 $-1 $779 $392 $397 $611 reversed $606 0 $-1 #
loop $-1 -1 $-1 $-1 $605 $384 #
straight-curve $-1 -1 $-1 -20.686526050148586 24.613011828765416 0.37501129846196579 -1 -1.6653345369377353e-016 -1.2246467991473532e-016 I I #
coedge $-1 -1 $-1 $394 $598 $396 $610 reversed $229 0 $-1 #
straight-curve $-1 -1 $-1 -23.661526050148574 26.11301182876538 0.37501129846196557 1 0 1.2246467991473532e-016 I I #
edge $-1 -1 $-1 $398 -2.7999999999999994 $786 -1.3000000000000387 $608 $787 forward @7 unknown #
edge $-1 -1 $-1 $786 -1.9798989873222843 $399 0.14142135623730026 $605 $788 forward @7 unknown #
point $-1 -1 $-1 -22.086526050148564 26.11301182876538 0.37501129846196568 #
point $-1 -1 $-1 -22.086526050148564 24.613011828765416 0.37501129846196557 #
face $789 -1 $-1 $405 $401 $27 $-1 $790 reversed single #
point $-1 -1 $-1 -23.021526050148562 25.897326403816152 0.5906967234111884 #
coedge $-1 -1 $-1 $791 $792 $793 $794 reversed $404 0 $-1 #
ATTRIB_CUSTOM-attrib $-1 -1 $-1 $-1 $405 @22 generic_tag_attrib_def 2 2 -1 @23 generic_tag_attrib_def  1 5 @5 14377 0 0 #
plane-surface $-1 -1 $-1 -22.861526050148562 25.519534197680386 0.99348892954697465 0 -0.70710678118654735 0.70710678118654768 1 0 0 forward_v I I I I #
ATTRIB_CUSTOM-attrib $-1 -1 $-1 $-1 $408 @22 generic_tag_attrib_def 2 2 -1 @23 generic_tag_attrib_def  1 5 @5 13988 0 0 #
plane-surface $-1 -1 $-1 -19.434833646449054 26.204968570256817 0.42499999999999383 -2.6460706619325439e-016 -1 3.5157062446463279e-016 1 -2.6460706619325439e-016 5.8754571473252778e-032 forward_v I I I I #
coedge $-1 -1 $-1 $413 $411 $415 $625 reversed $243 0 $-1 #
edge $-1 -1 $-1 $426 -0.14999999999999108 $627 0.05000000000001173 $425 $795 forward @7 unknown #
vertex $-1 -1 $-1 $416 1 $796 #
straight-curve $-1 -1 $-1 -11.086519039707483 23.804968570256818 0.42499999999999438 2.5061524363856614e-016 -3.5157062446463284e-016 -1 F -9999.5750010000011 F 10000.425001 #
edge $-1 -1 $-1 $623 -8.3483146067415746 $627 4.2516853932584233 $621 $797 reversed @7 unknown #
straight-curve $-1 -1 $-1 -11.086519039707481 22.004968570256821 0.37499999999998457 3.3125045733740125e-016 1 -2.2204460492503123e-016 F -10039.500001 F 9960.5000010000003 #
vertex $-1 -1 $-1 $625 1 $798 #
straight-curve $-1 -1 $-1 -23.686519039707477 22.004968570256821 0.3749999999999829 -2.4843784300305107e-016 -0.74999999999999922 1.6653345369377346e-016 I I #
point $-1 -1 $-1 -23.686519039707477 26.204968570256817 0.37499999999998196 #
point $-1 -1 $-1 -11.086519039707481 26.20496857025681 0.37499999999998362 #
straight-curve $-1 -1 $-1 -19.434833646449057 23.804968570256818 0.5749999999999853 1 -2.6460706619325434e-016 2.0019463488608169e-016 I I #
point $-1 -1 $-1 -23.686519039707477 23.804968570256818 0.5749999999999853 #
point $-1 -1 $-1 -11.086519039707481 23.804968570256818 0.57499999999998685 #
straight-curve $-1 -1 $-1 -11.086519039707481 26.204968570256817 0.42499999999999383 -2.5061524363856614e-016 3.5157062446463284e-016 1 F -10000.425001 F 9999.5750010000011 #
straight-curve $-1 -1 $-1 -23.686519039707477 26.204968570256817 0.42499999999999277 -2.5061524363856614e-016 3.5157062446463284e-016 1 F -10000.425001 F 9999.5750010000011 #
ATTRIB_CUSTOM-attrib $-1 -1 $-1 $-1 $436 @22 generic_tag_attrib_def 2 2 -1 @23 generic_tag_attrib_def  1 5 @5 14687 0 0 #
face $799 -1 $-1 $800 $801 $29 $-1 $802 forward single #
loop $-1 -1 $-1 $648 $803 $436 #
plane-surface $-1 -1 $-1 -9.6865260501485881 25.413011828765413 1.1750112984619658 3.1161328777733803e-017 -0.70710678118654735 0.70710678118654768 1 -1.224646799147353e-016 -1.6653345369377336e-016 reverse_v I I I I #
coedge $-1 -1 $-1 $650 $439 $804 $805 forward $263 0 $-1 #
edge $-1 -1 $-1 $645 -2.8000000000000012 $806 -1.3000000000000407 $441 $807 forward @7 unknown #
coedge $-1 -1 $-1 $444 $804 $440 $643 reversed $648 0 $-1 #
edge $-1 -1 $-1 $644 -0.14142135623730229 $806 1.9798989873222821 $440 $808 reversed @7 unknown #
vertex $-1 -1 $-1 $443 2 $809 #
vertex $-1 -1 $-1 $443 2 $810 #
straight-curve $-1 -1 $-1 -12.686526050148563 20.613011828765394 0.37501129846196535 0 1 0 F -10038.099967760667 F 9961.9000342393338 #
coedge $-1 -1 $-1 $804 $444 $449 $653 reversed $648 0 $-1 #
loop $-1 -1 $-1 $-1 $647 $436 #
straight-curve $-1 -1 $-1 -9.6865260501485864 24.613011828765416 0.37501129846196579 -1 -1.6653345369377353e-016 -1.2246467991473532e-016 I I #
coedge $-1 -1 $-1 $446 $640 $448 $652 reversed $263 0 $-1 #
straight-curve $-1 -1 $-1 -12.661526050148574 26.11301182876538 0.37501129846196557 1 0 1.2246467991473532e-016 I I #
edge $-1 -1 $-1 $450 -2.7999999999999994 $811 -1.3000000000000387 $650 $812 forward @7 unknown #
edge $-1 -1 $-1 $811 -1.9798989873222843 $451 0.14142135623730026 $647 $813 forward @7 unknown #
point $-1 -1 $-1 -11.086526050148565 26.11301182876538 0.37501129846196568 #
point $-1 -1 $-1 -11.086526050148565 24.613011828765416 0.37501129846196557 #
face $814 -1 $-1 $457 $453 $29 $-1 $815 reversed single #
point $-1 -1 $-1 -12.021526050148562 25.897326403816152 0.5906967234111884 #
coedge $-1 -1 $-1 $816 $817 $818 $819 reversed $456 0 $-1 #
ATTRIB_CUSTOM-attrib $-1 -1 $-1 $-1 $457 @22 generic_tag_attrib_def 2 2 -1 @23 generic_tag_attrib_def  1 5 @5 14695 0 0 #
plane-surface $-1 -1 $-1 -11.861526050148562 25.519534197680386 0.99348892954697465 0 -0.70710678118654735 0.70710678118654768 1 0 0 forward_v I I I I #
ATTRIB_CUSTOM-attrib $-1 -1 $-1 $-1 $460 @22 generic_tag_attrib_def 2 2 -1 @23 generic_tag_attrib_def  1 5 @5 14759 0 0 #
plane-surface $-1 -1 $-1 -19.434840656890149 12.213045068099042 0.42499999999999383 -2.6460706619325439e-016 -1 3.5157062446463279e-016 1 -2.6460706619325439e-016 5.8754571473252778e-032 forward_v I I I I #
coedge $-1 -1 $-1 $465 $463 $467 $667 reversed $277 0 $-1 #
edge $-1 -1 $-1 $478 -0.14999999999999108 $669 0.05000000000001173 $477 $820 forward @7 unknown #
vertex $-1 -1 $-1 $468 1 $821 #
straight-curve $-1 -1 $-1 -11.086526050148578 9.81304506809904 0.42499999999999438 2.5061524363856614e-016 -3.5157062446463284e-016 -1 F -9999.5750010000011 F 10000.425001 #
edge $-1 -1 $-1 $665 -8.3483146067415746 $669 4.2516853932584233 $663 $822 reversed @7 unknown #
straight-curve $-1 -1 $-1 -11.086526050148576 8.0130450680990428 0.37499999999998457 3.3125045733740125e-016 1 -2.2204460492503123e-016 F -10025.500001 F 9974.5000010000003 #
vertex $-1 -1 $-1 $667 1 $823 #
straight-curve $-1 -1 $-1 -23.686526050148572 8.0130450680990464 0.3749999999999829 -2.4843784300305107e-016 -0.74999999999999922 1.6653345369377346e-016 I I #
point $-1 -1 $-1 -23.686526050148572 12.213045068099042 0.37499999999998196 #
point $-1 -1 $-1 -11.086526050148576 12.213045068099031 0.37499999999998362 #
straight-curve $-1 -1 $-1 -19.434840656890152 9.8130450680990435 0.5749999999999853 1 -2.6460706619325434e-016 2.0019463488608169e-016 I I #
point $-1 -1 $-1 -23.686526050148572 9.8130450680990435 0.5749999999999853 #
point $-1 -1 $-1 -11.086526050148576 9.81304506809904 0.57499999999998685 #
straight-curve $-1 -1 $-1 -11.086526050148576 12.213045068099039 0.42499999999999383 -2.5061524363856614e-016 3.5157062446463284e-016 1 F -10000.425001 F 9999.5750010000011 #
straight-curve $-1 -1 $-1 -23.686526050148572 12.213045068099042 0.42499999999999277 -2.5061524363856614e-016 3.5157062446463284e-016 1 F -10000.425001 F 9999.5750010000011 #
ATTRIB_CUSTOM-attrib $-1 -1 $-1 $-1 $488 @22 generic_tag_attrib_def 2 2 -1 @23 generic_tag_attrib_def  1 5 @5 14776 0 0 #
face $824 -1 $-1 $825 $826 $31 $-1 $827 forward single #
loop $-1 -1 $-1 $690 $828 $488 #
plane-surface $-1 -1 $-1 -25.086526050148542 10.613011828765373 1.1750112984619658 -1.1775693440128309e-016 0.70710678118654735 0.70710678118654768 -1 -2.4651903288156619e-032 -1.6653345369377336e-016 reverse_v I I I I #
coedge $-1 -1 $-1 $692 $491 $829 $830 forward $297 0 $-1 #
edge $-1 -1 $-1 $687 -2.8000000000000012 $831 -1.3000000000000407 $493 $832 forward @7 unknown #
coedge $-1 -1 $-1 $496 $829 $492 $685 reversed $690 0 $-1 #
edge $-1 -1 $-1 $686 -0.14142135623730229 $831 1.9798989873222821 $492 $833 reversed @7 unknown #
vertex $-1 -1 $-1 $495 2 $834 #
vertex $-1 -1 $-1 $495 2 $835 #
straight-curve $-1 -1 $-1 -22.086526050148567 15.413011828765391 0.37501129846196535 1.2246467991473532e-016 -1 0 F -10038.099967760667 F 9961.9000342393338 #
coedge $-1 -1 $-1 $829 $496 $501 $695 reversed $690 0 $-1 #
loop $-1 -1 $-1 $-1 $689 $488 #
straight-curve $-1 -1 $-1 -25.086526050148546 11.41301182876537 0.37501129846196579 1 2.8899813360850883e-016 -1.2246467991473532e-016 I I #
coedge $-1 -1 $-1 $498 $682 $500 $694 reversed $297 0 $-1 #
straight-curve $-1 -1 $-1 -22.111526050148555 9.9130118287654057 0.37501129846196557 -1 -1.2246467991473532e-016 1.2246467991473532e-016 I I #
edge $-1 -1 $-1 $502 -2.7999999999999994 $836 -1.3000000000000387 $692 $837 forward @7 unknown #
edge $-1 -1 $-1 $836 -1.9798989873222843 $503 0.14142135623730026 $689 $838 forward @7 unknown #
point $-1 -1 $-1 -23.686526050148565 9.9130118287654057 0.37501129846196568 #
point $-1 -1 $-1 -23.686526050148565 11.41301182876537 0.37501129846196557 #
face $839 -1 $-1 $509 $505 $31 $-1 $840 reversed single #
point $-1 -1 $-1 -22.75152605014857 10.128697253714634 0.5906967234111884 #
coedge $-1 -1 $-1 $841 $842 $843 $844 reversed $508 0 $-1 #
ATTRIB_CUSTOM-attrib $-1 -1 $-1 $-1 $509 @22 generic_tag_attrib_def 2 2 -1 @23 generic_tag_attrib_def  1 5 @5 14784 0 0 #
plane-surface $-1 -1 $-1 -22.911526050148566 10.5064894598504 0.99348892954697465 -8.6595605623549304e-017 0.70710678118654735 0.70710678118654768 -1 -1.2246467991473532e-016 0 forward_v I I I I #
ATTRIB_CUSTOM-attrib $-1 -1 $-1 $-1 $512 @22 generic_tag_attrib_def 2 2 -1 @23 generic_tag_attrib_def  1 5 @5 14819 0 0 #
face $845 -1 $-1 $846 $847 $32 $-1 $848 forward single #
loop $-1 -1 $-1 $715 $849 $512 #
plane-surface $-1 -1 $-1 -14.086526050148542 10.613011828765373 1.1750112984619658 -1.1775693440128309e-016 0.70710678118654735 0.70710678118654768 -1 -2.4651903288156619e-032 -1.6653345369377336e-016 reverse_v I I I I #
coedge $-1 -1 $-1 $717 $515 $850 $851 forward $311 0 $-1 #
edge $-1 -1 $-1 $712 -2.8000000000000012 $852 -1.3000000000000407 $517 $853 forward @7 unknown #
coedge $-1 -1 $-1 $520 $850 $516 $710 reversed $715 0 $-1 #
edge $-1 -1 $-1 $711 -0.14142135623730229 $852 1.9798989873222821 $516 $854 reversed @7 unknown #
vertex $-1 -1 $-1 $519 2 $855 #
vertex $-1 -1 $-1 $519 2 $856 #
straight-curve $-1 -1 $-1 -11.086526050148567 15.413011828765391 0.37501129846196535 1.2246467991473532e-016 -1 0 F -10038.099967760667 F 9961.9000342393338 #
coedge $-1 -1 $-1 $850 $520 $525 $720 reversed $715 0 $-1 #
loop $-1 -1 $-1 $-1 $714 $512 #
straight-curve $-1 -1 $-1 -14.086526050148544 11.41301182876537 0.37501129846196579 1 2.8899813360850883e-016 -1.2246467991473532e-016 I I #
coedge $-1 -1 $-1 $522 $707 $524 $719 reversed $311 0 $-1 #
straight-curve $-1 -1 $-1 -11.111526050148557 9.9130118287654057 0.37501129846196557 -1 -1.2246467991473532e-016 1.2246467991473532e-016 I I #
edge $-1 -1 $-1 $526 -2.7999999999999994 $857 -1.3000000000000387 $717 $858 forward @7 unknown #
edge $-1 -1 $-1 $857 -1.9798989873222843 $527 0.14142135623730026 $714 $859 forward @7 unknown #
point $-1 -1 $-1 -12.686526050148565 9.9130118287654057 0.37501129846196568 #
point $-1 -1 $-1 -12.686526050148565 11.41301182876537 0.37501129846196557 #
face $860 -1 $-1 $533 $529 $32 $-1 $861 reversed single #
point $-1 -1 $-1 -11.751526050148568 10.128697253714634 0.5906967234111884 #
coedge $-1 -1 $-1 $862 $863 $864 $865 reversed $532 0 $-1 #
ATTRIB_CUSTOM-attrib $-1 -1 $-1 $-1 $533 @22 generic_tag_attrib_def 2 2 -1 @23 generic_tag_attrib_def  1 5 @5 14827 0 0 #
plane-surface $-1 -1 $-1 -11.911526050148568 10.5064894598504 0.99348892954697465 -8.6595605623549304e-017 0.70710678118654735 0.70710678118654768 -1 -1.2246467991473532e-016 0 forward_v I I I I #
ATTRIB_CUSTOM-attrib $-1 -1 $866 $-1 $537 @22 generic_tag_attrib_def 2 2 -1 @23 generic_tag_attrib_def  1 5 @5 11893 0 0 #
face $867 -1 $-1 $750 $868 $25 $-1 $869 reversed single #
loop $-1 -1 $-1 $-1 $870 $537 #
cone-surface $-1 -1 $-1 -8.5865260501485672 10.013045068099053 3.5750000000000002 -2.9605947323337506e-016 0 1 0.21213203435596398 -0.21213203435596462 0 1 I I 0 1 0.30000000000000004 forward I I I I #
coedge $-1 -1 $-1 $871 $872 $873 $874 reversed $538 0 $-1 #
coedge $-1 -1 $-1 $875 $540 $876 $877 forward $325 0 $-1 #
coedge $-1 -1 $-1 $540 $875 $737 $878 forward $325 0 $-1 #
coedge $-1 -1 $-1 $738 $879 $540 $736 reversed $341 0 $-1 #
edge $-1 -1 $-1 $880 -0.78539816339744239 $881 0.78539816339745416 $735 $882 reversed @7 unknown #
coedge $-1 -1 $-1 $542 $541 $734 $878 reversed $190 0 $-1 #
coedge $-1 -1 $-1 $560 $735 $541 $739 forward $341 0 $-1 #
edge $-1 -1 $-1 $880 -8.0000000000000071 $741 7.9999999999999858 $541 $883 reversed @7 unknown #
edge $-1 -1 $-1 $884 -8.0000000000000053 $548 7.9999999999999938 $547 $885 forward @7 unknown #
vertex $-1 -1 $-1 $743 2 $886 #
straight-curve $-1 -1 $-1 -27.286526050148566 26.013045068099046 3.5749999999999993 -2.9605947323337496e-016 0 1 I I #
edge $-1 -1 $-1 $744 -0.78539816339744828 $741 0.78539816339744828 $560 $887 reversed @7 unknown #
vertex $-1 -1 $-1 $561 2 $888 #
straight-curve $-1 -1 $-1 -26.986526050148566 26.313045068099051 3.5749999999999993 2.9605947323337496e-016 0 -1 I I #
coedge $-1 -1 $-1 $889 $547 $875 $890 reversed $346 0 $-1 #
point $-1 -1 $-1 -27.286526050148566 26.013045068099046 6.5749999999999984 #
point $-1 -1 $-1 -26.986526050148566 26.313045068099051 6.5749999999999975 #
loop $-1 -1 $-1 $-1 $753 $750 #
face $891 -1 $-1 $567 $551 $25 $-1 $892 forward single #
point $-1 -1 $-1 -27.086526050148564 18.013045068099053 6.357498447470892 #
face $893 -1 $-1 $563 $557 $25 $-1 $894 reversed single #
coedge $-1 -1 $-1 $569 $895 $559 $754 forward $749 0 $-1 #
edge $-1 -1 $-1 $896 -8.1000000000000085 $573 8.0999999999999943 $559 $897 forward @7 unknown #
straight-curve $-1 -1 $-1 -24.261526050148575 26.313045068099051 0.37499999999999867 -1 -0 -1.2246467991473532e-016 F -10016.475001000001 F 9983.525001 #
coedge $-1 -1 $-1 $879 $562 $870 $898 reversed $341 0 $-1 #
coedge $-1 -1 $-1 $899 $900 $562 $758 forward $868 0 $-1 #
edge $-1 -1 $-1 $901 -12.908907375628022 $896 5.8739353368465945 $562 $902 reversed @7 unknown #
ATTRIB_CUSTOM-attrib $-1 -1 $-1 $-1 $563 @22 generic_tag_attrib_def 2 2 -1 @23 generic_tag_attrib_def  1 5 @5 11889 0 0 #
plane-surface $-1 -1 $-1 -21.286526050148588 18.013045068099061 0.37499999999999895 1.2246467991473532e-016 0 -1 -1 0 -1.2246467991473532e-016 forward_v I I I I #
straight-curve $-1 -1 $-1 -21.336526050148564 26.313045068099051 6.5749999999999984 1 0 1.6653345369377353e-016 I I #
coedge $-1 -1 $-1 $566 $903 $904 $905 reversed $346 0 $-1 #
coedge $-1 -1 $-1 $895 $569 $566 $764 forward $749 0 $-1 #
edge $-1 -1 $-1 $571 -8.0999999999999979 $906 8.1000000000000068 $566 $907 reversed @7 unknown #
ATTRIB_CUSTOM-attrib $-1 -1 $-1 $-1 $567 @22 generic_tag_attrib_def 2 2 -1 @23 generic_tag_attrib_def  1 5 @5 11897 0 0 #
plane-surface $-1 -1 $-1 -15.436526050148567 18.013045068099061 6.5749999999999993 1.6653345369377353e-016 0 -1 -1 0 -1.6653345369377353e-016 forward_v I I I I #
straight-curve $-1 -1 $-1 -27.086526050148564 26.113045068099055 3.5750000000000064 -2.9605947323337496e-016 -6.6314564362508617e-032 1 F -10003.575001000001 F 9996.4250009999996 #
point $-1 -1 $-1 -27.086526050148564 26.113045068099055 6.5749999999999975 #
point $-1 -1 $-1 -27.086526050148564 26.113045068099055 0.37499999999999867 #
straight-curve $-1 -1 $-1 -6.7365260501485231 26.113045068099048 6.5749999999999904 1 0 1.6653345369377353e-016 F -10008.550001 F 9991.4500010000011 #
point $-1 -1 $-1 -8.4865260501485285 9.9130450680990521 6.5749999999999904 #
straight-curve $-1 -1 $-1 -8.4865260501485285 5.4175905226445238 6.5749999999999904 0 1 0 I I #
point $-1 -1 $-1 -8.4865260501485285 26.113045068099055 6.5749999999999904 #
ATTRIB_CUSTOM-attrib $-1 -1 $-1 $-1 $595 @22 generic_tag_attrib_def 2 2 -1 @23 generic_tag_attrib_def  1 5 @5 14378 0 0 #
face $908 -1 $-1 $909 $910 $27 $-1 $911 forward single #
loop $-1 -1 $-1 $-1 $912 $595 #
plane-surface $-1 -1 $-1 -22.719792112561976 25.268164538588557 0.89768276231618471 -0.5 0.61237243569579469 0.61237243569579447 0 -0.70710678118654735 0.70710678118654768 forward_v I I I I #
coedge $-1 -1 $-1 $913 $914 $912 $915 forward $596 0 $-1 #
coedge $-1 -1 $-1 $600 $605 $598 $780 reversed $606 0 $-1 #
edge $-1 -1 $-1 $781 -0.024999999999989697 $786 1.5750000000000082 $779 $916 forward @7 unknown #
vertex $-1 -1 $-1 $599 2 $917 #
straight-curve $-1 -1 $-1 -23.686526050148565 26.11301182876538 3.1750112984619667 -2.9605947323337496e-016 0 1 F -10003.175012298463 F 9996.8249897015376 #
straight-curve $-1 -1 $-1 -23.686526050148565 24.71301182876541 0.475011298461961 2.0934566115783655e-016 -0.70710678118654768 -0.70710678118654735 F -14082.455859820533 F 14142.807392565734 #
point $-1 -1 $-1 -23.686526050148565 24.613011828765416 0.37501129846196546 #
point $-1 -1 $-1 -23.686526050148565 26.11301182876538 0.37501129846196557 #
vertex $-1 -1 $-1 $610 2 $918 #
straight-curve $-1 -1 $-1 -22.086526050148564 26.11301182876538 3.1750112984619649 -2.9605947323337506e-016 0 1 F -10003.175012298463 F 9996.8249897015376 #
straight-curve $-1 -1 $-1 -22.086526050148564 24.71301182876541 0.47501129846196033 2.0934566115783662e-016 -0.70710678118654768 -0.70710678118654735 F -14082.455859820533 F 14142.807392565734 #
ATTRIB_CUSTOM-attrib $-1 -1 $-1 $-1 $614 @22 generic_tag_attrib_def 2 2 -1 @23 generic_tag_attrib_def  1 5 @5 14384 0 0 #
plane-surface $-1 -1 $-1 -22.861526050148562 25.897326403816152 0.59069672341118862 0 0.70710678118654735 -0.70710678118654768 -1 -4.4068773779038185e-017 -4.4068773779038167e-017 forward_v I I I I #
coedge $-1 -1 $-1 $919 $616 $920 $921 reversed $404 0 $-1 #
coedge $-1 -1 $-1 $616 $922 $923 $924 reversed $404 0 $-1 #
coedge $-1 -1 $-1 $925 $926 $616 $794 forward $927 0 $-1 #
edge $-1 -1 $-1 $928 -0.16366025403785073 $929 0.16366025403785009 $793 $930 reversed @7 unknown #
straight-curve $-1 -1 $-1 -23.686519039707477 23.804968570256818 0.42499999999999338 2.5061524363856614e-016 -3.5157062446463284e-016 -1 F -9999.5750010000011 F 10000.425001 #
point $-1 -1 $-1 -11.086519039707481 23.804968570256818 0.37499999999998423 #
straight-curve $-1 -1 $-1 -19.434833646449057 23.804968570256818 0.37499999999998251 1 -2.6460706619325434e-016 2.0019463488608169e-016 I I #
point $-1 -1 $-1 -23.686519039707477 23.804968570256818 0.37499999999998251 #
ATTRIB_CUSTOM-attrib $-1 -1 $-1 $-1 $637 @22 generic_tag_attrib_def 2 2 -1 @23 generic_tag_attrib_def  1 5 @5 14688 0 0 #
face $931 -1 $-1 $932 $933 $29 $-1 $934 forward single #
loop $-1 -1 $-1 $-1 $935 $637 #
plane-surface $-1 -1 $-1 -11.719792112561974 25.268164538588557 0.89768276231618471 -0.5 0.61237243569579469 0.61237243569579447 0 -0.70710678118654735 0.70710678118654768 forward_v I I I I #
coedge $-1 -1 $-1 $936 $937 $935 $938 forward $638 0 $-1 #
coedge $-1 -1 $-1 $642 $647 $640 $805 reversed $648 0 $-1 #
edge $-1 -1 $-1 $806 -0.024999999999989697 $811 1.5750000000000082 $804 $939 forward @7 unknown #
vertex $-1 -1 $-1 $641 2 $940 #
straight-curve $-1 -1 $-1 -12.686526050148565 26.11301182876538 3.1750112984619667 -2.9605947323337496e-016 0 1 F -10003.175012298463 F 9996.8249897015376 #
straight-curve $-1 -1 $-1 -12.686526050148563 24.71301182876541 0.475011298461961 2.0934566115783655e-016 -0.70710678118654768 -0.70710678118654735 F -14082.455859820533 F 14142.807392565734 #
point $-1 -1 $-1 -12.686526050148563 24.613011828765416 0.37501129846196546 #
point $-1 -1 $-1 -12.686526050148563 26.11301182876538 0.37501129846196557 #
vertex $-1 -1 $-1 $652 2 $941 #
straight-curve $-1 -1 $-1 -11.086526050148564 26.11301182876538 3.1750112984619649 -2.9605947323337506e-016 0 1 F -10003.175012298463 F 9996.8249897015376 #
straight-curve $-1 -1 $-1 -11.086526050148565 24.71301182876541 0.47501129846196033 2.0934566115783662e-016 -0.70710678118654768 -0.70710678118654735 F -14082.455859820533 F 14142.807392565734 #
ATTRIB_CUSTOM-attrib $-1 -1 $-1 $-1 $656 @22 generic_tag_attrib_def 2 2 -1 @23 generic_tag_attrib_def  1 5 @5 14694 0 0 #
plane-surface $-1 -1 $-1 -11.861526050148562 25.897326403816152 0.59069672341118862 0 0.70710678118654735 -0.70710678118654768 -1 -4.4068773779038185e-017 -4.4068773779038167e-017 forward_v I I I I #
coedge $-1 -1 $-1 $942 $658 $943 $944 reversed $456 0 $-1 #
coedge $-1 -1 $-1 $658 $945 $946 $947 reversed $456 0 $-1 #
coedge $-1 -1 $-1 $948 $949 $658 $819 forward $950 0 $-1 #
edge $-1 -1 $-1 $951 -0.16366025403785073 $952 0.16366025403785009 $818 $953 reversed @7 unknown #
straight-curve $-1 -1 $-1 -23.686526050148572 9.8130450680990435 0.42499999999999338 2.5061524363856614e-016 -3.5157062446463284e-016 -1 F -9999.5750010000011 F 10000.425001 #
point $-1 -1 $-1 -11.086526050148576 9.81304506809904 0.37499999999998423 #
straight-curve $-1 -1 $-1 -19.434840656890152 9.8130450680990435 0.37499999999998251 1 -2.6460706619325434e-016 2.0019463488608169e-016 I I #
point $-1 -1 $-1 -23.686526050148572 9.8130450680990435 0.37499999999998251 #
ATTRIB_CUSTOM-attrib $-1 -1 $-1 $-1 $679 @22 generic_tag_attrib_def 2 2 -1 @23 generic_tag_attrib_def  1 5 @5 14777 0 0 #
face $954 -1 $-1 $955 $956 $31 $-1 $957 forward single #
loop $-1 -1 $-1 $-1 $958 $679 #
plane-surface $-1 -1 $-1 -23.053259987735156 10.757859118942228 0.89768276231618471 0.50000000000000011 -0.61237243569579458 0.61237243569579447 -8.6595605623549304e-017 0.70710678118654735 0.70710678118654768 forward_v I I I I #
coedge $-1 -1 $-1 $959 $960 $958 $961 forward $680 0 $-1 #
coedge $-1 -1 $-1 $684 $689 $682 $830 reversed $690 0 $-1 #
edge $-1 -1 $-1 $831 -0.024999999999989697 $836 1.5750000000000082 $829 $962 forward @7 unknown #
vertex $-1 -1 $-1 $683 2 $963 #
straight-curve $-1 -1 $-1 -22.086526050148564 9.9130118287654057 3.1750112984619667 2.9605947323337496e-016 3.6256828625250415e-032 1 F -10003.175012298463 F 9996.8249897015376 #
straight-curve $-1 -1 $-1 -22.086526050148567 11.313011828765376 0.475011298461961 -2.9594126678138588e-016 0.70710678118654768 -0.70710678118654735 F -14082.455859820533 F 14142.807392565734 #
point $-1 -1 $-1 -22.086526050148567 11.41301182876537 0.37501129846196546 #
point $-1 -1 $-1 -22.086526050148567 9.9130118287654057 0.37501129846196557 #
vertex $-1 -1 $-1 $694 2 $964 #
straight-curve $-1 -1 $-1 -23.686526050148565 9.9130118287654057 3.1750112984619649 2.9605947323337506e-016 3.6256828625250426e-032 1 F -10003.175012298463 F 9996.8249897015376 #
straight-curve $-1 -1 $-1 -23.686526050148565 11.313011828765376 0.47501129846196033 -2.9594126678138598e-016 0.70710678118654768 -0.70710678118654735 F -14082.455859820533 F 14142.807392565734 #
ATTRIB_CUSTOM-attrib $-1 -1 $-1 $-1 $698 @22 generic_tag_attrib_def 2 2 -1 @23 generic_tag_attrib_def  1 5 @5 14783 0 0 #
plane-surface $-1 -1 $-1 -22.911526050148566 10.128697253714634 0.59069672341118862 8.6595605623549304e-017 -0.70710678118654735 -0.70710678118654768 1 1.6653345369377351e-016 -4.4068773779038167e-017 forward_v I I I I #
coedge $-1 -1 $-1 $965 $700 $966 $967 reversed $508 0 $-1 #
coedge $-1 -1 $-1 $700 $968 $969 $970 reversed $508 0 $-1 #
coedge $-1 -1 $-1 $971 $972 $700 $844 forward $973 0 $-1 #
edge $-1 -1 $-1 $974 -0.16366025403785073 $975 0.16366025403785009 $843 $976 reversed @7 unknown #
ATTRIB_CUSTOM-attrib $-1 -1 $-1 $-1 $704 @22 generic_tag_attrib_def 2 2 -1 @23 generic_tag_attrib_def  1 5 @5 14820 0 0 #
face $977 -1 $-1 $978 $979 $32 $-1 $980 forward single #
loop $-1 -1 $-1 $-1 $981 $704 #
plane-surface $-1 -1 $-1 -12.053259987735156 10.757859118942228 0.89768276231618471 0.50000000000000011 -0.61237243569579458 0.61237243569579447 -8.6595605623549304e-017 0.70710678118654735 0.70710678118654768 forward_v I I I I #
coedge $-1 -1 $-1 $982 $983 $981 $984 forward $705 0 $-1 #
coedge $-1 -1 $-1 $709 $714 $707 $851 reversed $715 0 $-1 #
edge $-1 -1 $-1 $852 -0.024999999999989697 $857 1.5750000000000082 $850 $985 forward @7 unknown #
vertex $-1 -1 $-1 $708 2 $986 #
straight-curve $-1 -1 $-1 -11.086526050148565 9.9130118287654057 3.1750112984619667 2.9605947323337496e-016 3.6256828625250415e-032 1 F -10003.175012298463 F 9996.8249897015376 #
straight-curve $-1 -1 $-1 -11.086526050148567 11.313011828765376 0.475011298461961 -2.9594126678138588e-016 0.70710678118654768 -0.70710678118654735 F -14082.455859820533 F 14142.807392565734 #
point $-1 -1 $-1 -11.086526050148567 11.41301182876537 0.37501129846196546 #
point $-1 -1 $-1 -11.086526050148567 9.9130118287654057 0.37501129846196557 #
vertex $-1 -1 $-1 $719 2 $987 #
straight-curve $-1 -1 $-1 -12.686526050148567 9.9130118287654057 3.1750112984619649 2.9605947323337506e-016 3.6256828625250426e-032 1 F -10003.175012298463 F 9996.8249897015376 #
straight-curve $-1 -1 $-1 -12.686526050148565 11.313011828765376 0.47501129846196033 -2.9594126678138598e-016 0.70710678118654768 -0.70710678118654735 F -14082.455859820533 F 14142.807392565734 #
ATTRIB_CUSTOM-attrib $-1 -1 $-1 $-1 $723 @22 generic_tag_attrib_def 2 2 -1 @23 generic_tag_attrib_def  1 5 @5 14826 0 0 #
plane-surface $-1 -1 $-1 -11.911526050148568 10.128697253714634 0.59069672341118862 8.6595605623549304e-017 -0.70710678118654735 -0.70710678118654768 1 1.6653345369377351e-016 -4.4068773779038167e-017 forward_v I I I I #
coedge $-1 -1 $-1 $988 $725 $989 $990 reversed $532 0 $-1 #
coedge $-1 -1 $-1 $725 $991 $992 $993 reversed $532 0 $-1 #
coedge $-1 -1 $-1 $994 $995 $725 $865 forward $996 0 $-1 #
edge $-1 -1 $-1 $997 -0.16366025403785073 $998 0.16366025403785009 $864 $999 reversed @7 unknown #
ATTRIB_CUSTOM-attrib $-1 -1 $-1 $728 $537 @22 FDM_feature_attrib_def 1 1 @12 feature_data 12 8 5 0 #
ATTRIB_CUSTOM-attrib $-1 -1 $-1 $-1 $729 @22 generic_tag_attrib_def 2 2 -1 @23 generic_tag_attrib_def  1 5 @5 11896 0 0 #
loop $-1 -1 $-1 $-1 $900 $729 #
plane-surface $-1 -1 $-1 -21.138655376455358 9.9130450680990521 3.5750000000000135 2.2399068551417302e-016 -1 0 0 0 -1 forward_v I I I I #
coedge $-1 -1 $-1 $1000 $873 $756 $898 forward $730 0 $-1 #
coedge $-1 -1 $-1 $876 $732 $889 $1001 forward $538 0 $-1 #
coedge $-1 -1 $-1 $732 $876 $879 $1002 reversed $538 0 $-1 #
coedge $-1 -1 $-1 $870 $1003 $732 $874 forward $730 0 $-1 #
edge $-1 -1 $-1 $1004 -3 $1005 3.1999999999999997 $732 $1006 forward @7 tangent #
coedge $-1 -1 $-1 $734 $733 $746 $890 forward $325 0 $-1 #
coedge $-1 -1 $-1 $872 $871 $733 $877 reversed $538 0 $-1 #
edge $-1 -1 $-1 $881 -3.1999999999999988 $1007 3.0000000000000004 $876 $1008 forward @7 tangent #
edge $-1 -1 $-1 $884 -3.0000000000000013 $880 3.1999999999999988 $737 $1009 forward @7 tangent #
coedge $-1 -1 $-1 $735 $756 $872 $1002 forward $341 0 $-1 #
vertex $-1 -1 $-1 $739 2 $1010 #
vertex $-1 -1 $-1 $877 2 $1011 #
ellipse-curve $-1 -1 $-1 -26.986526050148566 10.013045068099053 0.37499999999999734 1.2246467991473532e-016 0 -1 -0.21213203435596562 -0.21213203435596309 0 1 I I #
straight-curve $-1 -1 $-1 -27.286526050148566 18.013045068099061 0.37499999999999828 0 -1 0 F -9964.5000010000003 F 10035.500001 #
vertex $-1 -1 $-1 $740 2 $1012 #
straight-curve $-1 -1 $-1 -27.286526050148566 18.013045068099061 6.5749999999999984 0 0.99999999999999989 0 I I #
point $-1 -1 $-1 -27.286526050148566 26.013045068099046 0.37499999999999822 #
ellipse-curve $-1 -1 $-1 -26.986526050148566 26.013045068099046 0.37499999999999734 1.2246467991473532e-016 0 -1 -0.21213203435596359 0.21213203435596359 0 1 I I #
point $-1 -1 $-1 -26.986526050148566 26.313045068099051 0.37499999999999822 #
coedge $-1 -1 $-1 $903 $746 $871 $1001 reversed $346 0 $-1 #
edge $-1 -1 $-1 $1007 -0.78539816339744239 $884 0.78539816339744239 $746 $1013 forward @7 unknown #
ATTRIB_CUSTOM-attrib $-1 -1 $-1 $-1 $750 @22 generic_tag_attrib_def 2 2 -1 @23 generic_tag_attrib_def  1 5 @5 11905 0 0 #
plane-surface $-1 -1 $-1 -27.086526050148564 18.013045068099061 3.5749999999999993 1 0 2.9605947323337496e-016 2.9605947323337496e-016 0 -1 forward_v I I I I #
ATTRIB_CUSTOM-attrib $-1 -1 $-1 $-1 $752 @22 generic_tag_attrib_def 2 2 -1 @23 generic_tag_attrib_def  1 5 @5 11888 0 0 #
plane-surface $-1 -1 $-1 -27.236526050148562 26.313045068099051 3.5749999999999993 0 -1 0 0 0 -1 forward_v I I I I #
coedge $-1 -1 $-1 $753 $763 $899 $1014 reversed $749 0 $-1 #
vertex $-1 -1 $-1 $754 0 $1015 #
straight-curve $-1 -1 $-1 -27.086526050148564 18.013045068099061 0.37499999999999867 0 1 0 I I #
edge $-1 -1 $-1 $1005 -0.78539816339744717 $901 0.44556125394333534 $756 $1016 reversed @7 unknown #
coedge $-1 -1 $-1 $904 $757 $895 $1014 forward $868 0 $-1 #
coedge $-1 -1 $-1 $757 $904 $1000 $1017 reversed $868 0 $-1 #
vertex $-1 -1 $-1 $898 1 $1018 #
straight-curve $-1 -1 $-1 -21.212590713301971 9.9130450680990521 0.37499999999999933 1 2.2399068551417302e-016 1.2246467991473532e-016 I I #
coedge $-1 -1 $-1 $762 $889 $1003 $1019 reversed $346 0 $-1 #
coedge $-1 -1 $-1 $900 $899 $762 $905 forward $868 0 $-1 #
edge $-1 -1 $-1 $906 -8.7989353368466023 $1020 9.9839073756280126 $762 $1021 forward @7 unknown #
vertex $-1 -1 $-1 $905 2 $1022 #
straight-curve $-1 -1 $-1 -27.086526050148564 18.013045068099061 6.5749999999999975 0 1 0 I I #
ATTRIB_CUSTOM-attrib $-1 -1 $-1 $-1 $775 @22 generic_tag_attrib_def 2 2 -1 @23 generic_tag_attrib_def  1 5 @5 14379 0 0 #
face $1023 -1 $-1 $1024 $1025 $27 $-1 $1026 forward single #
loop $-1 -1 $-1 $-1 $1027 $775 #
plane-surface $-1 -1 $-1 -23.003259987735152 25.268164538588557 0.89768276231618471 0.50000000000000011 0.61237243569579458 0.61237243569579436 0 0.70710678118654735 -0.70710678118654768 forward_v I I I I #
coedge $-1 -1 $-1 $1028 $1029 $778 $915 reversed $776 0 $-1 #
coedge $-1 -1 $-1 $1030 $778 $1027 $1031 forward $596 0 $-1 #
coedge $-1 -1 $-1 $778 $1032 $1033 $1034 forward $596 0 $-1 #
edge $-1 -1 $-1 $1035 0.79140062472497263 $1036 1.1187211328006592 $778 $1037 forward @7 unknown #
straight-curve $-1 -1 $-1 -23.661526050148574 26.113011828765373 1.875011298461926 1 0 -4.4068773779038154e-017 I I #
point $-1 -1 $-1 -23.686526050148565 26.113011828765373 1.875011298461926 #
point $-1 -1 $-1 -22.086526050148564 26.113011828765373 1.875011298461926 #
coedge $-1 -1 $-1 $1038 $791 $1039 $1040 reversed $404 0 $-1 #
coedge $-1 -1 $-1 $1041 $1042 $791 $921 forward $1043 0 $-1 #
edge $-1 -1 $-1 $1044 -0.16366025403785156 $928 0.16366025403784074 $920 $1045 reversed @7 unknown #
coedge $-1 -1 $-1 $792 $1038 $1046 $1047 reversed $404 0 $-1 #
coedge $-1 -1 $-1 $1029 $1028 $792 $924 forward $776 0 $-1 #
edge $-1 -1 $-1 $929 -0.16366025403784543 $1048 0.16366025403784251 $923 $1049 reversed @7 unknown #
coedge $-1 -1 $-1 $1033 $793 $1028 $1050 reversed $927 0 $-1 #
coedge $-1 -1 $-1 $793 $1033 $1041 $1051 forward $927 0 $-1 #
loop $-1 -1 $-1 $-1 $1033 $1052 #
vertex $-1 -1 $-1 $794 0 $1053 #
vertex $-1 -1 $-1 $1050 1 $1054 #
straight-curve $-1 -1 $-1 -22.578058174975386 25.519534197680386 0.99348892954697821 0 0.70710678118654768 0.70710678118654735 I I #
ATTRIB_CUSTOM-attrib $-1 -1 $-1 $-1 $800 @22 generic_tag_attrib_def 2 2 -1 @23 generic_tag_attrib_def  1 5 @5 14689 0 0 #
face $1055 -1 $-1 $1056 $1057 $29 $-1 $1058 forward single #
loop $-1 -1 $-1 $-1 $1059 $800 #
plane-surface $-1 -1 $-1 -12.003259987735152 25.268164538588557 0.89768276231618471 0.50000000000000011 0.61237243569579458 0.61237243569579436 0 0.70710678118654735 -0.70710678118654768 forward_v I I I I #
coedge $-1 -1 $-1 $1060 $1061 $803 $938 reversed $801 0 $-1 #
coedge $-1 -1 $-1 $1062 $803 $1059 $1063 forward $638 0 $-1 #
coedge $-1 -1 $-1 $803 $1064 $1065 $1066 forward $638 0 $-1 #
edge $-1 -1 $-1 $1067 0.79140062472497263 $1068 1.1187211328006592 $803 $1069 forward @7 unknown #
straight-curve $-1 -1 $-1 -12.661526050148574 26.113011828765373 1.875011298461926 1 0 -4.4068773779038154e-017 I I #
point $-1 -1 $-1 -12.686526050148563 26.113011828765373 1.875011298461926 #
point $-1 -1 $-1 -11.086526050148565 26.113011828765373 1.875011298461926 #
coedge $-1 -1 $-1 $1070 $816 $1071 $1072 reversed $456 0 $-1 #
coedge $-1 -1 $-1 $1073 $1074 $816 $944 forward $1075 0 $-1 #
edge $-1 -1 $-1 $1076 -0.16366025403785156 $951 0.16366025403784074 $943 $1077 reversed @7 unknown #
coedge $-1 -1 $-1 $817 $1070 $1078 $1079 reversed $456 0 $-1 #
coedge $-1 -1 $-1 $1061 $1060 $817 $947 forward $801 0 $-1 #
edge $-1 -1 $-1 $952 -0.16366025403784543 $1080 0.16366025403784251 $946 $1081 reversed @7 unknown #
coedge $-1 -1 $-1 $1065 $818 $1060 $1082 reversed $950 0 $-1 #
coedge $-1 -1 $-1 $818 $1065 $1073 $1083 forward $950 0 $-1 #
loop $-1 -1 $-1 $-1 $1065 $1084 #
vertex $-1 -1 $-1 $819 0 $1085 #
vertex $-1 -1 $-1 $1082 1 $1086 #
straight-curve $-1 -1 $-1 -11.578058174975386 25.519534197680386 0.99348892954697821 0 0.70710678118654768 0.70710678118654735 I I #
ATTRIB_CUSTOM-attrib $-1 -1 $-1 $-1 $825 @22 generic_tag_attrib_def 2 2 -1 @23 generic_tag_attrib_def  1 5 @5 14778 0 0 #
face $1087 -1 $-1 $1088 $1089 $31 $-1 $1090 forward single #
loop $-1 -1 $-1 $-1 $1091 $825 #
plane-surface $-1 -1 $-1 -22.76979211256198 10.757859118942228 0.89768276231618471 -0.5 -0.61237243569579469 0.61237243569579436 8.6595605623549304e-017 -0.70710678118654735 -0.70710678118654768 forward_v I I I I #
coedge $-1 -1 $-1 $1092 $1093 $828 $961 reversed $826 0 $-1 #
coedge $-1 -1 $-1 $1094 $828 $1091 $1095 forward $680 0 $-1 #
coedge $-1 -1 $-1 $828 $1096 $1097 $1098 forward $680 0 $-1 #
edge $-1 -1 $-1 $1099 0.79140062472497263 $1100 1.1187211328006592 $828 $1101 forward @7 unknown #
straight-curve $-1 -1 $-1 -22.111526050148555 9.9130118287654128 1.875011298461926 -1 -1.2246467991473532e-016 -4.4068773779038154e-017 I I #
point $-1 -1 $-1 -22.086526050148567 9.9130118287654128 1.875011298461926 #
point $-1 -1 $-1 -23.686526050148565 9.9130118287654128 1.875011298461926 #
coedge $-1 -1 $-1 $1102 $841 $1103 $1104 reversed $508 0 $-1 #
coedge $-1 -1 $-1 $1105 $1106 $841 $967 forward $1107 0 $-1 #
edge $-1 -1 $-1 $1108 -0.16366025403785156 $974 0.16366025403784074 $966 $1109 reversed @7 unknown #
coedge $-1 -1 $-1 $842 $1102 $1110 $1111 reversed $508 0 $-1 #
coedge $-1 -1 $-1 $1093 $1092 $842 $970 forward $826 0 $-1 #
edge $-1 -1 $-1 $975 -0.16366025403784543 $1112 0.16366025403784251 $969 $1113 reversed @7 unknown #
coedge $-1 -1 $-1 $1097 $843 $1092 $1114 reversed $973 0 $-1 #
coedge $-1 -1 $-1 $843 $1097 $1105 $1115 forward $973 0 $-1 #
loop $-1 -1 $-1 $-1 $1097 $1116 #
vertex $-1 -1 $-1 $844 0 $1117 #
vertex $-1 -1 $-1 $1114 1 $1118 #
straight-curve $-1 -1 $-1 -23.194993925321747 10.5064894598504 0.99348892954697821 8.6595605623549353e-017 -0.70710678118654768 0.70710678118654735 I I #
ATTRIB_CUSTOM-attrib $-1 -1 $-1 $-1 $846 @22 generic_tag_attrib_def 2 2 -1 @23 generic_tag_attrib_def  1 5 @5 14821 0 0 #
face $1119 -1 $-1 $1120 $1121 $32 $-1 $1122 forward single #
loop $-1 -1 $-1 $-1 $1123 $846 #
plane-surface $-1 -1 $-1 -11.769792112561978 10.757859118942228 0.89768276231618471 -0.5 -0.61237243569579469 0.61237243569579436 8.6595605623549304e-017 -0.70710678118654735 -0.70710678118654768 forward_v I I I I #
coedge $-1 -1 $-1 $1124 $1125 $849 $984 reversed $847 0 $-1 #
coedge $-1 -1 $-1 $1126 $849 $1123 $1127 forward $705 0 $-1 #
coedge $-1 -1 $-1 $849 $1128 $1129 $1130 forward $705 0 $-1 #
edge $-1 -1 $-1 $1131 0.79140062472497263 $1132 1.1187211328006592 $849 $1133 forward @7 unknown #
straight-curve $-1 -1 $-1 -11.111526050148557 9.9130118287654128 1.875011298461926 -1 -1.2246467991473532e-016 -4.4068773779038154e-017 I I #
point $-1 -1 $-1 -11.086526050148567 9.9130118287654128 1.875011298461926 #
point $-1 -1 $-1 -12.686526050148565 9.9130118287654128 1.875011298461926 #
coedge $-1 -1 $-1 $1134 $862 $1135 $1136 reversed $532 0 $-1 #
coedge $-1 -1 $-1 $1137 $1138 $862 $990 forward $1139 0 $-1 #
edge $-1 -1 $-1 $1140 -0.16366025403785156 $997 0.16366025403784074 $989 $1141 reversed @7 unknown #
coedge $-1 -1 $-1 $863 $1134 $1142 $1143 reversed $532 0 $-1 #
coedge $-1 -1 $-1 $1125 $1124 $863 $993 forward $847 0 $-1 #
edge $-1 -1 $-1 $998 -0.16366025403784543 $1144 0.16366025403784251 $992 $1145 reversed @7 unknown #
coedge $-1 -1 $-1 $1129 $864 $1124 $1146 reversed $996 0 $-1 #
coedge $-1 -1 $-1 $864 $1129 $1137 $1147 forward $996 0 $-1 #
loop $-1 -1 $-1 $-1 $1129 $1148 #
vertex $-1 -1 $-1 $865 0 $1149 #
vertex $-1 -1 $-1 $1146 1 $1150 #
straight-curve $-1 -1 $-1 -12.194993925321745 10.5064894598504 0.99348892954697821 8.6595605623549353e-017 -0.70710678118654768 0.70710678118654735 I I #
coedge $-1 -1 $-1 $1003 $870 $900 $1017 forward $730 0 $-1 #
edge $-1 -1 $-1 $1004 -6.8499999999999979 $1007 11.550000000000002 $889 $1151 forward @7 unknown #
edge $-1 -1 $-1 $1005 -9.7750000000000092 $881 8.6249999999999893 $872 $1152 reversed @7 unknown #
coedge $-1 -1 $-1 $873 $1000 $903 $1019 forward $730 0 $-1 #
vertex $-1 -1 $-1 $1001 2 $1153 #
vertex $-1 -1 $-1 $1002 2 $1154 #
straight-curve $-1 -1 $-1 -8.5865260501485672 9.7130450680990528 3.5750000000000002 2.9605947323337506e-016 0 -1 I I #
vertex $-1 -1 $-1 $877 2 $1155 #
straight-curve $-1 -1 $-1 -26.986526050148566 9.7130450680990528 3.5749999999999971 -2.9605947323337496e-016 0 1 I I #
straight-curve $-1 -1 $-1 -27.286526050148566 10.013045068099053 3.5749999999999971 2.9605947323337496e-016 0 -1 I I #
point $-1 -1 $-1 -27.286526050148566 10.013045068099053 0.37499999999999822 #
point $-1 -1 $-1 -26.986526050148566 9.7130450680990528 0.37499999999999822 #
point $-1 -1 $-1 -27.286526050148566 10.013045068099053 6.5749999999999984 #
ellipse-curve $-1 -1 $-1 -26.986526050148566 10.013045068099053 6.5749999999999957 1.6653345369377353e-016 0 -1 -0.21213203435596562 -0.21213203435596309 0 1 I I #
edge $-1 -1 $-1 $896 -3.2000000000000068 $906 2.999999999999992 $899 $1156 reversed @7 unknown #
point $-1 -1 $-1 -27.086526050148564 9.9130450680990521 0.37499999999999867 #
ellipse-curve $-1 -1 $-1 -8.5865260501485672 10.013045068099053 0.37500000000000266 1.2246467991473532e-016 0 -1 0.21213203435596398 -0.21213203435596462 0 1 I I #
edge $-1 -1 $-1 $901 -3.1999999999999993 $1020 3.0000000000000009 $900 $1157 forward @7 unknown #
point $-1 -1 $-1 -8.303683337673947 9.9130450680990556 0.37500000000000089 #
edge $-1 -1 $-1 $1020 -0.4455612539433324 $1004 0.78539816339744684 $903 $1158 forward @7 unknown #
vertex $-1 -1 $-1 $1019 2 $1159 #
straight-curve $-1 -1 $-1 -18.28759071330196 9.9130450680990521 6.5749999999999993 1 2.2399068551417302e-016 1.6653345369377353e-016 I I #
point $-1 -1 $-1 -27.086526050148564 9.9130450680990521 6.5749999999999975 #
ATTRIB_CUSTOM-attrib $-1 -1 $-1 $-1 $909 @22 generic_tag_attrib_def 2 2 -1 @23 generic_tag_attrib_def  1 5 @5 14330 0 0 #
face $1160 -1 $-1 $1161 $1162 $27 $-1 $1163 forward single #
loop $-1 -1 $-1 $-1 $1164 $909 #
plane-surface $-1 -1 $-1 -23.144993925321739 25.441752451749871 1.0712706754774972 1 1.2662035957127223e-016 1.2662035957127215e-016 0 0.70710678118654735 -0.70710678118654768 forward_v I I I I #
coedge $-1 -1 $-1 $1165 $1166 $913 $1031 reversed $910 0 $-1 #
coedge $-1 -1 $-1 $923 $912 $925 $1050 forward $776 0 $-1 #
coedge $-1 -1 $-1 $912 $923 $1165 $1167 reversed $776 0 $-1 #
coedge $-1 -1 $-1 $1168 $913 $1164 $1169 forward $596 0 $-1 #
edge $-1 -1 $-1 $1036 0.76488412043046883 $1170 1.0922046285061571 $913 $1171 forward @7 unknown #
coedge $-1 -1 $-1 $914 $1168 $1172 $1173 forward $596 0 $-1 #
coedge $-1 -1 $-1 $926 $925 $914 $1034 reversed $927 0 $-1 #
edge $-1 -1 $-1 $1174 -0.13714374974335308 $1035 0.19017675833234898 $914 $1175 forward @7 unknown #
vertex $-1 -1 $-1 $915 0 $1176 #
vertex $-1 -1 $-1 $915 1 $1177 #
straight-curve $-1 -1 $-1 -21.892685129392685 25.539588927513677 1.3015883972102325 -0.86602540378443871 -0.35355339059327384 -0.35355339059327368 F -11563.293774430482 F 11530.71699546395 #
coedge $-1 -1 $-1 $922 $919 $1178 $1179 reversed $404 0 $-1 #
coedge $-1 -1 $-1 $1180 $1181 $919 $1040 forward $1162 0 $-1 #
edge $-1 -1 $-1 $1182 -0.16366025403784046 $1044 0.16366025403784915 $1039 $1183 reversed @7 unknown #
coedge $-1 -1 $-1 $1172 $920 $926 $1051 reversed $1043 0 $-1 #
coedge $-1 -1 $-1 $920 $1172 $1180 $1184 forward $1043 0 $-1 #
loop $-1 -1 $-1 $-1 $1172 $1161 #
vertex $-1 -1 $-1 $921 0 $1185 #
straight-curve $-1 -1 $-1 -22.719792112561972 25.693122110841699 1.167076842708288 -0.8660254037844386 0.3535533905932739 0.35355339059327373 I I #
coedge $-1 -1 $-1 $1166 $1165 $922 $1047 forward $910 0 $-1 #
edge $-1 -1 $-1 $1048 -0.16366025403784407 $1186 0.16366025403784257 $1046 $1187 reversed @7 unknown #
vertex $-1 -1 $-1 $1047 0 $1188 #
straight-curve $-1 -1 $-1 -22.719792112561976 25.345946284519073 0.8199010163856626 0.86602540378443871 0.35355339059327384 0.35355339059327368 I I #
edge $-1 -1 $-1 $1035 -0.09367838740466676 $929 0.10999999999999355 $925 $1189 reversed @7 unknown #
edge $-1 -1 $-1 $1174 -0.093678387404674435 $928 0.10999999999999718 $926 $1190 reversed @7 unknown #
face $1191 -1 $-1 $614 $927 $27 $-1 $1192 forward single #
point $-1 -1 $-1 -22.578058174975389 25.635259473121266 1.1092142049878526 #
point $-1 -1 $-1 -22.578058174975386 25.403808922239506 0.87776365410610468 #
ATTRIB_CUSTOM-attrib $-1 -1 $-1 $-1 $932 @22 generic_tag_attrib_def 2 2 -1 @23 generic_tag_attrib_def  1 5 @5 14690 0 0 #
face $1193 -1 $-1 $1194 $1195 $29 $-1 $1196 forward single #
loop $-1 -1 $-1 $-1 $1197 $932 #
plane-surface $-1 -1 $-1 -12.144993925321739 25.441752451749871 1.0712706754774972 1 1.2662035957127223e-016 1.2662035957127215e-016 0 0.70710678118654735 -0.70710678118654768 forward_v I I I I #
coedge $-1 -1 $-1 $1198 $1199 $936 $1063 reversed $933 0 $-1 #
coedge $-1 -1 $-1 $946 $935 $948 $1082 forward $801 0 $-1 #
coedge $-1 -1 $-1 $935 $946 $1198 $1200 reversed $801 0 $-1 #
coedge $-1 -1 $-1 $1201 $936 $1197 $1202 forward $638 0 $-1 #
edge $-1 -1 $-1 $1068 0.76488412043046883 $1203 1.0922046285061571 $936 $1204 forward @7 unknown #
coedge $-1 -1 $-1 $937 $1201 $1205 $1206 forward $638 0 $-1 #
coedge $-1 -1 $-1 $949 $948 $937 $1066 reversed $950 0 $-1 #
edge $-1 -1 $-1 $1207 -0.13714374974335308 $1067 0.19017675833234898 $937 $1208 forward @7 unknown #
vertex $-1 -1 $-1 $938 0 $1209 #
vertex $-1 -1 $-1 $938 1 $1210 #
straight-curve $-1 -1 $-1 -10.892685129392685 25.539588927513677 1.3015883972102325 -0.86602540378443871 -0.35355339059327384 -0.35355339059327368 F -11563.293774430482 F 11530.71699546395 #
coedge $-1 -1 $-1 $945 $942 $1211 $1212 reversed $456 0 $-1 #
coedge $-1 -1 $-1 $1213 $1214 $942 $1072 forward $1195 0 $-1 #
edge $-1 -1 $-1 $1215 -0.16366025403784046 $1076 0.16366025403784915 $1071 $1216 reversed @7 unknown #
coedge $-1 -1 $-1 $1205 $943 $949 $1083 reversed $1075 0 $-1 #
coedge $-1 -1 $-1 $943 $1205 $1213 $1217 forward $1075 0 $-1 #
loop $-1 -1 $-1 $-1 $1205 $1194 #
vertex $-1 -1 $-1 $944 0 $1218 #
straight-curve $-1 -1 $-1 -11.719792112561972 25.693122110841699 1.167076842708288 -0.8660254037844386 0.3535533905932739 0.35355339059327373 I I #
coedge $-1 -1 $-1 $1199 $1198 $945 $1079 forward $933 0 $-1 #
edge $-1 -1 $-1 $1080 -0.16366025403784407 $1219 0.16366025403784257 $1078 $1220 reversed @7 unknown #
vertex $-1 -1 $-1 $1079 0 $1221 #
straight-curve $-1 -1 $-1 -11.719792112561976 25.345946284519073 0.8199010163856626 0.86602540378443871 0.35355339059327384 0.35355339059327368 I I #
edge $-1 -1 $-1 $1067 -0.09367838740466676 $952 0.10999999999999355 $948 $1222 reversed @7 unknown #
edge $-1 -1 $-1 $1207 -0.093678387404674435 $951 0.10999999999999718 $949 $1223 reversed @7 unknown #
face $1224 -1 $-1 $656 $950 $29 $-1 $1225 forward single #
point $-1 -1 $-1 -11.578058174975387 25.635259473121266 1.1092142049878526 #
point $-1 -1 $-1 -11.578058174975386 25.403808922239506 0.87776365410610468 #
ATTRIB_CUSTOM-attrib $-1 -1 $-1 $-1 $955 @22 generic_tag_attrib_def 2 2 -1 @23 generic_tag_attrib_def  1 5 @5 14779 0 0 #
face $1226 -1 $-1 $1227 $1228 $31 $-1 $1229 forward single #
loop $-1 -1 $-1 $-1 $1230 $955 #
plane-surface $-1 -1 $-1 -22.628058174975394 10.584271205780915 1.0712706754774972 -1 -2.4908503948600755e-016 1.2662035957127215e-016 8.6595605623549304e-017 -0.70710678118654735 -0.70710678118654768 forward_v I I I I #
coedge $-1 -1 $-1 $1231 $1232 $959 $1095 reversed $956 0 $-1 #
coedge $-1 -1 $-1 $969 $958 $971 $1114 forward $826 0 $-1 #
coedge $-1 -1 $-1 $958 $969 $1231 $1233 reversed $826 0 $-1 #
coedge $-1 -1 $-1 $1234 $959 $1230 $1235 forward $680 0 $-1 #
edge $-1 -1 $-1 $1100 0.76488412043046883 $1236 1.0922046285061571 $959 $1237 forward @7 unknown #
coedge $-1 -1 $-1 $960 $1234 $1238 $1239 forward $680 0 $-1 #
coedge $-1 -1 $-1 $972 $971 $960 $1098 reversed $973 0 $-1 #
edge $-1 -1 $-1 $1240 -0.13714374974335308 $1099 0.19017675833234898 $960 $1241 forward @7 unknown #
vertex $-1 -1 $-1 $961 0 $1242 #
vertex $-1 -1 $-1 $961 1 $1243 #
straight-curve $-1 -1 $-1 -23.880366970904447 10.486434730017109 1.3015883972102325 0.86602540378443871 0.35355339059327395 -0.35355339059327368 F -11563.293774430482 F 11530.71699546395 #
coedge $-1 -1 $-1 $968 $965 $1244 $1245 reversed $508 0 $-1 #
coedge $-1 -1 $-1 $1246 $1247 $965 $1104 forward $1228 0 $-1 #
edge $-1 -1 $-1 $1248 -0.16366025403784046 $1108 0.16366025403784915 $1103 $1249 reversed @7 unknown #
coedge $-1 -1 $-1 $1238 $966 $972 $1115 reversed $1107 0 $-1 #
coedge $-1 -1 $-1 $966 $1238 $1246 $1250 forward $1107 0 $-1 #
loop $-1 -1 $-1 $-1 $1238 $1227 #
vertex $-1 -1 $-1 $967 0 $1251 #
straight-curve $-1 -1 $-1 -23.05325998773516 10.332901546689087 1.167076842708288 0.8660254037844386 -0.35355339059327379 0.35355339059327373 I I #
coedge $-1 -1 $-1 $1232 $1231 $968 $1111 forward $956 0 $-1 #
edge $-1 -1 $-1 $1112 -0.16366025403784407 $1252 0.16366025403784257 $1110 $1253 reversed @7 unknown #
vertex $-1 -1 $-1 $1111 0 $1254 #
straight-curve $-1 -1 $-1 -23.053259987735153 10.680077373011713 0.8199010163856626 -0.86602540378443871 -0.35355339059327395 0.35355339059327368 I I #
edge $-1 -1 $-1 $1099 -0.09367838740466676 $975 0.10999999999999355 $971 $1255 reversed @7 unknown #
edge $-1 -1 $-1 $1240 -0.093678387404674435 $974 0.10999999999999718 $972 $1256 reversed @7 unknown #
face $1257 -1 $-1 $698 $973 $31 $-1 $1258 forward single #
point $-1 -1 $-1 -23.194993925321743 10.39076418440952 1.1092142049878526 #
point $-1 -1 $-1 -23.194993925321747 10.62221473529128 0.87776365410610468 #
ATTRIB_CUSTOM-attrib $-1 -1 $-1 $-1 $978 @22 generic_tag_attrib_def 2 2 -1 @23 generic_tag_attrib_def  1 5 @5 14822 0 0 #
face $1259 -1 $-1 $1260 $1261 $32 $-1 $1262 forward single #
loop $-1 -1 $-1 $-1 $1263 $978 #
plane-surface $-1 -1 $-1 -11.628058174975392 10.584271205780915 1.0712706754774972 -1 -2.4908503948600755e-016 1.2662035957127215e-016 8.6595605623549304e-017 -0.70710678118654735 -0.70710678118654768 forward_v I I I I #
coedge $-1 -1 $-1 $1264 $1265 $982 $1127 reversed $979 0 $-1 #
coedge $-1 -1 $-1 $992 $981 $994 $1146 forward $847 0 $-1 #
coedge $-1 -1 $-1 $981 $992 $1264 $1266 reversed $847 0 $-1 #
coedge $-1 -1 $-1 $1267 $982 $1263 $1268 forward $705 0 $-1 #
edge $-1 -1 $-1 $1132 0.76488412043046883 $1269 1.0922046285061571 $982 $1270 forward @7 unknown #
coedge $-1 -1 $-1 $983 $1267 $1271 $1272 forward $705 0 $-1 #
coedge $-1 -1 $-1 $995 $994 $983 $1130 reversed $996 0 $-1 #
edge $-1 -1 $-1 $1273 -0.13714374974335308 $1131 0.19017675833234898 $983 $1274 forward @7 unknown #
vertex $-1 -1 $-1 $984 0 $1275 #
vertex $-1 -1 $-1 $984 1 $1276 #
straight-curve $-1 -1 $-1 -12.880366970904445 10.486434730017109 1.3015883972102325 0.86602540378443871 0.35355339059327395 -0.35355339059327368 F -11563.293774430482 F 11530.71699546395 #
coedge $-1 -1 $-1 $991 $988 $1277 $1278 reversed $532 0 $-1 #
coedge $-1 -1 $-1 $1279 $1280 $988 $1136 forward $1261 0 $-1 #
edge $-1 -1 $-1 $1281 -0.16366025403784046 $1140 0.16366025403784915 $1135 $1282 reversed @7 unknown #
coedge $-1 -1 $-1 $1271 $989 $995 $1147 reversed $1139 0 $-1 #
coedge $-1 -1 $-1 $989 $1271 $1279 $1283 forward $1139 0 $-1 #
loop $-1 -1 $-1 $-1 $1271 $1260 #
vertex $-1 -1 $-1 $990 0 $1284 #
straight-curve $-1 -1 $-1 -12.053259987735158 10.332901546689087 1.167076842708288 0.8660254037844386 -0.35355339059327379 0.35355339059327373 I I #
coedge $-1 -1 $-1 $1265 $1264 $991 $1143 forward $979 0 $-1 #
edge $-1 -1 $-1 $1144 -0.16366025403784407 $1285 0.16366025403784257 $1142 $1286 reversed @7 unknown #
vertex $-1 -1 $-1 $1143 0 $1287 #
straight-curve $-1 -1 $-1 -12.053259987735155 10.680077373011713 0.8199010163856626 -0.86602540378443871 -0.35355339059327395 0.35355339059327368 I I #
edge $-1 -1 $-1 $1131 -0.09367838740466676 $998 0.10999999999999355 $994 $1288 reversed @7 unknown #
edge $-1 -1 $-1 $1273 -0.093678387404674435 $997 0.10999999999999718 $995 $1289 reversed @7 unknown #
face $1290 -1 $-1 $723 $996 $32 $-1 $1291 forward single #
point $-1 -1 $-1 -12.194993925321743 10.39076418440952 1.1092142049878526 #
point $-1 -1 $-1 -12.194993925321745 10.62221473529128 0.87776365410610468 #
straight-curve $-1 -1 $-1 -15.436526050148567 9.7130450680990528 6.5749999999999993 -1 0 -1.6653345369377353e-016 I I #
straight-curve $-1 -1 $-1 -18.361526050148576 9.7130450680990528 0.37499999999999956 1 0 1.2246467991473532e-016 F -9989.4250009999996 F 10010.575001000001 #
point $-1 -1 $-1 -8.586526050148569 9.7130450680990528 6.5750000000000002 #
point $-1 -1 $-1 -8.5865260501485672 9.7130450680990528 0.37500000000000044 #
point $-1 -1 $-1 -26.986526050148569 9.7130450680990528 6.5749999999999975 #
straight-curve $-1 -1 $-1 -27.086526050148564 9.9130450680990521 3.5750000000000055 2.9605947323337496e-016 6.6314564362508617e-032 -1 F -9996.4250009999996 F 10003.575001000001 #
straight-curve $-1 -1 $-1 -8.3036833376739487 9.9130450680990556 3.5750000000000002 -2.9605947323337506e-016 0 1 I I #
ellipse-curve $-1 -1 $-1 -8.586526050148569 10.013045068099053 6.5750000000000011 1.6653345369377353e-016 0 -1 0.21213203435596398 -0.21213203435596462 0 1 I I #
point $-1 -1 $-1 -8.3036833376739487 9.9130450680990556 6.5750000000000011 #
ATTRIB_CUSTOM-attrib $-1 -1 $-1 $-1 $1024 @22 generic_tag_attrib_def 2 2 -1 @23 generic_tag_attrib_def  1 5 @5 14382 0 0 #
face $1292 -1 $-1 $1052 $1043 $27 $-1 $1293 forward single #
loop $-1 -1 $-1 $-1 $1294 $1024 #
plane-surface $-1 -1 $-1 -23.003259987735152 25.615340364911184 1.2448585886388097 0.50000000000000011 -0.61237243569579458 -0.61237243569579436 0 0.70710678118654735 -0.70710678118654768 forward_v I I I I #
coedge $-1 -1 $-1 $1295 $1296 $1030 $1169 reversed $1025 0 $-1 #
coedge $-1 -1 $-1 $1046 $1027 $1029 $1167 forward $910 0 $-1 #
coedge $-1 -1 $-1 $1027 $1046 $1295 $1297 reversed $910 0 $-1 #
edge $-1 -1 $-1 $1036 -0.093678387404674532 $1048 0.10999999999999693 $1165 $1298 reversed @7 unknown #
coedge $-1 -1 $-1 $1032 $1030 $1294 $1299 forward $596 0 $-1 #
edge $-1 -1 $-1 $1170 -0.19017675833234898 $1300 0.13714374974335325 $1030 $1301 forward @7 unknown #
vertex $-1 -1 $-1 $1031 1 $1302 #
straight-curve $-1 -1 $-1 -22.199116970904463 24.873633903694511 0.63563337339106529 -0.8660254037844386 0.3535533905932739 0.35355339059327373 F -11563.647611442853 F 11530.363158451581 #
coedge $-1 -1 $-1 $1042 $1041 $1032 $1173 reversed $1043 0 $-1 #
edge $-1 -1 $-1 $1303 -1.0922046285061606 $1174 -0.76488412043047393 $1032 $1304 forward @7 unknown #
vertex $-1 -1 $-1 $1173 1 $1305 #
straight-curve $-1 -1 $-1 -22.578058174975389 25.394261828765408 1.1562612984619631 -0 -0.70710678118654768 -0.70710678118654735 F -14081.492426831166 F 14143.770825555099 #
point $-1 -1 $-1 -22.578058174975389 25.259786553324531 1.021786023021082 #
point $-1 -1 $-1 -22.861526050148562 25.144061277883658 0.90606074758021249 #
coedge $-1 -1 $-1 $1296 $1295 $1038 $1179 forward $1025 0 $-1 #
edge $-1 -1 $-1 $1186 -0.16366025403785425 $1182 0.16366025403785228 $1178 $1306 reversed @7 unknown #
coedge $-1 -1 $-1 $1294 $1039 $1042 $1184 reversed $1162 0 $-1 #
coedge $-1 -1 $-1 $1039 $1294 $1296 $1307 forward $1162 0 $-1 #
vertex $-1 -1 $-1 $1040 0 $1308 #
straight-curve $-1 -1 $-1 -23.003259987735152 25.693122110841699 1.167076842708288 -0.8660254037844386 -0.3535533905932739 -0.35355339059327373 F -11551.932184922069 F 11542.078584972365 #
edge $-1 -1 $-1 $1303 -0.093678387404666608 $1044 0.11000000000000268 $1042 $1309 forward @7 unknown #
point $-1 -1 $-1 -22.861526050148562 25.750984748562146 1.2249394804287257 #
vertex $-1 -1 $-1 $1179 0 $1310 #
straight-curve $-1 -1 $-1 -23.003259987735152 25.345946284519073 0.8199010163856626 0.8660254037844386 -0.3535533905932739 -0.35355339059327373 I I #
point $-1 -1 $-1 -22.861526050148562 25.28808364679864 0.7620383786652265 #
straight-curve $-1 -1 $-1 -22.578058174975389 25.32602717630899 0.95554540003662058 0 -0.70710678118654735 0.70710678118654757 F -14086.538672670407 F 14140.784279880969 #
straight-curve $-1 -1 $-1 -22.578058174975389 25.557477727190751 1.1869959509183736 0 -0.70710678118654746 0.70710678118654768 F -14086.211352162329 F 14140.45695937289 #
ATTRIB_CUSTOM-attrib $-1 -1 $-1 $-1 $1052 @22 generic_tag_attrib_def 2 2 -1 @23 generic_tag_attrib_def  1 5 @5 14380 0 0 #
plane-surface $-1 -1 $-1 -22.578058174975389 25.441752451749871 1.0712706754774972 -1 0 0 0 -0.70710678118654735 0.70710678118654768 forward_v I I I I #
ATTRIB_CUSTOM-attrib $-1 -1 $-1 $-1 $1056 @22 generic_tag_attrib_def 2 2 -1 @23 generic_tag_attrib_def  1 5 @5 14691 0 0 #
face $1311 -1 $-1 $1084 $1075 $29 $-1 $1312 forward single #
loop $-1 -1 $-1 $-1 $1313 $1056 #
plane-surface $-1 -1 $-1 -12.003259987735152 25.615340364911184 1.2448585886388097 0.50000000000000011 -0.61237243569579458 -0.61237243569579436 0 0.70710678118654735 -0.70710678118654768 forward_v I I I I #
coedge $-1 -1 $-1 $1314 $1315 $1062 $1202 reversed $1057 0 $-1 #
coedge $-1 -1 $-1 $1078 $1059 $1061 $1200 forward $933 0 $-1 #
coedge $-1 -1 $-1 $1059 $1078 $1314 $1316 reversed $933 0 $-1 #
edge $-1 -1 $-1 $1068 -0.093678387404674532 $1080 0.10999999999999693 $1198 $1317 reversed @7 unknown #
coedge $-1 -1 $-1 $1064 $1062 $1313 $1318 forward $638 0 $-1 #
edge $-1 -1 $-1 $1203 -0.19017675833234898 $1319 0.13714374974335325 $1062 $1320 forward @7 unknown #
vertex $-1 -1 $-1 $1063 1 $1321 #
straight-curve $-1 -1 $-1 -11.199116970904461 24.873633903694511 0.63563337339106529 -0.8660254037844386 0.3535533905932739 0.35355339059327373 F -11563.647611442853 F 11530.363158451581 #
coedge $-1 -1 $-1 $1074 $1073 $1064 $1206 reversed $1075 0 $-1 #
edge $-1 -1 $-1 $1322 -1.0922046285061606 $1207 -0.76488412043047393 $1064 $1323 forward @7 unknown #
vertex $-1 -1 $-1 $1206 1 $1324 #
straight-curve $-1 -1 $-1 -11.578058174975387 25.394261828765408 1.1562612984619631 -0 -0.70710678118654768 -0.70710678118654735 F -14081.492426831166 F 14143.770825555099 #
point $-1 -1 $-1 -11.578058174975387 25.259786553324531 1.021786023021082 #
point $-1 -1 $-1 -11.861526050148562 25.144061277883658 0.90606074758021249 #
coedge $-1 -1 $-1 $1315 $1314 $1070 $1212 forward $1057 0 $-1 #
edge $-1 -1 $-1 $1219 -0.16366025403785425 $1215 0.16366025403785228 $1211 $1325 reversed @7 unknown #
coedge $-1 -1 $-1 $1313 $1071 $1074 $1217 reversed $1195 0 $-1 #
coedge $-1 -1 $-1 $1071 $1313 $1315 $1326 forward $1195 0 $-1 #
vertex $-1 -1 $-1 $1072 0 $1327 #
straight-curve $-1 -1 $-1 -12.003259987735152 25.693122110841699 1.167076842708288 -0.8660254037844386 -0.3535533905932739 -0.35355339059327373 F -11551.932184922069 F 11542.078584972365 #
edge $-1 -1 $-1 $1322 -0.093678387404666608 $1076 0.11000000000000268 $1074 $1328 forward @7 unknown #
point $-1 -1 $-1 -11.861526050148564 25.750984748562146 1.2249394804287257 #
vertex $-1 -1 $-1 $1212 0 $1329 #
straight-curve $-1 -1 $-1 -12.003259987735152 25.345946284519073 0.8199010163856626 0.8660254037844386 -0.3535533905932739 -0.35355339059327373 I I #
point $-1 -1 $-1 -11.861526050148562 25.28808364679864 0.7620383786652265 #
straight-curve $-1 -1 $-1 -11.578058174975387 25.32602717630899 0.95554540003662058 0 -0.70710678118654735 0.70710678118654757 F -14086.538672670407 F 14140.784279880969 #
straight-curve $-1 -1 $-1 -11.578058174975387 25.557477727190751 1.1869959509183736 0 -0.70710678118654746 0.70710678118654768 F -14086.211352162329 F 14140.45695937289 #
ATTRIB_CUSTOM-attrib $-1 -1 $-1 $-1 $1084 @22 generic_tag_attrib_def 2 2 -1 @23 generic_tag_attrib_def  1 5 @5 14693 0 0 #
plane-surface $-1 -1 $-1 -11.578058174975387 25.441752451749871 1.0712706754774972 -1 0 0 0 -0.70710678118654735 0.70710678118654768 forward_v I I I I #
ATTRIB_CUSTOM-attrib $-1 -1 $-1 $-1 $1088 @22 generic_tag_attrib_def 2 2 -1 @23 generic_tag_attrib_def  1 5 @5 14780 0 0 #
face $1330 -1 $-1 $1116 $1107 $31 $-1 $1331 forward single #
loop $-1 -1 $-1 $-1 $1332 $1088 #
plane-surface $-1 -1 $-1 -22.76979211256198 10.410683292619602 1.2448585886388097 -0.50000000000000022 0.61237243569579447 -0.61237243569579436 8.6595605623549304e-017 -0.70710678118654735 -0.70710678118654768 forward_v I I I I #
coedge $-1 -1 $-1 $1333 $1334 $1094 $1235 reversed $1089 0 $-1 #
coedge $-1 -1 $-1 $1110 $1091 $1093 $1233 forward $956 0 $-1 #
coedge $-1 -1 $-1 $1091 $1110 $1333 $1335 reversed $956 0 $-1 #
edge $-1 -1 $-1 $1100 -0.093678387404674532 $1112 0.10999999999999693 $1231 $1336 reversed @7 unknown #
coedge $-1 -1 $-1 $1096 $1094 $1332 $1337 forward $680 0 $-1 #
edge $-1 -1 $-1 $1236 -0.19017675833234898 $1338 0.13714374974335325 $1094 $1339 forward @7 unknown #
vertex $-1 -1 $-1 $1095 1 $1340 #
straight-curve $-1 -1 $-1 -23.57393512939267 11.152389753836275 0.63563337339106529 0.8660254037844386 -0.35355339059327379 0.35355339059327373 F -11563.647611442853 F 11530.363158451581 #
coedge $-1 -1 $-1 $1106 $1105 $1096 $1239 reversed $1107 0 $-1 #
edge $-1 -1 $-1 $1341 -1.0922046285061606 $1240 -0.76488412043047393 $1096 $1342 forward @7 unknown #
vertex $-1 -1 $-1 $1239 1 $1343 #
straight-curve $-1 -1 $-1 -23.194993925321743 10.631761828765377 1.1562612984619631 -8.6595605623549353e-017 0.70710678118654768 -0.70710678118654735 F -14081.492426831166 F 14143.770825555099 #
point $-1 -1 $-1 -23.194993925321743 10.766237104206255 1.021786023021082 #
point $-1 -1 $-1 -22.911526050148566 10.881962379647128 0.90606074758021249 #
coedge $-1 -1 $-1 $1334 $1333 $1102 $1245 forward $1089 0 $-1 #
edge $-1 -1 $-1 $1252 -0.16366025403785425 $1248 0.16366025403785228 $1244 $1344 reversed @7 unknown #
coedge $-1 -1 $-1 $1332 $1103 $1106 $1250 reversed $1228 0 $-1 #
coedge $-1 -1 $-1 $1103 $1332 $1334 $1345 forward $1228 0 $-1 #
vertex $-1 -1 $-1 $1104 0 $1346 #
straight-curve $-1 -1 $-1 -22.76979211256198 10.332901546689087 1.167076842708288 0.8660254037844386 0.35355339059327401 -0.35355339059327373 F -11551.932184922069 F 11542.078584972365 #
edge $-1 -1 $-1 $1341 -0.093678387404666608 $1108 0.11000000000000268 $1106 $1347 forward @7 unknown #
point $-1 -1 $-1 -22.911526050148566 10.275038908968639 1.2249394804287257 #
vertex $-1 -1 $-1 $1245 0 $1348 #
straight-curve $-1 -1 $-1 -22.76979211256198 10.680077373011713 0.8199010163856626 -0.8660254037844386 0.35355339059327379 -0.35355339059327373 I I #
point $-1 -1 $-1 -22.911526050148566 10.737940010732146 0.7620383786652265 #
straight-curve $-1 -1 $-1 -23.194993925321743 10.699996481221795 0.95554540003662058 -8.6595605623549304e-017 0.70710678118654735 0.70710678118654757 F -14086.538672670407 F 14140.784279880969 #
straight-curve $-1 -1 $-1 -23.194993925321743 10.468545930340035 1.1869959509183736 -8.6595605623549316e-017 0.70710678118654746 0.70710678118654768 F -14086.211352162329 F 14140.45695937289 #
ATTRIB_CUSTOM-attrib $-1 -1 $-1 $-1 $1116 @22 generic_tag_attrib_def 2 2 -1 @23 generic_tag_attrib_def  1 5 @5 14782 0 0 #
plane-surface $-1 -1 $-1 -23.194993925321743 10.584271205780915 1.0712706754774972 1 1.2246467991473532e-016 0 -8.6595605623549304e-017 0.70710678118654735 0.70710678118654768 forward_v I I I I #
ATTRIB_CUSTOM-attrib $-1 -1 $-1 $-1 $1120 @22 generic_tag_attrib_def 2 2 -1 @23 generic_tag_attrib_def  1 5 @5 14823 0 0 #
face $1349 -1 $-1 $1148 $1139 $32 $-1 $1350 forward single #
loop $-1 -1 $-1 $-1 $1351 $1120 #
plane-surface $-1 -1 $-1 -11.769792112561978 10.410683292619602 1.2448585886388097 -0.50000000000000022 0.61237243569579447 -0.61237243569579436 8.6595605623549304e-017 -0.70710678118654735 -0.70710678118654768 forward_v I I I I #
coedge $-1 -1 $-1 $1352 $1353 $1126 $1268 reversed $1121 0 $-1 #
coedge $-1 -1 $-1 $1142 $1123 $1125 $1266 forward $979 0 $-1 #
coedge $-1 -1 $-1 $1123 $1142 $1352 $1354 reversed $979 0 $-1 #
edge $-1 -1 $-1 $1132 -0.093678387404674532 $1144 0.10999999999999693 $1264 $1355 reversed @7 unknown #
coedge $-1 -1 $-1 $1128 $1126 $1351 $1356 forward $705 0 $-1 #
edge $-1 -1 $-1 $1269 -0.19017675833234898 $1357 0.13714374974335325 $1126 $1358 forward @7 unknown #
vertex $-1 -1 $-1 $1127 1 $1359 #
straight-curve $-1 -1 $-1 -12.57393512939267 11.152389753836275 0.63563337339106529 0.8660254037844386 -0.35355339059327379 0.35355339059327373 F -11563.647611442853 F 11530.363158451581 #
coedge $-1 -1 $-1 $1138 $1137 $1128 $1272 reversed $1139 0 $-1 #
edge $-1 -1 $-1 $1360 -1.0922046285061606 $1273 -0.76488412043047393 $1128 $1361 forward @7 unknown #
vertex $-1 -1 $-1 $1272 1 $1362 #
straight-curve $-1 -1 $-1 -12.194993925321743 10.631761828765377 1.1562612984619631 -8.6595605623549353e-017 0.70710678118654768 -0.70710678118654735 F -14081.492426831166 F 14143.770825555099 #
point $-1 -1 $-1 -12.194993925321743 10.766237104206255 1.021786023021082 #
point $-1 -1 $-1 -11.911526050148568 10.881962379647128 0.90606074758021249 #
coedge $-1 -1 $-1 $1353 $1352 $1134 $1278 forward $1121 0 $-1 #
edge $-1 -1 $-1 $1285 -0.16366025403785425 $1281 0.16366025403785228 $1277 $1363 reversed @7 unknown #
coedge $-1 -1 $-1 $1351 $1135 $1138 $1283 reversed $1261 0 $-1 #
coedge $-1 -1 $-1 $1135 $1351 $1353 $1364 forward $1261 0 $-1 #
vertex $-1 -1 $-1 $1136 0 $1365 #
straight-curve $-1 -1 $-1 -11.769792112561978 10.332901546689087 1.167076842708288 0.8660254037844386 0.35355339059327401 -0.35355339059327373 F -11551.932184922069 F 11542.078584972365 #
edge $-1 -1 $-1 $1360 -0.093678387404666608 $1140 0.11000000000000268 $1138 $1366 forward @7 unknown #
point $-1 -1 $-1 -11.911526050148566 10.275038908968639 1.2249394804287257 #
vertex $-1 -1 $-1 $1278 0 $1367 #
straight-curve $-1 -1 $-1 -11.769792112561978 10.680077373011713 0.8199010163856626 -0.8660254037844386 0.35355339059327379 -0.35355339059327373 I I #
point $-1 -1 $-1 -11.911526050148568 10.737940010732146 0.7620383786652265 #
straight-curve $-1 -1 $-1 -12.194993925321743 10.699996481221795 0.95554540003662058 -8.6595605623549304e-017 0.70710678118654735 0.70710678118654757 F -14086.538672670407 F 14140.784279880969 #
straight-curve $-1 -1 $-1 -12.194993925321743 10.468545930340035 1.1869959509183736 -8.6595605623549316e-017 0.70710678118654746 0.70710678118654768 F -14086.211352162329 F 14140.45695937289 #
ATTRIB_CUSTOM-attrib $-1 -1 $-1 $-1 $1148 @22 generic_tag_attrib_def 2 2 -1 @23 generic_tag_attrib_def  1 5 @5 14825 0 0 #
plane-surface $-1 -1 $-1 -12.194993925321743 10.584271205780915 1.0712706754774972 1 1.2246467991473532e-016 0 -8.6595605623549304e-017 0.70710678118654735 0.70710678118654768 forward_v I I I I #
ATTRIB_CUSTOM-attrib $-1 -1 $-1 $-1 $1161 @22 generic_tag_attrib_def 2 2 -1 @23 generic_tag_attrib_def  1 5 @5 14381 0 0 #
plane-surface $-1 -1 $-1 -22.719792112561976 25.615340364911184 1.2448585886388097 -0.50000000000000011 -0.61237243569579458 -0.61237243569579436 0 -0.70710678118654735 0.70710678118654768 forward_v I I I I #
coedge $-1 -1 $-1 $1181 $1180 $1168 $1299 reversed $1162 0 $-1 #
coedge $-1 -1 $-1 $1178 $1164 $1166 $1297 forward $1025 0 $-1 #
coedge $-1 -1 $-1 $1164 $1178 $1181 $1307 reversed $1025 0 $-1 #
edge $-1 -1 $-1 $1170 -0.093678387404666913 $1186 0.10999999999999757 $1295 $1368 reversed @7 unknown #
straight-curve $-1 -1 $-1 -22.861526050148562 25.210301900868124 0.83982012459574718 0 -0.70710678118654735 0.70710678118654757 F -14086.702332924444 F 14140.947940135005 #
edge $-1 -1 $-1 $1300 -1.1187211328006557 $1303 -0.79140062472496753 $1168 $1369 forward @7 unknown #
vertex $-1 -1 $-1 $1169 1 $1370 #
straight-curve $-1 -1 $-1 -23.144993925321739 25.394261828765408 1.1562612984619631 -1.7906822977825107e-016 0.70710678118654768 0.70710678118654735 F -14143.770825555099 F 14081.492426831166 #
point $-1 -1 $-1 -23.144993925321739 25.259786553324531 1.021786023021082 #
vertex $-1 -1 $-1 $1299 1 $1371 #
straight-curve $-1 -1 $-1 -21.915649095731283 25.220809730017137 0.98280919971369063 0.8660254037844386 -0.3535533905932739 -0.35355339059327373 F -11530.690478959656 F 11563.320290934778 #
point $-1 -1 $-1 -22.578058174975389 25.491237104206284 1.2532365739028388 #
straight-curve $-1 -1 $-1 -23.144993925321739 25.519534197680386 0.99348892954697821 1.7906822977825107e-016 -0.70710678118654768 -0.70710678118654735 I I #
edge $-1 -1 $-1 $1300 -0.09367838740467431 $1182 0.10999999999999591 $1181 $1372 reversed @7 unknown #
point $-1 -1 $-1 -23.144993925321739 25.635259473121266 1.1092142049878548 #
straight-curve $-1 -1 $-1 -22.861526050148562 25.673203002631617 1.3027212263592474 0 0.70710678118654735 -0.70710678118654757 F -14140.293299118855 F 14086.047691908292 #
point $-1 -1 $-1 -23.144993925321739 25.403808922239506 0.8777636541060988 #
ATTRIB_CUSTOM-attrib $-1 -1 $-1 $-1 $1194 @22 generic_tag_attrib_def 2 2 -1 @23 generic_tag_attrib_def  1 5 @5 14692 0 0 #
plane-surface $-1 -1 $-1 -11.719792112561974 25.615340364911184 1.2448585886388097 -0.50000000000000011 -0.61237243569579458 -0.61237243569579436 0 -0.70710678118654735 0.70710678118654768 forward_v I I I I #
coedge $-1 -1 $-1 $1214 $1213 $1201 $1318 reversed $1195 0 $-1 #
coedge $-1 -1 $-1 $1211 $1197 $1199 $1316 forward $1057 0 $-1 #
coedge $-1 -1 $-1 $1197 $1211 $1214 $1326 reversed $1057 0 $-1 #
edge $-1 -1 $-1 $1203 -0.093678387404666913 $1219 0.10999999999999757 $1314 $1373 reversed @7 unknown #
straight-curve $-1 -1 $-1 -11.861526050148562 25.210301900868124 0.83982012459574718 0 -0.70710678118654735 0.70710678118654757 F -14086.702332924444 F 14140.947940135005 #
edge $-1 -1 $-1 $1319 -1.1187211328006557 $1322 -0.79140062472496753 $1201 $1374 forward @7 unknown #
vertex $-1 -1 $-1 $1202 1 $1375 #
straight-curve $-1 -1 $-1 -12.144993925321739 25.394261828765408 1.1562612984619631 -1.7906822977825107e-016 0.70710678118654768 0.70710678118654735 F -14143.770825555099 F 14081.492426831166 #
point $-1 -1 $-1 -12.144993925321739 25.259786553324531 1.021786023021082 #
vertex $-1 -1 $-1 $1318 1 $1376 #
straight-curve $-1 -1 $-1 -10.915649095731281 25.220809730017137 0.98280919971369063 0.8660254037844386 -0.3535533905932739 -0.35355339059327373 F -11530.690478959656 F 11563.320290934778 #
point $-1 -1 $-1 -11.578058174975387 25.491237104206284 1.2532365739028388 #
straight-curve $-1 -1 $-1 -12.144993925321739 25.519534197680386 0.99348892954697821 1.7906822977825107e-016 -0.70710678118654768 -0.70710678118654735 I I #
edge $-1 -1 $-1 $1319 -0.09367838740467431 $1215 0.10999999999999591 $1214 $1377 reversed @7 unknown #
point $-1 -1 $-1 -12.144993925321739 25.635259473121266 1.1092142049878548 #
straight-curve $-1 -1 $-1 -11.861526050148562 25.673203002631617 1.3027212263592474 0 0.70710678118654735 -0.70710678118654757 F -14140.293299118855 F 14086.047691908292 #
point $-1 -1 $-1 -12.144993925321739 25.403808922239506 0.8777636541060988 #
ATTRIB_CUSTOM-attrib $-1 -1 $-1 $-1 $1227 @22 generic_tag_attrib_def 2 2 -1 @23 generic_tag_attrib_def  1 5 @5 14781 0 0 #
plane-surface $-1 -1 $-1 -23.053259987735156 10.410683292619602 1.2448585886388097 0.5 0.61237243569579469 -0.61237243569579436 -8.6595605623549304e-017 0.70710678118654735 0.70710678118654768 forward_v I I I I #
coedge $-1 -1 $-1 $1247 $1246 $1234 $1337 reversed $1228 0 $-1 #
coedge $-1 -1 $-1 $1244 $1230 $1232 $1335 forward $1089 0 $-1 #
coedge $-1 -1 $-1 $1230 $1244 $1247 $1345 reversed $1089 0 $-1 #
edge $-1 -1 $-1 $1236 -0.093678387404666913 $1252 0.10999999999999757 $1333 $1378 reversed @7 unknown #
straight-curve $-1 -1 $-1 -22.911526050148566 10.815721756662661 0.83982012459574718 -8.6595605623549304e-017 0.70710678118654735 0.70710678118654757 F -14086.702332924444 F 14140.947940135005 #
edge $-1 -1 $-1 $1338 -1.1187211328006557 $1341 -0.79140062472496753 $1234 $1379 forward @7 unknown #
vertex $-1 -1 $-1 $1235 1 $1380 #
straight-curve $-1 -1 $-1 -22.628058174975394 10.631761828765377 1.1562612984619631 2.6566383540180045e-016 -0.70710678118654768 0.70710678118654735 F -14143.770825555099 F 14081.492426831166 #
point $-1 -1 $-1 -22.628058174975394 10.766237104206255 1.021786023021082 #
vertex $-1 -1 $-1 $1337 1 $1381 #
straight-curve $-1 -1 $-1 -23.85740300456585 10.805213927513648 0.98280919971369063 -0.8660254037844386 0.35355339059327379 -0.35355339059327373 F -11530.690478959656 F 11563.320290934778 #
point $-1 -1 $-1 -23.194993925321743 10.534786553324501 1.2532365739028388 #
straight-curve $-1 -1 $-1 -22.628058174975394 10.5064894598504 0.99348892954697821 -2.6566383540180045e-016 0.70710678118654768 -0.70710678118654735 I I #
edge $-1 -1 $-1 $1338 -0.09367838740467431 $1248 0.10999999999999591 $1247 $1382 reversed @7 unknown #
point $-1 -1 $-1 -22.628058174975394 10.39076418440952 1.1092142049878548 #
straight-curve $-1 -1 $-1 -22.911526050148566 10.352820654899169 1.3027212263592474 8.6595605623549304e-017 -0.70710678118654735 -0.70710678118654757 F -14140.293299118855 F 14086.047691908292 #
point $-1 -1 $-1 -22.628058174975394 10.62221473529128 0.8777636541060988 #
ATTRIB_CUSTOM-attrib $-1 -1 $-1 $-1 $1260 @22 generic_tag_attrib_def 2 2 -1 @23 generic_tag_attrib_def  1 5 @5 14824 0 0 #
plane-surface $-1 -1 $-1 -12.053259987735156 10.410683292619602 1.2448585886388097 0.5 0.61237243569579469 -0.61237243569579436 -8.6595605623549304e-017 0.70710678118654735 0.70710678118654768 forward_v I I I I #
coedge $-1 -1 $-1 $1280 $1279 $1267 $1356 reversed $1261 0 $-1 #
coedge $-1 -1 $-1 $1277 $1263 $1265 $1354 forward $1121 0 $-1 #
coedge $-1 -1 $-1 $1263 $1277 $1280 $1364 reversed $1121 0 $-1 #
edge $-1 -1 $-1 $1269 -0.093678387404666913 $1285 0.10999999999999757 $1352 $1383 reversed @7 unknown #
straight-curve $-1 -1 $-1 -11.911526050148568 10.815721756662661 0.83982012459574718 -8.6595605623549304e-017 0.70710678118654735 0.70710678118654757 F -14086.702332924444 F 14140.947940135005 #
edge $-1 -1 $-1 $1357 -1.1187211328006557 $1360 -0.79140062472496753 $1267 $1384 forward @7 unknown #
vertex $-1 -1 $-1 $1268 1 $1385 #
straight-curve $-1 -1 $-1 -11.628058174975392 10.631761828765377 1.1562612984619631 2.6566383540180045e-016 -0.70710678118654768 0.70710678118654735 F -14143.770825555099 F 14081.492426831166 #
point $-1 -1 $-1 -11.628058174975392 10.766237104206255 1.021786023021082 #
vertex $-1 -1 $-1 $1356 1 $1386 #
straight-curve $-1 -1 $-1 -12.85740300456585 10.805213927513648 0.98280919971369063 -0.8660254037844386 0.35355339059327379 -0.35355339059327373 F -11530.690478959656 F 11563.320290934778 #
point $-1 -1 $-1 -12.194993925321743 10.534786553324501 1.2532365739028388 #
straight-curve $-1 -1 $-1 -11.628058174975392 10.5064894598504 0.99348892954697821 -2.6566383540180045e-016 0.70710678118654768 -0.70710678118654735 I I #
edge $-1 -1 $-1 $1357 -0.09367838740467431 $1281 0.10999999999999591 $1280 $1387 reversed @7 unknown #
point $-1 -1 $-1 -11.628058174975392 10.39076418440952 1.1092142049878548 #
straight-curve $-1 -1 $-1 -11.911526050148568 10.352820654899169 1.3027212263592474 8.6595605623549304e-017 -0.70710678118654735 -0.70710678118654757 F -14140.293299118855 F 14086.047691908292 #
point $-1 -1 $-1 -11.628058174975392 10.62221473529128 0.8777636541060988 #
straight-curve $-1 -1 $-1 -23.144993925321739 25.32602717630899 0.95554540003662036 1.4232782999453849e-032 -0.70710678118654746 0.70710678118654768 F -14086.538672670406 F 14140.784279880967 #
straight-curve $-1 -1 $-1 -22.176153004565865 25.886764753836303 1.6487642235328577 0.8660254037844386 0.3535533905932739 0.35355339059327373 F -11530.389674955875 F 11563.621094938559 #
point $-1 -1 $-1 -23.144993925321739 25.491237104206284 1.253236573902839 #
point $-1 -1 $-1 -22.861526050148562 25.606962379647157 1.3689618493437086 #
straight-curve $-1 -1 $-1 -23.144993925321739 25.557477727190751 1.1869959509183741 1.4232782999453841e-032 -0.70710678118654735 0.70710678118654757 F -14086.211352162331 F 14140.456959372892 #
straight-curve $-1 -1 $-1 -12.144993925321739 25.32602717630899 0.95554540003662036 1.4232782999453849e-032 -0.70710678118654746 0.70710678118654768 F -14086.538672670406 F 14140.784279880967 #
straight-curve $-1 -1 $-1 -11.176153004565865 25.886764753836303 1.6487642235328577 0.8660254037844386 0.3535533905932739 0.35355339059327373 F -11530.389674955875 F 11563.621094938559 #
point $-1 -1 $-1 -12.144993925321739 25.491237104206284 1.253236573902839 #
point $-1 -1 $-1 -11.861526050148562 25.606962379647157 1.3689618493437086 #
straight-curve $-1 -1 $-1 -12.144993925321739 25.557477727190751 1.1869959509183741 1.4232782999453841e-032 -0.70710678118654735 0.70710678118654757 F -14086.211352162331 F 14140.456959372892 #
straight-curve $-1 -1 $-1 -22.628058174975394 10.699996481221795 0.95554540003662036 -8.6595605623549329e-017 0.70710678118654746 0.70710678118654768 F -14086.538672670406 F 14140.784279880967 #
straight-curve $-1 -1 $-1 -23.596899095731267 10.139258903694483 1.6487642235328577 -0.8660254037844386 -0.35355339059327401 0.35355339059327373 F -11530.389674955875 F 11563.621094938559 #
point $-1 -1 $-1 -22.628058174975394 10.534786553324501 1.253236573902839 #
point $-1 -1 $-1 -22.911526050148566 10.419061277883628 1.3689618493437086 #
straight-curve $-1 -1 $-1 -22.628058174975394 10.468545930340035 1.1869959509183741 -8.6595605623549316e-017 0.70710678118654735 0.70710678118654757 F -14086.211352162331 F 14140.456959372892 #
straight-curve $-1 -1 $-1 -11.628058174975392 10.699996481221795 0.95554540003662036 -8.6595605623549329e-017 0.70710678118654746 0.70710678118654768 F -14086.538672670406 F 14140.784279880967 #
straight-curve $-1 -1 $-1 -12.596899095731265 10.139258903694483 1.6487642235328577 -0.8660254037844386 -0.35355339059327401 0.35355339059327373 F -11530.389674955875 F 11563.621094938559 #
point $-1 -1 $-1 -11.628058174975392 10.534786553324501 1.253236573902839 #
point $-1 -1 $-1 -11.911526050148568 10.419061277883628 1.3689618493437086 #
straight-curve $-1 -1 $-1 -11.628058174975392 10.468545930340035 1.1869959509183741 -8.6595605623549316e-017 0.70710678118654735 0.70710678118654757 F -14086.211352162331 F 14140.456959372892 #
End-of-ASM-data 
