# Supplementary material for: The chlorophyll fluoroscope, a device to observe the in vivo emission of chlorophyll fluorescence for teaching and demonstration purposes
Source: Photosynth Res. 2025 Apr 15;163(3):26. doi: 10.1007/s11120-025-01150-9 (PMC12000186; doi:10.1007/s11120-025-01150-9)
Supplement: Supplementary file 8 — Supplementary Material 8 [file 11120_2025_1150_MOESM8_ESM.123dx › Fusion[Active]/Breps.BlobParts/BREP1.smt]

21900 0 2 8           
16 Autodesk Neutron 19 ASM 219.0.0.4610 NT 24 Thu Mar 13 17:20:19 2025 
10 9.9999999999999995e-007 1e-010 
asmheader $-1 -1 @12 219.0.0.4610 #
body $-1 -1 $-1 $2 $-1 $3 #
lump $-1 -1 $-1 $-1 $4 $1 #
transform $-1 -1 1 0 0 0 1 0 0 0 1 0 0 0 1 no_rotate no_reflect no_shear #
shell $-1 -1 $-1 $-1 $-1 $5 $-1 $2 #
face $6 -1 $-1 $7 $8 $4 $-1 $9 forward single #
ATTRIB_CUSTOM-attrib $-1 -1 $-1 $-1 $5 @22 generic_tag_attrib_def 2 2 -1 @23 generic_tag_attrib_def  1 5 @5 13426 0 0 #
face $10 -1 $-1 $11 $12 $4 $-1 $13 reversed single #
loop $-1 -1 $-1 $-1 $14 $5 #
plane-surface $-1 -1 $-1 -22.847521244779259 26.235215864736666 3.7750000000000155 2.2326137111282488e-016 -1 0 0 0 -1 forward_v I I I I #
ATTRIB_CUSTOM-attrib $-1 -1 $-1 $-1 $7 @22 generic_tag_attrib_def 2 2 -1 @23 generic_tag_attrib_def  1 5 @5 13427 0 0 #
face $15 -1 $-1 $16 $17 $4 $-1 $18 forward single #
loop $-1 -1 $-1 $-1 $19 $7 #
plane-surface $-1 -1 $-1 -22.847521244779252 10.435215864736669 3.7750000000000137 2.2326137111282488e-016 -1 0 0 0 -1 forward_v I I I I #
coedge $-1 -1 $-1 $20 $21 $22 $23 reversed $8 0 $-1 #
ATTRIB_CUSTOM-attrib $-1 -1 $-1 $-1 $11 @22 generic_tag_attrib_def 2 2 -1 @23 generic_tag_attrib_def  1 5 @5 13428 0 0 #
face $24 -1 $-1 $25 $26 $4 $-1 $27 forward single #
loop $-1 -1 $-1 $-1 $28 $11 #
plane-surface $-1 -1 $-1 -28.667480721188717 18.335215864736675 3.7749999999999995 1 0 2.8969260284125877e-016 2.8969260284125877e-016 0 -1 forward_v I I I I #
coedge $-1 -1 $-1 $29 $30 $31 $32 reversed $12 0 $-1 #
coedge $-1 -1 $-1 $33 $14 $34 $35 reversed $8 0 $-1 #
coedge $-1 -1 $-1 $14 $33 $36 $37 reversed $8 0 $-1 #
coedge $-1 -1 $-1 $38 $39 $14 $23 forward $40 0 $-1 #
edge $-1 -1 $-1 $41 -12.984979738204732 $42 5.2150202617952637 $22 $43 forward @7 unknown #
ATTRIB_CUSTOM-attrib $-1 -1 $-1 $-1 $16 @22 generic_tag_attrib_def 2 2 -1 @23 generic_tag_attrib_def  1 5 @5 13429 0 0 #
face $44 -1 $-1 $45 $46 $4 $-1 $47 reversed single #
loop $-1 -1 $-1 $-1 $48 $16 #
plane-surface $-1 -1 $-1 -8.7551151297908731 6.0507601969476861 0.57499999999999662 -1.7019352959913155e-016 0 1 1 0 1.7019352959913155e-016 forward_v I I I I #
coedge $-1 -1 $-1 $49 $34 $39 $50 reversed $17 0 $-1 #
coedge $-1 -1 $-1 $51 $19 $52 $53 reversed $12 0 $-1 #
coedge $-1 -1 $-1 $19 $51 $49 $54 forward $12 0 $-1 #
coedge $-1 -1 $-1 $39 $38 $19 $32 forward $40 0 $-1 #
edge $-1 -1 $-1 $55 -5.2150202617952566 $56 12.984979738204739 $31 $57 forward @7 unknown #
coedge $-1 -1 $-1 $21 $20 $48 $58 reversed $8 0 $-1 #
coedge $-1 -1 $-1 $28 $59 $20 $35 forward $17 0 $-1 #
edge $-1 -1 $-1 $60 -3.2000000000000077 $41 -2.5000000000000195 $34 $61 forward @7 unknown #
coedge $-1 -1 $-1 $62 $63 $21 $37 forward $46 0 $-1 #
edge $-1 -1 $-1 $42 2.3000000000000025 $64 2.999999999999996 $36 $65 forward @7 unknown #
coedge $-1 -1 $-1 $31 $22 $63 $66 forward $40 0 $-1 #
coedge $-1 -1 $-1 $22 $31 $28 $50 forward $40 0 $-1 #
loop $-1 -1 $-1 $67 $31 $68 #
vertex $-1 -1 $-1 $23 0 $69 #
vertex $-1 -1 $-1 $23 1 $70 #
straight-curve $-1 -1 $-1 -15.682500982983985 26.235215864736666 1.2749999999999895 1 2.2326137111282488e-016 1.6653345369377353e-016 I I #
ATTRIB_CUSTOM-attrib $-1 -1 $-1 $-1 $25 @22 generic_tag_attrib_def 2 2 -1 @23 generic_tag_attrib_def  1 5 @5 13430 0 0 #
face $71 -1 $-1 $72 $73 $4 $-1 $74 reversed single #
loop $-1 -1 $-1 $-1 $63 $25 #
plane-surface $-1 -1 $-1 -10.467480721188721 6.0507601969476861 3.5749999999999922 1 0 2.8969260284125887e-016 2.8969260284125887e-016 0 -1 forward_v I I I I #
coedge $-1 -1 $-1 $75 $76 $33 $58 forward $26 0 $-1 #
coedge $-1 -1 $-1 $59 $28 $30 $54 reversed $17 0 $-1 #
edge $-1 -1 $-1 $56 -1.6022727272727373 $41 14.19772727272726 $39 $77 forward @7 unknown #
coedge $-1 -1 $-1 $30 $29 $78 $79 forward $12 0 $-1 #
coedge $-1 -1 $-1 $63 $62 $29 $53 forward $46 0 $-1 #
edge $-1 -1 $-1 $80 -2.9999999999999951 $55 -2.3000000000000016 $52 $81 forward @7 unknown #
edge $-1 -1 $-1 $82 -3.2000000000000068 $56 -2.5000000000000187 $30 $83 reversed @7 unknown #
vertex $-1 -1 $-1 $32 0 $84 #
vertex $-1 -1 $-1 $32 1 $85 #
straight-curve $-1 -1 $-1 -15.682500982983978 10.435215864736671 1.2749999999999895 -1 -2.2326137111282488e-016 -1.6653345369377353e-016 I I #
edge $-1 -1 $-1 $64 -12.726064663153451 $60 5.8739353368465839 $48 $86 reversed @7 unknown #
coedge $-1 -1 $-1 $34 $49 $75 $87 forward $17 0 $-1 #
vertex $-1 -1 $-1 $58 1 $88 #
straight-curve $-1 -1 $-1 -28.667480721188717 26.235215864736666 3.7750000000000066 -2.8969260284125877e-016 -6.4677167711582468e-032 1 I I #
coedge $-1 -1 $-1 $52 $36 $76 $89 forward $46 0 $-1 #
coedge $-1 -1 $-1 $36 $52 $38 $66 reversed $46 0 $-1 #
vertex $-1 -1 $-1 $37 1 $90 #
straight-curve $-1 -1 $-1 -10.467480721188721 26.235215864736666 3.5749999999999926 2.8969260284125887e-016 0 -1 I I #
edge $-1 -1 $-1 $42 -20.339955106621755 $55 -4.5399551066217576 $38 $91 forward @7 unknown #
loop $-1 -1 $-1 $-1 $92 $68 #
face $93 -1 $-1 $94 $40 $4 $-1 $95 reversed single #
point $-1 -1 $-1 -28.667480721188717 26.235215864736666 1.274999999999987 #
point $-1 -1 $-1 -10.467480721188721 26.235215864736666 1.2749999999999901 #
ATTRIB_CUSTOM-attrib $-1 -1 $-1 $-1 $45 @22 generic_tag_attrib_def 2 2 -1 @23 generic_tag_attrib_def  1 5 @5 13333 0 0 #
face $96 -1 $-1 $97 $98 $4 $-1 $99 reversed single #
loop $-1 -1 $-1 $-1 $100 $45 #
plane-surface $-1 -1 $-1 -22.919610047495546 26.435215864736669 3.7750000000000155 2.2399068551417302e-016 -1 0 0 0 -1 forward_v I I I I #
coedge $-1 -1 $-1 $78 $48 $59 $87 reversed $26 0 $-1 #
coedge $-1 -1 $-1 $48 $78 $62 $89 reversed $26 0 $-1 #
straight-curve $-1 -1 $-1 -28.667480721188717 12.037488592009407 1.2749999999999873 0 1 0 I I #
coedge $-1 -1 $-1 $76 $75 $51 $79 reversed $26 0 $-1 #
edge $-1 -1 $-1 $80 -12.726064663153444 $82 5.8739353368465919 $51 $101 reversed @7 unknown #
vertex $-1 -1 $-1 $79 0 $102 #
straight-curve $-1 -1 $-1 -10.467480721188721 10.435215864736669 3.5749999999999917 -2.8969260284125887e-016 0 1 I I #
vertex $-1 -1 $-1 $54 0 $103 #
straight-curve $-1 -1 $-1 -28.667480721188717 10.435215864736669 3.7750000000000057 2.8969260284125877e-016 6.4677167711582468e-032 -1 I I #
point $-1 -1 $-1 -10.467480721188721 10.435215864736669 1.2749999999999901 #
point $-1 -1 $-1 -28.667480721188717 10.435215864736669 1.274999999999987 #
straight-curve $-1 -1 $-1 -22.919866574381857 26.235215864736666 0.57499999999999951 0.97849462365591189 2.1846005130394647e-016 1.2246467991473532e-016 I I #
edge $-1 -1 $-1 $82 -8.1000000000000103 $60 8.0999999999999908 $59 $104 forward @7 unknown #
point $-1 -1 $-1 -28.667480721188717 26.235215864736666 0.57499999999999885 #
edge $-1 -1 $-1 $64 -20.695454545454531 $80 -4.4954545454545283 $62 $105 forward @7 unknown #
point $-1 -1 $-1 -10.467480721188721 26.235215864736666 0.57499999999999662 #
straight-curve $-1 -1 $-1 -10.467480721188721 5.8952607581149117 1.2749999999999904 0 -1 0 I I #
coedge $-1 -1 $-1 $106 $107 $108 $109 forward $67 0 $-1 #
ATTRIB_CUSTOM-attrib $-1 -1 $-1 $-1 $68 @22 generic_tag_attrib_def 2 2 -1 @23 generic_tag_attrib_def  1 5 @5 13283 0 0 #
face $110 -1 $-1 $-1 $111 $4 $-1 $112 reversed single #
plane-surface $-1 -1 $-1 -8.5174807211887043 5.7397613192821382 1.2749999999999906 1.6653345369377353e-016 0 -1 -1 0 -1.6653345369377353e-016 forward_v I I I I #
ATTRIB_CUSTOM-attrib $-1 -1 $-1 $-1 $72 @22 generic_tag_attrib_def 2 2 -1 @23 generic_tag_attrib_def  1 5 @5 13332 0 0 #
face $113 -1 $-1 $114 $115 $4 $-1 $116 forward single #
loop $-1 -1 $-1 $-1 $117 $72 #
plane-surface $-1 -1 $-1 -28.867480721188741 18.335215864736675 3.7749999999999995 1 0 2.9605947323337496e-016 2.9605947323337496e-016 0 -1 forward_v I I I I #
coedge $-1 -1 $-1 $118 $119 $120 $121 reversed $73 0 $-1 #
straight-curve $-1 -1 $-1 -22.919866574381849 10.435215864736669 0.57499999999999951 0.97849462365591189 2.1846005130394647e-016 1.2246467991473532e-016 I I #
point $-1 -1 $-1 -10.467480721188721 10.435215864736669 0.57499999999999662 #
point $-1 -1 $-1 -28.667480721188717 10.435215864736669 0.57499999999999885 #
straight-curve $-1 -1 $-1 -28.667480721188717 18.335215864736675 0.57499999999999885 0 0.97530864197530842 0 I I #
straight-curve $-1 -1 $-1 -10.467480721188721 6.0507601969476861 0.57499999999999662 0 -0.97530864197530842 0 I I #
coedge $-1 -1 $-1 $120 $92 $122 $123 forward $67 0 $-1 #
coedge $-1 -1 $-1 $92 $120 $117 $124 forward $67 0 $-1 #
coedge $-1 -1 $-1 $125 $126 $92 $109 reversed $115 0 $-1 #
edge $-1 -1 $-1 $127 -13.14893533684662 $128 5.4510646631534172 $92 $129 forward @7 unknown #
ATTRIB_CUSTOM-attrib $-1 -1 $-1 $-1 $94 @22 generic_tag_attrib_def 2 2 -1 @23 generic_tag_attrib_def  1 5 @5 13284 0 0 #
loop $-1 -1 $-1 $-1 $130 $94 #
plane-surface $-1 -1 $-1 -8.5174807211887043 5.7397613192821382 0.37499999999999661 -1.6653345369377353e-016 0 1 1 0 1.6653345369377353e-016 forward_v I I I I #
ATTRIB_CUSTOM-attrib $-1 -1 $-1 $-1 $97 @22 generic_tag_attrib_def 2 2 -1 @23 generic_tag_attrib_def  1 5 @5 13329 0 0 #
face $131 -1 $-1 $132 $133 $4 $-1 $134 forward single #
loop $-1 -1 $-1 $-1 $108 $97 #
plane-surface $-1 -1 $-1 -22.919610047495539 10.235215864736666 3.7750000000000137 2.2399068551417302e-016 -1 0 0 0 -1 forward_v I I I I #
coedge $-1 -1 $-1 $135 $136 $107 $124 reversed $98 0 $-1 #
coedge $-1 -1 $-1 $137 $100 $138 $139 forward $73 0 $-1 #
coedge $-1 -1 $-1 $100 $137 $135 $140 forward $73 0 $-1 #
coedge $-1 -1 $-1 $107 $106 $100 $121 forward $67 0 $-1 #
edge $-1 -1 $-1 $141 -5.4510646631534243 $142 13.148935336846613 $120 $143 forward @7 unknown #
coedge $-1 -1 $-1 $144 $138 $106 $123 reversed $133 0 $-1 #
edge $-1 -1 $-1 $128 4.4954545454545283 $141 20.695454545454531 $106 $145 forward @7 unknown #
edge $-1 -1 $-1 $142 -14.397727272727263 $127 1.8022727272727401 $107 $146 forward @7 unknown #
coedge $-1 -1 $-1 $147 $108 $136 $148 reversed $115 0 $-1 #
coedge $-1 -1 $-1 $108 $147 $144 $149 forward $115 0 $-1 #
vertex $-1 -1 $-1 $109 0 $150 #
vertex $-1 -1 $-1 $109 1 $151 #
straight-curve $-1 -1 $-1 -15.718545384342121 10.235215864736668 1.2749999999999895 1 2.2399068551417302e-016 1.6653345369377353e-016 I I #
coedge $-1 -1 $-1 $152 $153 $154 $155 reversed $111 0 $-1 #
ATTRIB_CUSTOM-attrib $-1 -1 $-1 $-1 $114 @22 generic_tag_attrib_def 2 2 -1 @23 generic_tag_attrib_def  1 5 @5 13330 0 0 #
face $156 -1 $-1 $157 $158 $4 $-1 $159 forward single #
loop $-1 -1 $-1 $-1 $122 $114 #
plane-surface $-1 -1 $-1 -10.267480721188704 5.7397613192821382 3.5749999999999922 1 0 2.9605947323337506e-016 2.9605947323337506e-016 0 -1 forward_v I I I I #
coedge $-1 -1 $-1 $160 $117 $119 $140 reversed $98 0 $-1 #
coedge $-1 -1 $-1 $117 $160 $125 $148 forward $98 0 $-1 #
coedge $-1 -1 $-1 $119 $118 $161 $162 forward $73 0 $-1 #
coedge $-1 -1 $-1 $122 $163 $118 $139 reversed $133 0 $-1 #
edge $-1 -1 $-1 $141 2.3000000000000025 $164 2.999999999999996 $138 $165 forward @7 unknown #
edge $-1 -1 $-1 $166 -3.2000000000000077 $142 -2.5000000000000195 $135 $167 forward @7 unknown #
vertex $-1 -1 $-1 $121 0 $168 #
vertex $-1 -1 $-1 $124 0 $169 #
straight-curve $-1 -1 $-1 -15.718545384342129 26.435215864736669 1.2749999999999895 -1 -2.2399068551417302e-016 -1.6653345369377353e-016 I I #
coedge $-1 -1 $-1 $163 $122 $126 $149 reversed $133 0 $-1 #
straight-curve $-1 -1 $-1 -10.267480721188704 5.7397613192821382 1.2749999999999904 0 1 0 I I #
straight-curve $-1 -1 $-1 -28.867480721188741 12.037488592009407 1.2749999999999873 0 -1 0 I I #
coedge $-1 -1 $-1 $126 $125 $170 $171 reversed $115 0 $-1 #
edge $-1 -1 $-1 $172 -3.2000000000000068 $127 -2.5000000000000187 $125 $173 reversed @7 unknown #
edge $-1 -1 $-1 $174 -2.9999999999999951 $128 -2.3000000000000016 $144 $175 forward @7 unknown #
point $-1 -1 $-1 -28.867480721188741 10.235215864736666 1.274999999999987 #
point $-1 -1 $-1 -10.267480721188704 10.235215864736666 1.2749999999999901 #
coedge $-1 -1 $-1 $176 $130 $177 $178 reversed $111 0 $-1 #
coedge $-1 -1 $-1 $130 $179 $180 $181 reversed $111 0 $-1 #
coedge $-1 -1 $-1 $182 $183 $130 $155 forward $184 0 $-1 #
edge $-1 -1 $-1 $185 1.5500000000000034 $186 1.5671572875254305 $130 $187 forward @7 unknown #
ATTRIB_CUSTOM-attrib $-1 -1 $-1 $-1 $132 @22 generic_tag_attrib_def 2 2 -1 @23 generic_tag_attrib_def  1 5 @5 13331 0 0 #
face $188 -1 $-1 $189 $190 $4 $-1 $191 forward single #
loop $-1 -1 $-1 $192 $193 $132 #
plane-surface $-1 -1 $-1 -8.5174807211887007 5.7397613192821382 0.57499999999999685 -1.6653345369377353e-016 0 1 1 0 1.6653345369377353e-016 forward_v I I I I #
coedge $-1 -1 $-1 $136 $135 $194 $195 reversed $98 0 $-1 #
coedge $-1 -1 $-1 $196 $194 $137 $162 reversed $192 0 $-1 #
edge $-1 -1 $-1 $164 -12.726064663153451 $166 5.8739353368465856 $137 $197 reversed @7 unknown #
coedge $-1 -1 $-1 $138 $144 $196 $198 reversed $133 0 $-1 #
vertex $-1 -1 $-1 $198 0 $199 #
straight-curve $-1 -1 $-1 -10.267480721188704 26.435215864736669 3.5749999999999926 2.9605947323337506e-016 0 -1 F -9996.6250010000003 F 10003.375001 #
vertex $-1 -1 $-1 $140 2 $200 #
straight-curve $-1 -1 $-1 -28.867480721188741 26.435215864736669 3.7750000000000066 -2.9605947323337496e-016 -6.6314564362508617e-032 1 F -10003.575001000001 F 9996.4250009999996 #
point $-1 -1 $-1 -10.267480721188704 26.435215864736669 1.2749999999999901 #
point $-1 -1 $-1 -28.867480721188741 26.435215864736669 1.274999999999987 #
coedge $-1 -1 $-1 $194 $196 $147 $171 forward $192 0 $-1 #
edge $-1 -1 $-1 $174 -12.726064663153442 $172 5.8739353368465945 $170 $201 reversed @7 unknown #
vertex $-1 -1 $-1 $195 0 $202 #
straight-curve $-1 -1 $-1 -28.867480721188741 10.235215864736666 3.7750000000000057 2.9605947323337496e-016 6.6314564362508617e-032 -1 F -9996.4250009999996 F 10003.575001000001 #
vertex $-1 -1 $-1 $198 1 $203 #
straight-curve $-1 -1 $-1 -10.267480721188704 10.235215864736666 3.5749999999999917 -2.9605947323337506e-016 0 1 F -10003.375001 F 9996.6250010000003 #
coedge $-1 -1 $-1 $204 $152 $205 $206 forward $111 0 $-1 #
coedge $-1 -1 $-1 $207 $208 $152 $178 forward $209 0 $-1 #
edge $-1 -1 $-1 $210 4.4954545454545283 $185 20.695454545454531 $152 $211 reversed @7 unknown #
coedge $-1 -1 $-1 $153 $212 $213 $214 forward $111 0 $-1 #
coedge $-1 -1 $-1 $215 $216 $153 $181 forward $217 0 $-1 #
edge $-1 -1 $-1 $186 -0.44556125394330282 $218 0.78539816339744384 $153 $219 reversed @7 unknown #
coedge $-1 -1 $-1 $220 $154 $216 $221 forward $184 0 $-1 #
coedge $-1 -1 $-1 $154 $220 $207 $222 reversed $184 0 $-1 #
loop $-1 -1 $-1 $-1 $220 $223 #
vertex $-1 -1 $-1 $178 1 $224 #
vertex $-1 -1 $-1 $155 1 $225 #
straight-curve $-1 -1 $-1 -8.5174807211887043 26.435215864736669 0.37499999999999667 -0.99999999999999833 -0 -1.6653345369377321e-016 I I #
ATTRIB_CUSTOM-attrib $-1 -1 $-1 $-1 $157 @22 generic_tag_attrib_def 2 2 -1 @23 generic_tag_attrib_def  1 5 @5 13271 0 0 #
face $226 -1 $-1 $227 $228 $4 $-1 $229 reversed single #
loop $-1 -1 $-1 $-1 $230 $157 #
cone-surface $-1 -1 $-1 -28.767480721188747 26.335215864736661 3.5749999999999993 -2.9605947323337496e-016 0 1 -0.21213203435596359 0.21213203435596359 0 1 I I 0 1 0.29999999999999905 forward I I I I #
loop $-1 -1 $-1 $-1 $161 $132 #
coedge $-1 -1 $-1 $231 $232 $220 $233 reversed $158 0 $-1 #
coedge $-1 -1 $-1 $161 $170 $160 $195 forward $192 0 $-1 #
edge $-1 -1 $-1 $172 -8.1000000000000085 $166 8.0999999999999943 $194 $234 forward @7 unknown #
coedge $-1 -1 $-1 $170 $161 $163 $198 forward $192 0 $-1 #
straight-curve $-1 -1 $-1 -22.993545384342156 26.435215864736669 0.57499999999999951 1 2.2399068551417302e-016 1.2246467991473532e-016 I I #
edge $-1 -1 $-1 $164 -20.695454545454531 $174 -4.4954545454545283 $196 $235 forward @7 unknown #
point $-1 -1 $-1 -10.267480721188704 26.435215864736669 0.57499999999999662 #
point $-1 -1 $-1 -28.867480721188741 26.435215864736669 0.57499999999999885 #
straight-curve $-1 -1 $-1 -22.993545384342148 10.235215864736666 0.57499999999999951 1 2.2399068551417302e-016 1.2246467991473532e-016 I I #
point $-1 -1 $-1 -28.867480721188741 10.235215864736666 0.57499999999999885 #
point $-1 -1 $-1 -10.267480721188704 10.235215864736666 0.57499999999999662 #
coedge $-1 -1 $-1 $236 $176 $237 $238 reversed $111 0 $-1 #
coedge $-1 -1 $-1 $239 $240 $176 $206 reversed $241 0 $-1 #
edge $-1 -1 $-1 $210 1.5500000000000009 $242 1.5671572875254245 $176 $243 reversed @7 unknown #
coedge $-1 -1 $-1 $244 $177 $183 $222 forward $209 0 $-1 #
coedge $-1 -1 $-1 $177 $244 $239 $245 forward $209 0 $-1 #
loop $-1 -1 $-1 $-1 $244 $246 #
vertex $-1 -1 $-1 $178 0 $247 #
straight-curve $-1 -1 $-1 -10.067480721188701 5.7397613192821382 0.37499999999999645 0 -1 0 I I #
coedge $-1 -1 $-1 $179 $248 $249 $250 reversed $111 0 $-1 #
coedge $-1 -1 $-1 $251 $252 $179 $214 reversed $228 0 $-1 #
edge $-1 -1 $-1 $253 -2.7249999999999908 $218 15.675000000000006 $213 $254 reversed @7 unknown #
coedge $-1 -1 $-1 $255 $180 $252 $256 forward $217 0 $-1 #
coedge $-1 -1 $-1 $180 $255 $182 $221 reversed $217 0 $-1 #
loop $-1 -1 $-1 $-1 $255 $227 #
vertex $-1 -1 $-1 $181 1 $257 #
ellipse-curve $-1 -1 $-1 -10.367480721188748 26.335215864736661 0.37500000000000266 1.2246467991473532e-016 0 -1 0.21213203435596498 0.21213203435596639 0 1 I I #
coedge $-1 -1 $-1 $183 $182 $193 $233 forward $184 0 $-1 #
edge $-1 -1 $-1 $186 -3.200000000000002 $258 -3.0000000000000018 $182 $259 forward @7 unknown #
edge $-1 -1 $-1 $185 -2.999999999999996 $260 -2.7999999999999958 $183 $261 reversed @7 unknown #
face $262 -1 $-1 $246 $184 $4 $-1 $263 reversed single #
point $-1 -1 $-1 -10.067480721188701 26.435215864736669 0.37499999999999645 #
point $-1 -1 $-1 -10.08463800871413 26.435215864736669 0.37500000000000089 #
ATTRIB_CUSTOM-attrib $-1 -1 $-1 $-1 $189 @22 generic_tag_attrib_def 2 2 -1 @23 generic_tag_attrib_def  1 5 @5 13277 0 0 #
face $264 -1 $-1 $223 $217 $4 $-1 $265 forward single #
loop $-1 -1 $-1 $-1 $266 $189 #
plane-surface $-1 -1 $-1 -29.01748072118874 26.635215864736665 3.5749999999999993 0 -1 0 0 0 -1 forward_v I I I I #
coedge $-1 -1 $-1 $267 $268 $269 $270 forward $190 0 $-1 #
coedge $-1 -1 $-1 $271 $193 $255 $272 reversed $158 0 $-1 #
coedge $-1 -1 $-1 $193 $273 $244 $274 reversed $158 0 $-1 #
edge $-1 -1 $-1 $258 -1.5671572875254256 $260 -1.5499999999999972 $220 $275 forward @7 unknown #
straight-curve $-1 -1 $-1 -28.867480721188741 18.335215864736675 0.57499999999999885 0 1 0 I I #
straight-curve $-1 -1 $-1 -10.267480721188704 5.7397613192821382 0.57499999999999662 0 -1 0 I I #
coedge $-1 -1 $-1 $276 $204 $277 $278 forward $111 0 $-1 #
coedge $-1 -1 $-1 $279 $280 $204 $238 forward $281 0 $-1 #
edge $-1 -1 $-1 $282 -0.78539816339744717 $242 0.44556125394333534 $204 $283 reversed @7 unknown #
coedge $-1 -1 $-1 $284 $205 $208 $245 reversed $241 0 $-1 #
coedge $-1 -1 $-1 $205 $284 $279 $285 forward $241 0 $-1 #
loop $-1 -1 $-1 $-1 $284 $286 #
vertex $-1 -1 $-1 $238 1 $287 #
straight-curve $-1 -1 $-1 -8.5174807211887043 10.235215864736666 0.37499999999999661 0.99999999999999989 0 1.6653345369377351e-016 I I #
coedge $-1 -1 $-1 $208 $207 $232 $274 forward $209 0 $-1 #
edge $-1 -1 $-1 $288 2.7999999999999949 $210 2.9999999999999951 $239 $289 reversed @7 unknown #
face $290 -1 $-1 $291 $209 $4 $-1 $292 forward single #
point $-1 -1 $-1 -10.067480721188701 10.235215864736666 0.37499999999999639 #
coedge $-1 -1 $-1 $212 $276 $293 $294 forward $111 0 $-1 #
coedge $-1 -1 $-1 $268 $267 $212 $250 forward $190 0 $-1 #
edge $-1 -1 $-1 $253 -0.78539816339744828 $295 0.78539816339744828 $212 $296 reversed @7 unknown #
coedge $-1 -1 $-1 $266 $213 $267 $297 reversed $228 0 $-1 #
coedge $-1 -1 $-1 $213 $266 $215 $256 reversed $228 0 $-1 #
vertex $-1 -1 $-1 $214 2 $298 #
straight-curve $-1 -1 $-1 -26.042480721188753 26.635215864736665 0.37499999999999867 -1 -0 -1.2246467991473532e-016 F -10016.475001000001 F 9983.525001 #
coedge $-1 -1 $-1 $216 $215 $231 $272 forward $217 0 $-1 #
edge $-1 -1 $-1 $218 -3.2000000000000024 $299 -3.0000000000000022 $252 $300 forward @7 tangent #
point $-1 -1 $-1 -10.367480721188748 26.635215864736665 0.37500000000000044 #
vertex $-1 -1 $-1 $233 0 $301 #
straight-curve $-1 -1 $-1 -10.08463800871413 26.435215864736669 3.5750000000000028 -2.9605947323337506e-016 0 1 I I #
vertex $-1 -1 $-1 $274 0 $302 #
straight-curve $-1 -1 $-1 -10.067480721188701 26.435215864736669 3.3749999999999925 2.9605947323337506e-016 0 -1 I I #
ATTRIB_CUSTOM-attrib $-1 -1 $-1 $-1 $223 @22 generic_tag_attrib_def 2 2 -1 @23 generic_tag_attrib_def  1 5 @5 13279 0 0 #
plane-surface $-1 -1 $-1 -8.5174807211887043 26.435215864736669 3.3749999999999929 0 -1 0 0 0 -1 forward_v I I I I #
ATTRIB_CUSTOM-attrib $-1 -1 $-1 $-1 $227 @22 generic_tag_attrib_def 2 2 -1 @23 generic_tag_attrib_def  1 5 @5 13269 0 0 #
cone-surface $-1 -1 $-1 -10.367480721188748 26.335215864736661 3.5750000000000028 -2.9605947323337506e-016 0 1 0.21213203435596498 0.21213203435596639 0 1 I I 0 1 0.30000000000000204 forward I I I I #
coedge $-1 -1 $-1 $252 $251 $271 $303 forward $228 0 $-1 #
coedge $-1 -1 $-1 $249 $230 $251 $297 forward $190 0 $-1 #
coedge $-1 -1 $-1 $230 $249 $304 $305 forward $190 0 $-1 #
coedge $-1 -1 $-1 $306 $271 $230 $270 reversed $158 0 $-1 #
edge $-1 -1 $-1 $307 -0.78539816339744828 $308 0.78539816339744828 $230 $309 forward @7 unknown #
coedge $-1 -1 $-1 $269 $231 $266 $303 reversed $158 0 $-1 #
edge $-1 -1 $-1 $299 -0.78539816339744495 $258 0.4455612539433022 $255 $310 forward @7 unknown #
coedge $-1 -1 $-1 $232 $311 $284 $312 reversed $158 0 $-1 #
edge $-1 -1 $-1 $260 -20.695454545454531 $288 -4.4954545454545283 $244 $313 forward @7 unknown #
straight-curve $-1 -1 $-1 -8.5174807211887043 26.435215864736669 0.57499999999999662 1 0 1.6653345369377353e-016 I I #
coedge $-1 -1 $-1 $248 $236 $314 $315 reversed $111 0 $-1 #
coedge $-1 -1 $-1 $316 $317 $236 $278 reversed $318 0 $-1 #
edge $-1 -1 $-1 $282 -9.7750000000000092 $319 8.6249999999999893 $277 $320 reversed @7 unknown #
coedge $-1 -1 $-1 $321 $237 $240 $285 reversed $281 0 $-1 #
coedge $-1 -1 $-1 $237 $321 $316 $322 forward $281 0 $-1 #
loop $-1 -1 $-1 $-1 $321 $323 #
vertex $-1 -1 $-1 $278 2 $324 #
ellipse-curve $-1 -1 $-1 -10.367480721188741 10.335215864736668 0.37500000000000266 1.2246467991473532e-016 0 -1 0.21213203435596398 -0.21213203435596462 0 1 I I #
coedge $-1 -1 $-1 $240 $239 $273 $312 forward $241 0 $-1 #
edge $-1 -1 $-1 $325 2.9999999999999987 $242 3.1999999999999988 $240 $326 forward @7 unknown #
face $327 -1 $-1 $68 $241 $4 $-1 $328 reversed single #
point $-1 -1 $-1 -10.084638008714123 10.235215864736666 0.37500000000000089 #
vertex $-1 -1 $-1 $245 0 $329 #
straight-curve $-1 -1 $-1 -10.067480721188701 10.235215864736666 3.3749999999999916 -2.9605947323337506e-016 0 1 I I #
ATTRIB_CUSTOM-attrib $-1 -1 $-1 $-1 $246 @22 generic_tag_attrib_def 2 2 -1 @23 generic_tag_attrib_def  1 5 @5 13280 0 0 #
face $330 -1 $-1 $331 $332 $4 $-1 $333 reversed single #
plane-surface $-1 -1 $-1 -10.067480721188701 5.7397613192821382 3.374999999999992 1 0 2.9605947323337506e-016 2.9605947323337506e-016 0 -1 forward_v I I I I #
coedge $-1 -1 $-1 $334 $304 $248 $294 reversed $332 0 $-1 #
edge $-1 -1 $-1 $335 -8.0000000000000071 $295 7.9999999999999858 $293 $336 reversed @7 unknown #
vertex $-1 -1 $-1 $250 2 $337 #
ellipse-curve $-1 -1 $-1 -28.767480721188747 26.335215864736661 0.37499999999999734 1.2246467991473532e-016 0 -1 -0.21213203435596359 0.21213203435596359 0 1 I I #
edge $-1 -1 $-1 $308 3.0000000000000009 $253 3.2000000000000011 $251 $338 forward @7 tangent #
point $-1 -1 $-1 -28.767480721188747 26.635215864736665 0.37499999999999822 #
vertex $-1 -1 $-1 $272 0 $339 #
straight-curve $-1 -1 $-1 -10.367480721188748 26.635215864736665 3.5750000000000028 -2.9605947323337506e-016 0 1 I I #
point $-1 -1 $-1 -10.08463800871413 26.435215864736669 0.57500000000000107 #
point $-1 -1 $-1 -10.067480721188701 26.435215864736669 0.57499999999999662 #
edge $-1 -1 $-1 $308 -10.000000000000028 $299 8.3999999999999702 $266 $340 forward @7 unknown #
coedge $-1 -1 $-1 $293 $341 $268 $305 reversed $332 0 $-1 #
edge $-1 -1 $-1 $295 -3.2000000000000011 $307 -3.0000000000000009 $304 $342 forward @7 tangent #
coedge $-1 -1 $-1 $343 $269 $341 $344 reversed $158 0 $-1 #
vertex $-1 -1 $-1 $344 1 $345 #
vertex $-1 -1 $-1 $297 0 $346 #
ellipse-curve $-1 -1 $-1 -28.767480721188747 26.335215864736661 0.57499999999999041 1.6653345369377353e-016 0 -1 -0.21213203435596359 0.21213203435596359 0 1 I I #
ellipse-curve $-1 -1 $-1 -10.367480721188748 26.335215864736661 0.57499999999999618 1.6653345369377353e-016 0 -1 0.21213203435596498 0.21213203435596639 0 1 I I #
coedge $-1 -1 $-1 $273 $347 $321 $348 reversed $158 0 $-1 #
edge $-1 -1 $-1 $288 1.5499999999999972 $325 1.567157287525422 $284 $349 forward @7 unknown #
straight-curve $-1 -1 $-1 -10.067480721188701 5.7397613192821382 0.57499999999999629 0 -1 0 I I #
coedge $-1 -1 $-1 $350 $351 $276 $315 forward $352 0 $-1 #
edge $-1 -1 $-1 $335 -0.78539816339744239 $319 0.78539816339745416 $276 $353 reversed @7 unknown #
coedge $-1 -1 $-1 $354 $277 $280 $322 reversed $318 0 $-1 #
coedge $-1 -1 $-1 $277 $354 $350 $355 reversed $318 0 $-1 #
loop $-1 -1 $-1 $-1 $354 $356 #
vertex $-1 -1 $-1 $355 2 $357 #
straight-curve $-1 -1 $-1 -20.142480721188754 10.035215864736664 0.37499999999999956 1 0 1.2246467991473532e-016 F -9989.4250009999996 F 10010.575001000001 #
coedge $-1 -1 $-1 $280 $279 $311 $348 forward $281 0 $-1 #
edge $-1 -1 $-1 $358 2.9999999999999996 $282 3.1999999999999997 $316 $359 forward @7 tangent #
face $360 -1 $-1 $286 $281 $4 $-1 $361 forward single #
point $-1 -1 $-1 -10.367480721188741 10.035215864736664 0.37500000000000044 #
vertex $-1 -1 $-1 $285 0 $362 #
straight-curve $-1 -1 $-1 -10.084638008714123 10.235215864736666 3.5749999999999997 2.9605947323337506e-016 0 -1 I I #
ATTRIB_CUSTOM-attrib $-1 -1 $-1 $-1 $286 @22 generic_tag_attrib_def 2 2 -1 @23 generic_tag_attrib_def  1 5 @5 13282 0 0 #
plane-surface $-1 -1 $-1 -8.5174807211887043 10.235215864736666 3.3749999999999925 0 1 0 0 0 1 forward_v I I I I #
point $-1 -1 $-1 -10.067480721188701 10.235215864736666 0.57499999999999662 #
ATTRIB_CUSTOM-attrib $-1 -1 $-1 $-1 $291 @22 generic_tag_attrib_def 2 2 -1 @23 generic_tag_attrib_def  1 5 @5 13272 0 0 #
face $363 -1 $-1 $356 $352 $4 $-1 $364 forward single #
loop $-1 -1 $-1 $-1 $341 $291 #
plane-surface $-1 -1 $-1 -29.067480721188744 18.335215864736675 3.5749999999999993 1 0 2.9605947323337496e-016 2.9605947323337496e-016 0 -1 forward_v I I I I #
coedge $-1 -1 $-1 $341 $293 $351 $365 reversed $332 0 $-1 #
vertex $-1 -1 $-1 $294 2 $366 #
straight-curve $-1 -1 $-1 -29.067480721188744 18.335215864736675 0.37499999999999828 0 -1 0 F -9964.5000010000003 F 10035.500001 #
point $-1 -1 $-1 -29.067480721188744 26.335215864736661 0.37499999999999822 #
straight-curve $-1 -1 $-1 -28.767480721188747 26.635215864736665 3.5749999999999993 2.9605947323337496e-016 0 -1 I I #
point $-1 -1 $-1 -10.367480721188748 26.635215864736665 0.57500000000000062 #
straight-curve $-1 -1 $-1 -18.767480721188718 26.635215864736665 0.57499999999999485 1 0 1.6653345369377353e-016 I I #
coedge $-1 -1 $-1 $304 $334 $306 $344 forward $332 0 $-1 #
straight-curve $-1 -1 $-1 -29.067480721188744 26.335215864736661 3.5749999999999993 -2.9605947323337496e-016 0 1 I I #
coedge $-1 -1 $-1 $347 $306 $367 $368 reversed $158 0 $-1 #
edge $-1 -1 $-1 $369 -1.7022727272727387 $307 14.297727272727254 $341 $370 forward @7 unknown #
point $-1 -1 $-1 -29.067480721188744 26.335215864736661 0.5749999999999984 #
point $-1 -1 $-1 -28.767480721188747 26.635215864736665 0.5749999999999984 #
coedge $-1 -1 $-1 $311 $343 $354 $371 reversed $158 0 $-1 #
edge $-1 -1 $-1 $325 -0.44556125394331886 $358 0.7853981633974586 $321 $372 forward @7 unknown #
straight-curve $-1 -1 $-1 -8.5174807211887043 10.235215864736666 0.57499999999999707 -1 0 -1.6653345369377353e-016 I I #
coedge $-1 -1 $-1 $367 $314 $317 $355 forward $352 0 $-1 #
coedge $-1 -1 $-1 $314 $367 $334 $365 forward $352 0 $-1 #
loop $-1 -1 $-1 $-1 $367 $331 #
ellipse-curve $-1 -1 $-1 -28.767480721188747 10.335215864736668 0.37499999999999734 1.2246467991473532e-016 0 -1 -0.21213203435596562 -0.21213203435596309 0 1 I I #
coedge $-1 -1 $-1 $317 $316 $347 $371 forward $318 0 $-1 #
edge $-1 -1 $-1 $319 -3.1999999999999988 $373 -2.9999999999999987 $317 $374 forward @7 tangent #
face $375 -1 $-1 $323 $318 $4 $-1 $376 reversed single #
point $-1 -1 $-1 -28.767480721188747 10.035215864736664 0.37499999999999822 #
vertex $-1 -1 $-1 $322 0 $377 #
straight-curve $-1 -1 $-1 -10.367480721188741 10.035215864736664 3.5750000000000002 2.9605947323337506e-016 0 -1 I I #
ATTRIB_CUSTOM-attrib $-1 -1 $-1 $-1 $323 @22 generic_tag_attrib_def 2 2 -1 @23 generic_tag_attrib_def  1 5 @5 13275 0 0 #
cone-surface $-1 -1 $-1 -10.367480721188741 10.335215864736668 3.5750000000000002 -2.9605947323337506e-016 0 1 0.21213203435596398 -0.21213203435596462 0 1 I I 0 1 0.30000000000000004 forward I I I I #
point $-1 -1 $-1 -10.084638008714126 10.235215864736666 0.57500000000000107 #
ATTRIB_CUSTOM-attrib $-1 -1 $-1 $-1 $331 @22 generic_tag_attrib_def 2 2 -1 @23 generic_tag_attrib_def  1 5 @5 13273 0 0 #
cone-surface $-1 -1 $-1 -28.767480721188747 10.335215864736668 3.5749999999999971 2.9605947323337496e-016 0 -1 -0.21213203435596562 -0.21213203435596309 0 1 I I 0 1 0.30000000000000016 forward I I I I #
edge $-1 -1 $-1 $369 2.9999999999999987 $335 3.1999999999999988 $334 $378 forward @7 tangent #
point $-1 -1 $-1 -29.067480721188744 10.335215864736668 0.37499999999999822 #
coedge $-1 -1 $-1 $351 $350 $343 $368 forward $352 0 $-1 #
edge $-1 -1 $-1 $373 -0.78539816339745427 $369 0.78539816339744239 $367 $379 forward @7 unknown #
vertex $-1 -1 $-1 $365 0 $380 #
straight-curve $-1 -1 $-1 -29.067480721188744 12.037488592009407 0.57499999999999318 0 1 0 I I #
edge $-1 -1 $-1 $358 -2.4999999999999751 $373 15.900000000000027 $354 $381 forward @7 unknown #
ellipse-curve $-1 -1 $-1 -10.367480721188741 10.335215864736668 0.57499999999999618 1.6653345369377353e-016 0 -1 0.21213203435596398 -0.21213203435596462 0 1 I I #
vertex $-1 -1 $-1 $371 1 $382 #
straight-curve $-1 -1 $-1 -28.767480721188747 10.035215864736664 3.5749999999999971 -2.9605947323337496e-016 0 1 I I #
ATTRIB_CUSTOM-attrib $-1 -1 $-1 $-1 $356 @22 generic_tag_attrib_def 2 2 -1 @23 generic_tag_attrib_def  1 5 @5 13274 0 0 #
plane-surface $-1 -1 $-1 -17.217480721188743 10.035215864736664 3.5749999999999984 0 1 0 0 0 1 forward_v I I I I #
point $-1 -1 $-1 -10.367480721188745 10.035215864736664 0.57500000000000062 #
straight-curve $-1 -1 $-1 -29.067480721188744 10.335215864736668 3.5749999999999971 2.9605947323337496e-016 0 -1 I I #
ellipse-curve $-1 -1 $-1 -28.767480721188747 10.335215864736668 0.57499999999999085 1.6653345369377353e-016 0 -1 -0.21213203435596562 -0.21213203435596309 0 1 I I #
point $-1 -1 $-1 -29.067480721188744 10.335215864736668 0.5749999999999984 #
straight-curve $-1 -1 $-1 -12.86748072118872 10.035215864736664 0.57499999999999596 -1 0 -1.6653345369377353e-016 I I #
point $-1 -1 $-1 -28.767480721188747 10.035215864736664 0.5749999999999984 #
End-of-ASM-data 
