# Supplementary material for: The chlorophyll fluoroscope, a device to observe the in vivo emission of chlorophyll fluorescence for teaching and demonstration purposes
Source: Photosynth Res. 2025 Apr 15;163(3):26. doi: 10.1007/s11120-025-01150-9 (PMC12000186; doi:10.1007/s11120-025-01150-9)
Supplement: Supplementary file 9 — Supplementary Material 9 [file 11120_2025_1150_MOESM9_ESM.123dx › Fusion[Active]/Breps.BlobParts/BREP1.smt]

21900 0 3 8           
16 Autodesk Neutron 19 ASM 219.0.0.4610 NT 24 Thu Mar 13 17:16:47 2025 
10 9.9999999999999995e-007 1e-010 
asmheader $-1 -1 @12 219.0.0.4610 #
body $-1 -1 $-1 $3 $-1 $4 #
body $-1 -1 $-1 $5 $-1 $6 #
lump $-1 -1 $-1 $-1 $7 $1 #
transform $-1 -1 1 0 0 0 1 0 0 0 1 0 0 0 1 no_rotate no_reflect no_shear #
lump $-1 -1 $-1 $-1 $8 $2 #
transform $-1 -1 1 0 0 0 1 0 0 0 1 0 0 0 1 no_rotate no_reflect no_shear #
shell $-1 -1 $-1 $-1 $-1 $9 $-1 $3 #
shell $-1 -1 $-1 $-1 $-1 $10 $-1 $5 #
face $11 -1 $-1 $12 $13 $7 $-1 $14 forward single #
face $15 -1 $-1 $16 $17 $8 $-1 $18 forward single #
ATTRIB_CUSTOM-attrib $-1 -1 $-1 $-1 $9 @22 generic_tag_attrib_def 2 2 -1 @23 generic_tag_attrib_def  1 5 @5 15510 0 0 #
face $19 -1 $-1 $20 $21 $7 $-1 $22 forward single #
loop $-1 -1 $-1 $-1 $23 $9 #
plane-surface $-1 -1 $-1 -17.353342503221583 12.832180956397004 1.62500000000002 2.2204460492503136e-016 1 -7.420379043302285e-016 -1.6476551330640377e-031 -7.420379043302285e-016 -1 forward_v I I I I #
ATTRIB_CUSTOM-attrib $-1 -1 $-1 $-1 $10 @22 generic_tag_attrib_def 2 2 -1 @23 generic_tag_attrib_def  1 5 @5 16283 0 0 #
face $24 -1 $-1 $25 $26 $8 $-1 $27 reversed single #
loop $-1 -1 $-1 $-1 $28 $10 #
cone-surface $-1 -1 $-1 -25.305149732137259 12.565052760995574 3.5749999999999993 1.471379912153821e-016 -8.9833255550940681e-017 1 0.29819277108433639 -4.4113739847468729e-017 -4.3875485332297534e-017 0.61422647527910534 I I -0 1 0.29819277108433639 forward I I I I #
ATTRIB_CUSTOM-attrib $-1 -1 $-1 $-1 $12 @22 generic_tag_attrib_def 2 2 -1 @23 generic_tag_attrib_def  1 5 @5 15511 0 0 #
face $29 -1 $-1 $30 $31 $7 $-1 $32 reversed single #
loop $-1 -1 $-1 $-1 $33 $12 #
plane-surface $-1 -1 $-1 -9.4533021810547524 18.336319982858946 1.6250000000000147 -1 5.1654083309499583e-016 -4.0355966958730555e-016 -4.0355966958730555e-016 8.9608247397189433e-032 1 forward_v I I I I #
coedge $-1 -1 $-1 $34 $35 $36 $37 reversed $13 0 $-1 #
ATTRIB_CUSTOM-attrib $-1 -1 $-1 $-1 $16 @22 generic_tag_attrib_def 2 2 -1 @23 generic_tag_attrib_def  1 5 @5 16284 0 0 #
face $38 -1 $-1 $39 $40 $8 $-1 $41 forward single #
loop $-1 -1 $-1 $-1 $42 $16 #
plane-surface $-1 -1 $-1 -25.603342503221604 12.41242118204821 3.5749999999999993 1 -2.411863812116721e-016 0 0 0 -1 forward_v I I I I #
coedge $-1 -1 $-1 $43 $44 $45 $46 forward $17 0 $-1 #
ATTRIB_CUSTOM-attrib $-1 -1 $-1 $-1 $20 @22 generic_tag_attrib_def 2 2 -1 @23 generic_tag_attrib_def  1 5 @5 15512 0 0 #
face $47 -1 $-1 $48 $49 $7 $-1 $50 reversed single #
loop $-1 -1 $-1 $-1 $51 $20 #
plane-surface $-1 -1 $-1 -17.353342503221576 23.531908776120424 1.6250000000000213 2.2204460492503136e-016 1 -7.420379043302288e-016 -1.6476551330640383e-031 -7.420379043302288e-016 -1 forward_v I I I I #
coedge $-1 -1 $-1 $52 $53 $54 $55 reversed $21 0 $-1 #
coedge $-1 -1 $-1 $56 $23 $57 $58 reversed $13 0 $-1 #
coedge $-1 -1 $-1 $23 $56 $59 $60 reversed $13 0 $-1 #
coedge $-1 -1 $-1 $61 $62 $23 $37 forward $49 0 $-1 #
edge $-1 -1 $-1 $63 0.7500000000000111 $64 1.2500000000000073 $36 $65 reversed @7 unknown #
ATTRIB_CUSTOM-attrib $-1 -1 $-1 $-1 $25 @22 generic_tag_attrib_def 2 2 -1 @23 generic_tag_attrib_def  1 5 @5 16285 0 0 #
face $66 -1 $-1 $67 $68 $8 $-1 $69 reversed single #
loop $-1 -1 $-1 $-1 $70 $25 #
cone-surface $-1 -1 $-1 -25.305149732137252 23.798736971521862 3.5750000000000028 -1.4713799121538222e-016 -8.9833255550941223e-017 1 0.29819277108433934 -1.778986817848833e-015 4.3875485332297817e-017 0.61422647527910534 I I -0 1 0.29819277108433934 forward I I I I #
coedge $-1 -1 $-1 $71 $72 $73 $74 forward $26 0 $-1 #
coedge $-1 -1 $-1 $75 $28 $72 $76 forward $17 0 $-1 #
coedge $-1 -1 $-1 $28 $75 $77 $78 forward $17 0 $-1 #
coedge $-1 -1 $-1 $79 $73 $28 $46 reversed $80 0 $-1 #
edge $-1 -1 $-1 $81 1.5707963267948966 $82 3.1415926535897931 $28 $83 forward @7 unknown #
ATTRIB_CUSTOM-attrib $-1 -1 $-1 $-1 $30 @22 generic_tag_attrib_def 2 2 -1 @23 generic_tag_attrib_def  1 5 @5 15513 0 0 #
face $84 -1 $-1 $85 $86 $7 $-1 $87 forward single #
loop $-1 -1 $-1 $-1 $62 $30 #
plane-surface $-1 -1 $-1 -25.253382825388407 18.336319982858946 1.6250000000000147 -1 5.1654083309499583e-016 -4.0355966958730555e-016 -4.0355966958730555e-016 8.9608247397189433e-032 1 forward_v I I I I #
coedge $-1 -1 $-1 $88 $89 $90 $91 reversed $31 0 $-1 #
coedge $-1 -1 $-1 $92 $33 $89 $93 reversed $21 0 $-1 #
coedge $-1 -1 $-1 $33 $92 $56 $94 reversed $21 0 $-1 #
coedge $-1 -1 $-1 $57 $90 $33 $55 forward $86 0 $-1 #
edge $-1 -1 $-1 $95 -5.2728013515616041 $96 5.4269264681618168 $54 $97 reversed @7 unknown #
coedge $-1 -1 $-1 $35 $34 $53 $94 forward $13 0 $-1 #
coedge $-1 -1 $-1 $98 $54 $34 $58 forward $86 0 $-1 #
edge $-1 -1 $-1 $96 -7.9000403221668307 $63 7.9000403221668236 $57 $99 reversed @7 unknown #
coedge $-1 -1 $-1 $100 $101 $35 $60 forward $102 0 $-1 #
edge $-1 -1 $-1 $64 -7.9000403221668307 $103 7.9000403221668236 $59 $104 forward @7 unknown #
coedge $-1 -1 $-1 $105 $36 $101 $106 reversed $49 0 $-1 #
coedge $-1 -1 $-1 $36 $105 $98 $107 reversed $49 0 $-1 #
vertex $-1 -1 $-1 $37 0 $108 #
vertex $-1 -1 $-1 $37 1 $109 #
straight-curve $-1 -1 $-1 -25.253382825388407 12.832180956397004 1.6250000000000178 -4.0355966958730515e-016 7.420379043302286e-016 1 F -10001.625001 F 9998.3750010000003 #
ATTRIB_CUSTOM-attrib $-1 -1 $-1 $-1 $39 @22 generic_tag_attrib_def 2 2 -1 @23 generic_tag_attrib_def  1 5 @5 16286 0 0 #
face $110 -1 $-1 $111 $112 $8 $-1 $113 forward single #
loop $-1 -1 $-1 $-1 $114 $39 #
plane-surface $-1 -1 $-1 -25.404547322498715 24.928210655732407 3.3749999999999929 1 -2.411863812116721e-016 0 0 0 -1 forward_v I I I I #
coedge $-1 -1 $-1 $115 $116 $117 $118 forward $40 0 $-1 #
coedge $-1 -1 $-1 $119 $42 $116 $120 reversed $26 0 $-1 #
coedge $-1 -1 $-1 $42 $119 $43 $76 reversed $26 0 $-1 #
coedge $-1 -1 $-1 $45 $117 $42 $74 reversed $80 0 $-1 #
edge $-1 -1 $-1 $82 -10.000000000000025 $121 8.3999999999999773 $42 $122 forward @7 unknown #
coedge $-1 -1 $-1 $44 $43 $123 $124 forward $17 0 $-1 #
edge $-1 -1 $-1 $82 3.0000000000000009 $125 3.2000000000000011 $72 $126 forward @7 tangent #
coedge $-1 -1 $-1 $127 $128 $44 $78 reversed $129 0 $-1 #
edge $-1 -1 $-1 $130 -3.2000000000000011 $81 -3.0000000000000009 $77 $131 forward @7 tangent #
coedge $-1 -1 $-1 $132 $45 $128 $133 reversed $80 0 $-1 #
loop $-1 -1 $-1 $-1 $134 $135 #
vertex $-1 -1 $-1 $46 0 $136 #
vertex $-1 -1 $-1 $46 1 $137 #
ellipse-curve $-1 -1 $-1 -25.305149732137259 12.565052760995574 0.57499999999999041 5.5760257437497245e-032 2.7277031208462981e-016 -1 0.29819277108433639 -4.4113739847468729e-017 4.5943870962490697e-033 0.61422647527910534 I I #
ATTRIB_CUSTOM-attrib $-1 -1 $-1 $-1 $48 @22 generic_tag_attrib_def 2 2 -1 @23 generic_tag_attrib_def  1 5 @5 15514 0 0 #
face $138 -1 $-1 $139 $140 $7 $-1 $141 reversed single #
loop $-1 -1 $-1 $142 $57 $48 #
plane-surface $-1 -1 $-1 -17.353342503221576 18.181894866258695 0.87500000000000677 -8.9648244203447857e-017 1.1786681986070727e-016 1 2.2204460492503131e-016 1 -1.1786681986070724e-016 forward_v I I I I #
coedge $-1 -1 $-1 $143 $51 $105 $144 forward $31 0 $-1 #
coedge $-1 -1 $-1 $51 $143 $52 $93 forward $31 0 $-1 #
coedge $-1 -1 $-1 $54 $98 $51 $91 forward $86 0 $-1 #
edge $-1 -1 $-1 $145 -7.9000403221668307 $95 7.9000403221668236 $90 $146 forward @7 unknown #
coedge $-1 -1 $-1 $53 $52 $100 $147 reversed $21 0 $-1 #
edge $-1 -1 $-1 $148 -1.2500000000000073 $95 -0.75000000000001066 $52 $149 forward @7 unknown #
edge $-1 -1 $-1 $96 0.75000000000001266 $103 1.2500000000000089 $53 $150 reversed @7 unknown #
vertex $-1 -1 $-1 $55 0 $151 #
vertex $-1 -1 $-1 $58 0 $152 #
straight-curve $-1 -1 $-1 -9.4533021810547524 18.25910742455882 0.87500000000000755 5.1654083309499583e-016 1 -1.1786681986070722e-016 I I #
coedge $-1 -1 $-1 $90 $57 $62 $107 forward $86 0 $-1 #
straight-curve $-1 -1 $-1 -17.353342503221583 12.832180956397004 0.87500000000000733 1 -2.2204460492503128e-016 8.9648244203447881e-017 F -9948.0000010000003 F 10052.000001 #
coedge $-1 -1 $-1 $153 $59 $92 $147 forward $102 0 $-1 #
coedge $-1 -1 $-1 $59 $153 $61 $106 forward $102 0 $-1 #
loop $-1 -1 $-1 $154 $59 $155 #
vertex $-1 -1 $-1 $94 1 $156 #
straight-curve $-1 -1 $-1 -17.353342503221583 12.832180956397004 0.37500000000001121 1 -2.2204460492503128e-016 8.9648244203447881e-017 F -9948.0000010000003 F 10052.000001 #
coedge $-1 -1 $-1 $62 $61 $88 $144 reversed $49 0 $-1 #
edge $-1 -1 $-1 $157 -2.107070978449137 $64 8.5926568412742839 $101 $158 reversed @7 unknown #
edge $-1 -1 $-1 $63 -5.4269264681618168 $145 5.2728013515616041 $98 $159 forward @7 unknown #
point $-1 -1 $-1 -25.253382825388407 12.832180956397004 0.87500000000000666 #
point $-1 -1 $-1 -25.253382825388414 12.832180956397004 0.37500000000001044 #
ATTRIB_CUSTOM-attrib $-1 -1 $-1 $-1 $67 @22 generic_tag_attrib_def 2 2 -1 @23 generic_tag_attrib_def  1 5 @5 16287 0 0 #
face $160 -1 $-1 $161 $129 $8 $-1 $162 reversed single #
loop $-1 -1 $-1 $-1 $163 $67 #
plane-surface $-1 -1 $-1 -4.8337641899686048 23.98189486625872 3.374999999999992 2.044220172325684e-016 1 1.8075209944774431e-016 0 -1.8075209944774431e-016 1 forward_v I I I I #
coedge $-1 -1 $-1 $164 $165 $134 $166 forward $68 0 $-1 #
coedge $-1 -1 $-1 $167 $70 $165 $168 reversed $40 0 $-1 #
coedge $-1 -1 $-1 $70 $167 $71 $120 forward $40 0 $-1 #
coedge $-1 -1 $-1 $73 $134 $70 $118 reversed $80 0 $-1 #
edge $-1 -1 $-1 $121 -3.1415926535898029 $169 -1.9106332362490837 $70 $170 forward @7 unknown #
coedge $-1 -1 $-1 $72 $71 $171 $172 reversed $26 0 $-1 #
edge $-1 -1 $-1 $173 -3.2000000000000024 $121 -3.0000000000000022 $71 $174 forward @7 tangent #
vertex $-1 -1 $-1 $74 1 $175 #
straight-curve $-1 -1 $-1 -25.603342503221597 18.67031591889031 0.57499999999999485 1.472506327397573e-016 0.61052631578947214 1.6653345369377353e-016 I I #
coedge $-1 -1 $-1 $171 $176 $75 $124 reversed $177 0 $-1 #
edge $-1 -1 $-1 $125 -3.1415926535897931 $130 -1.5707963267948966 $123 $178 reversed @7 unknown #
vertex $-1 -1 $-1 $76 1 $179 #
straight-curve $-1 -1 $-1 -25.603342503221604 12.565052760995574 3.5749999999999993 4.3594944762213705e-032 1.8075209944774426e-016 -1 I I #
coedge $-1 -1 $-1 $180 $77 $176 $181 reversed $129 0 $-1 #
coedge $-1 -1 $-1 $77 $180 $79 $133 forward $129 0 $-1 #
loop $-1 -1 $-1 $-1 $128 $111 #
vertex $-1 -1 $-1 $124 1 $182 #
straight-curve $-1 -1 $-1 -25.305149732137259 12.381894866258733 3.5749999999999993 -4.3594944762213705e-032 -1.8075209944774426e-016 1 I I #
coedge $-1 -1 $-1 $183 $79 $184 $185 reversed $80 0 $-1 #
edge $-1 -1 $-1 $186 -1.7022727272727436 $81 14.297727272727247 $128 $187 forward @7 unknown #
coedge $-1 -1 $-1 $117 $188 $114 $166 reversed $80 0 $-1 #
face $189 -1 $-1 $190 $80 $8 $-1 $191 reversed single #
point $-1 -1 $-1 -25.305149732137259 12.381894866258733 0.5749999999999984 #
point $-1 -1 $-1 -25.603342503221604 12.565052760995574 0.5749999999999984 #
ATTRIB_CUSTOM-attrib $-1 -1 $-1 $-1 $85 @22 generic_tag_attrib_def 2 2 -1 @23 generic_tag_attrib_def  1 5 @5 15515 0 0 #
face $192 -1 $-1 $193 $194 $7 $-1 $195 reversed single #
loop $-1 -1 $-1 $-1 $196 $85 #
plane-surface $-1 -1 $-1 -17.353342503221583 12.631894866258719 1.6250000000000204 2.2204460492503136e-016 1 -7.6902110085132589e-016 -1.7075698651754531e-031 -7.6902110085132589e-016 -1 forward_v I I I I #
loop $-1 -1 $-1 $-1 $197 $48 #
coedge $-1 -1 $-1 $89 $88 $153 $198 reversed $31 0 $-1 #
edge $-1 -1 $-1 $145 0.7500000000000091 $157 1.2500000000000056 $88 $199 reversed @7 unknown #
vertex $-1 -1 $-1 $91 0 $200 #
straight-curve $-1 -1 $-1 -17.353342503221576 23.531908776120424 0.87500000000000622 1 -2.2204460492503128e-016 8.9648244203447881e-017 F -9948.0000010000003 F 10052.000001 #
edge $-1 -1 $-1 $103 -8.5926568412742839 $148 2.107070978449137 $100 $201 forward @7 unknown #
vertex $-1 -1 $-1 $93 0 $202 #
straight-curve $-1 -1 $-1 -9.4533021810547524 23.531908776120424 1.6250000000000175 -4.0355966958730515e-016 7.420379043302289e-016 1 F -10001.625001 F 9998.3750010000003 #
straight-curve $-1 -1 $-1 -9.4533021810547524 12.832180956397004 1.6250000000000209 -4.0355966958730515e-016 7.420379043302286e-016 1 F -10001.625001 F 9998.3750010000003 #
point $-1 -1 $-1 -9.4533021810547524 23.531908776120424 0.87500000000000688 #
point $-1 -1 $-1 -9.4533021810547524 12.832180956397004 0.87500000000000822 #
coedge $-1 -1 $-1 $101 $100 $143 $198 forward $102 0 $-1 #
loop $-1 -1 $-1 $-1 $203 $155 #
face $204 -1 $-1 $-1 $102 $7 $-1 $205 reversed single #
point $-1 -1 $-1 -9.4533021810547595 12.832180956397004 0.37500000000001199 #
vertex $-1 -1 $-1 $144 1 $206 #
straight-curve $-1 -1 $-1 -25.253382825388407 21.424837797671287 0.3750000000000091 5.1654083309499593e-016 1 -1.6028105900388388e-016 I I #
straight-curve $-1 -1 $-1 -25.253382825388407 18.25910742455882 0.875000000000006 5.1654083309499583e-016 1 -1.1786681986070722e-016 I I #
ATTRIB_CUSTOM-attrib $-1 -1 $-1 $-1 $111 @22 generic_tag_attrib_def 2 2 -1 @23 generic_tag_attrib_def  1 5 @5 16288 0 0 #
face $207 -1 $-1 $208 $209 $8 $-1 $210 forward single #
plane-surface $-1 -1 $-1 -17.353342503221612 12.381894866258726 3.5749999999999993 2.044220172325684e-016 1 1.8075209944774424e-016 0 -1.8075209944774424e-016 1 forward_v I I I I #
coedge $-1 -1 $-1 $211 $212 $188 $213 forward $112 0 $-1 #
coedge $-1 -1 $-1 $214 $114 $212 $215 reversed $68 0 $-1 #
coedge $-1 -1 $-1 $114 $214 $115 $168 forward $68 0 $-1 #
edge $-1 -1 $-1 $169 -1.5671572875254234 $216 -1.5499999999999963 $114 $217 forward @7 unknown #
coedge $-1 -1 $-1 $116 $115 $218 $219 forward $40 0 $-1 #
edge $-1 -1 $-1 $220 -3.200000000000002 $169 -3.0000000000000018 $165 $221 forward @7 unknown #
vertex $-1 -1 $-1 $118 1 $222 #
ellipse-curve $-1 -1 $-1 -25.305149732137252 23.798736971521862 0.57499999999999618 5.5760257437497245e-032 2.7277031208462981e-016 -1 0.29819277108433934 -1.778986817848833e-015 -4.6862748381740511e-031 0.61422647527910534 I I #
coedge $-1 -1 $-1 $218 $123 $119 $172 forward $177 0 $-1 #
edge $-1 -1 $-1 $125 -2.7249999999999903 $173 15.675000000000011 $119 $223 reversed @7 unknown #
vertex $-1 -1 $-1 $120 0 $224 #
straight-curve $-1 -1 $-1 -25.603342503221597 23.798736971521862 3.5750000000000028 -4.3594944762213716e-032 -1.8075209944774429e-016 1 I I #
point $-1 -1 $-1 -25.603342503221597 23.798736971521862 0.57500000000000062 #
coedge $-1 -1 $-1 $123 $225 $127 $181 forward $177 0 $-1 #
loop $-1 -1 $-1 $-1 $226 $190 #
ellipse-curve $-1 -1 $-1 -25.305149732137259 12.565052760995574 0.37499999999999734 4.1004746659509496e-032 2.0058869986034286e-016 -1 0.29819277108433639 -4.4113739847468729e-017 3.3786013120291715e-033 0.61422647527910534 I I #
point $-1 -1 $-1 -25.603342503221604 12.565052760995574 0.37499999999999822 #
coedge $-1 -1 $-1 $128 $127 $227 $228 reversed $129 0 $-1 #
edge $-1 -1 $-1 $229 -8.0000000000000071 $130 7.9999999999999849 $127 $230 reversed @7 unknown #
point $-1 -1 $-1 -25.305149732137259 12.381894866258733 0.37499999999999822 #
coedge $-1 -1 $-1 $231 $132 $232 $233 reversed $80 0 $-1 #
coedge $-1 -1 $-1 $227 $234 $132 $185 forward $209 0 $-1 #
edge $-1 -1 $-1 $235 -3.1415926535897931 $186 -1.5707963267948966 $184 $236 forward @7 unknown #
vertex $-1 -1 $-1 $133 0 $237 #
straight-curve $-1 -1 $-1 -11.093553346595115 12.381894866258726 0.57499999999999318 -0.99397590361445787 2.0319055929743244e-016 0 I I #
coedge $-1 -1 $-1 $134 $238 $163 $213 reversed $80 0 $-1 #
ATTRIB_CUSTOM-attrib $-1 -1 $-1 $-1 $135 @22 generic_tag_attrib_def 2 2 -1 @23 generic_tag_attrib_def  1 5 @5 16293 0 0 #
face $239 -1 $-1 $-1 $177 $8 $-1 $240 reversed single #
plane-surface $-1 -1 $-1 -4.8337641899686048 24.9282106557324 0.57499999999999052 5.5760257437497245e-032 2.7277031208462981e-016 -1 -1 0 -5.5760257437497245e-032 forward_v I I I I #
ATTRIB_CUSTOM-attrib $-1 -1 $-1 $-1 $139 @22 generic_tag_attrib_def 2 2 -1 @23 generic_tag_attrib_def  1 5 @5 15516 0 0 #
face $241 -1 $-1 $242 $243 $7 $-1 $244 forward single #
loop $-1 -1 $-1 $-1 $245 $139 #
plane-surface $-1 -1 $-1 -9.2533425032215888 18.341935441644402 1.6250000000000149 -1 5.1654083309499652e-016 -4.1823456666320747e-016 -4.1823456666320747e-016 9.2866729120723573e-032 1 forward_v I I I I #
coedge $-1 -1 $-1 $246 $247 $248 $249 forward $140 0 $-1 #
coedge $-1 -1 $-1 $250 $251 $247 $252 reversed $142 0 $-1 #
edge $-1 -1 $-1 $148 -7.9000403221668236 $157 7.9000403221668307 $153 $253 reversed @7 unknown #
straight-curve $-1 -1 $-1 -25.253382825388407 23.531908776120424 1.6250000000000144 -4.0355966958730515e-016 7.420379043302289e-016 1 F -10001.625001 F 9998.3750010000003 #
point $-1 -1 $-1 -25.253382825388407 23.531908776120424 0.87500000000000533 #
straight-curve $-1 -1 $-1 -9.4533021810547524 21.424837797671287 0.37500000000001055 5.1654083309499593e-016 1 -1.6028105900388388e-016 I I #
point $-1 -1 $-1 -9.4533021810547524 23.531908776120424 0.37500000000001021 #
coedge $-1 -1 $-1 $254 $255 $246 $256 forward $154 0 $-1 #
ATTRIB_CUSTOM-attrib $-1 -1 $-1 $-1 $155 @22 generic_tag_attrib_def 2 2 -1 @23 generic_tag_attrib_def  1 5 @5 15519 0 0 #
plane-surface $-1 -1 $-1 -17.353342503221576 24.513355612483629 0.37500000000000927 -8.9648244203447844e-017 1.6028105900388393e-016 1 2.2204460492503131e-016 1 -1.6028105900388391e-016 forward_v I I I I #
point $-1 -1 $-1 -25.253382825388407 23.531908776120424 0.37500000000000883 #
ATTRIB_CUSTOM-attrib $-1 -1 $-1 $-1 $161 @22 generic_tag_attrib_def 2 2 -1 @23 generic_tag_attrib_def  1 5 @5 16289 0 0 #
face $257 -1 $-1 $258 $259 $8 $-1 $260 reversed single #
loop $-1 -1 $-1 $-1 $184 $161 #
cone-surface $-1 -1 $-1 -9.4015352743059424 12.565052760995567 3.5749999999999971 -1.4713799121538212e-016 -8.9833255550939535e-017 1 -0.2981927710843375 -4.0103399861335101e-017 -4.3875485332297712e-017 0.61422647527910501 I I -0 1 0.2981927710843375 forward I I I I #
coedge $-1 -1 $-1 $261 $163 $262 $263 forward $112 0 $-1 #
coedge $-1 -1 $-1 $163 $261 $164 $215 forward $112 0 $-1 #
edge $-1 -1 $-1 $216 -20.695454545454535 $264 -4.4954545454545309 $163 $265 forward @7 unknown #
coedge $-1 -1 $-1 $165 $164 $226 $266 forward $68 0 $-1 #
edge $-1 -1 $-1 $267 -2.999999999999996 $216 -2.7999999999999958 $164 $268 reversed @7 unknown #
vertex $-1 -1 $-1 $166 1 $269 #
straight-curve $-1 -1 $-1 -25.404547322498715 24.928210655732407 0.57499999999999662 1.472506327397573e-016 0.61052631578947214 1.6653345369377353e-016 I I #
coedge $-1 -1 $-1 $226 $171 $167 $219 reversed $177 0 $-1 #
edge $-1 -1 $-1 $220 1.9106332362490837 $173 3.1415926535898029 $218 $270 reversed @7 unknown #
vertex $-1 -1 $-1 $168 0 $271 #
straight-curve $-1 -1 $-1 -25.404547322498715 23.971419890716888 3.5750000000000028 -4.3594944762213716e-032 -1.8075209944774429e-016 1 I I #
point $-1 -1 $-1 -25.404547322498715 23.971419890716888 0.57500000000000107 #
straight-curve $-1 -1 $-1 -25.603342503221604 14.228736971521879 0.37499999999999867 -1.472506327397573e-016 -0.61052631578947214 -1.2246467991473532e-016 I I #
point $-1 -1 $-1 -25.603342503221597 23.798736971521862 0.37500000000000044 #
coedge $-1 -1 $-1 $176 $272 $273 $274 reversed $177 0 $-1 #
coedge $-1 -1 $-1 $275 $218 $214 $266 reversed $177 0 $-1 #
coedge $-1 -1 $-1 $273 $184 $180 $228 forward $209 0 $-1 #
edge $-1 -1 $-1 $186 2.9999999999999987 $229 3.1999999999999988 $180 $276 forward @7 tangent #
vertex $-1 -1 $-1 $181 0 $277 #
straight-curve $-1 -1 $-1 -17.353342503221612 12.381894866258726 0.37499999999999828 0.99397590361445787 -2.0319055929743244e-016 0 I I #
coedge $-1 -1 $-1 $238 $183 $278 $279 reversed $80 0 $-1 #
coedge $-1 -1 $-1 $280 $281 $183 $233 forward $259 0 $-1 #
edge $-1 -1 $-1 $282 -2.4999999999999725 $235 15.900000000000029 $232 $283 forward @7 unknown #
coedge $-1 -1 $-1 $184 $273 $280 $284 forward $209 0 $-1 #
vertex $-1 -1 $-1 $185 0 $285 #
ellipse-curve $-1 -1 $-1 -9.4015352743059424 12.565052760995567 0.57499999999999085 5.5760257437497245e-032 2.7277031208462981e-016 -1 -0.2981927710843375 -4.0103399861335101e-017 -2.7566322577494418e-032 0.61422647527910501 I I #
point $-1 -1 $-1 -9.4015352743059424 12.381894866258726 0.5749999999999984 #
coedge $-1 -1 $-1 $188 $231 $286 $287 reversed $80 0 $-1 #
ATTRIB_CUSTOM-attrib $-1 -1 $-1 $-1 $190 @22 generic_tag_attrib_def 2 2 -1 @23 generic_tag_attrib_def  1 5 @5 16294 0 0 #
plane-surface $-1 -1 $-1 -4.8337641899686048 24.9282106557324 0.37499999999999661 -5.5760257437497245e-032 -2.7277031208462981e-016 1 1 0 5.5760257437497245e-032 forward_v I I I I #
ATTRIB_CUSTOM-attrib $-1 -1 $-1 $-1 $193 @22 generic_tag_attrib_def 2 2 -1 @23 generic_tag_attrib_def  1 5 @5 15517 0 0 #
face $288 -1 $-1 $155 $289 $7 $-1 $290 forward single #
loop $-1 -1 $-1 $-1 $291 $193 #
plane-surface $-1 -1 $-1 -17.353342503221576 23.731894866258713 1.6250000000000218 2.2204460492503136e-016 1 -7.6902110085132628e-016 -1.707569865175454e-031 -7.6902110085132628e-016 -1 forward_v I I I I #
coedge $-1 -1 $-1 $292 $293 $250 $294 forward $194 0 $-1 #
coedge $-1 -1 $-1 $295 $196 $203 $256 reversed $140 0 $-1 #
coedge $-1 -1 $-1 $196 $295 $197 $252 forward $140 0 $-1 #
coedge $-1 -1 $-1 $296 $297 $196 $249 reversed $289 0 $-1 #
edge $-1 -1 $-1 $298 0.75000000000001155 $299 1.2500000000000078 $248 $300 reversed @7 unknown #
coedge $-1 -1 $-1 $301 $197 $245 $294 reversed $142 0 $-1 #
coedge $-1 -1 $-1 $197 $301 $296 $302 reversed $142 0 $-1 #
edge $-1 -1 $-1 $303 -8.0999999999999943 $298 8.0999999999999872 $197 $304 reversed @7 unknown #
straight-curve $-1 -1 $-1 -17.353342503221576 23.531908776120424 0.37500000000000944 1 -2.2204460492503128e-016 8.9648244203447881e-017 F -9948.0000010000003 F 10052.000001 #
coedge $-1 -1 $-1 $305 $203 $297 $306 forward $154 0 $-1 #
coedge $-1 -1 $-1 $203 $305 $307 $308 forward $154 0 $-1 #
edge $-1 -1 $-1 $309 -8.0999999999999872 $299 8.0999999999999943 $203 $310 reversed @7 unknown #
ATTRIB_CUSTOM-attrib $-1 -1 $-1 $-1 $208 @22 generic_tag_attrib_def 2 2 -1 @23 generic_tag_attrib_def  1 5 @5 16290 0 0 #
face $311 -1 $-1 $312 $313 $8 $-1 $314 forward single #
loop $-1 -1 $-1 $-1 $232 $208 #
plane-surface $-1 -1 $-1 -9.1033425032215973 19.616631708363968 3.5749999999999984 -1 2.411863812116721e-016 0 0 0 1 forward_v I I I I #
coedge $-1 -1 $-1 $212 $211 $275 $315 forward $112 0 $-1 #
coedge $-1 -1 $-1 $286 $316 $211 $263 reversed $317 0 $-1 #
edge $-1 -1 $-1 $264 2.7999999999999949 $318 2.9999999999999951 $262 $319 reversed @7 unknown #
vertex $-1 -1 $-1 $213 1 $320 #
straight-curve $-1 -1 $-1 -4.8337641899686048 23.98189486625872 0.57499999999999629 0.99397590361445787 -2.0319055929743244e-016 0 I I #
edge $-1 -1 $-1 $267 1.5499999999999992 $220 1.5671572875254263 $226 $321 forward @7 unknown #
vertex $-1 -1 $-1 $215 0 $322 #
straight-curve $-1 -1 $-1 -25.404547322498715 23.981894866258727 3.3749999999999925 4.3594944762213716e-032 1.8075209944774429e-016 -1 I I #
point $-1 -1 $-1 -25.404547322498715 23.981894866258727 0.57499999999999662 #
ellipse-curve $-1 -1 $-1 -25.305149732137252 23.798736971521862 0.37500000000000266 4.1004746659509496e-032 2.0058869986034286e-016 -1 0.29819277108433934 -1.778986817848833e-015 -3.4461733382697554e-031 0.61422647527910534 I I #
point $-1 -1 $-1 -25.404547322498715 23.971419890716888 0.37500000000000089 #
coedge $-1 -1 $-1 $225 $323 $324 $325 forward $177 0 $-1 #
coedge $-1 -1 $-1 $234 $227 $225 $274 forward $209 0 $-1 #
edge $-1 -1 $-1 $229 1.5707963267948966 $326 3.1415926535897931 $225 $327 reversed @7 unknown #
coedge $-1 -1 $-1 $328 $226 $261 $315 reversed $177 0 $-1 #
straight-curve $-1 -1 $-1 -9.4015352743059424 12.381894866258726 3.5749999999999971 4.3594944762213705e-032 1.8075209944774426e-016 -1 I I #
point $-1 -1 $-1 -9.4015352743059424 12.381894866258726 0.37499999999999822 #
coedge $-1 -1 $-1 $329 $330 $231 $279 forward $313 0 $-1 #
edge $-1 -1 $-1 $331 1.9106332362490206 $282 3.1415926535897913 $278 $332 forward @7 unknown #
coedge $-1 -1 $-1 $324 $232 $234 $284 reversed $259 0 $-1 #
coedge $-1 -1 $-1 $232 $324 $329 $333 reversed $259 0 $-1 #
vertex $-1 -1 $-1 $233 0 $334 #
straight-curve $-1 -1 $-1 -9.1033425032215973 22.272421182048191 0.57499999999999596 -1.472506327397573e-016 -0.61052631578947214 -1.6653345369377353e-016 I I #
edge $-1 -1 $-1 $326 -3.1999999999999988 $235 -2.9999999999999987 $280 $335 forward @7 tangent #
point $-1 -1 $-1 -9.1033425032215973 12.565052760995567 0.5749999999999984 #
coedge $-1 -1 $-1 $336 $262 $238 $287 forward $317 0 $-1 #
edge $-1 -1 $-1 $264 1.5499999999999963 $331 1.5671572875254234 $286 $337 forward @7 unknown #
ATTRIB_CUSTOM-attrib $-1 -1 $-1 $-1 $242 @22 generic_tag_attrib_def 2 2 -1 @23 generic_tag_attrib_def  1 5 @5 15518 0 0 #
loop $-1 -1 $-1 $-1 $296 $242 #
plane-surface $-1 -1 $-1 -25.45334250322157 18.341935441644416 1.6250000000000149 -1 5.1654083309499652e-016 -4.1823456666320747e-016 -4.1823456666320747e-016 9.2866729120723573e-032 1 forward_v I I I I #
coedge $-1 -1 $-1 $338 $339 $301 $340 forward $243 0 $-1 #
coedge $-1 -1 $-1 $307 $245 $295 $341 forward $194 0 $-1 #
coedge $-1 -1 $-1 $245 $307 $338 $342 forward $194 0 $-1 #
edge $-1 -1 $-1 $343 -5.4699797123071647 $303 5.6300202876928331 $250 $344 reversed @7 unknown #
coedge $-1 -1 $-1 $247 $246 $292 $341 reversed $140 0 $-1 #
coedge $-1 -1 $-1 $345 $248 $251 $302 forward $289 0 $-1 #
coedge $-1 -1 $-1 $248 $345 $254 $306 reversed $289 0 $-1 #
vertex $-1 -1 $-1 $252 1 $346 #
vertex $-1 -1 $-1 $249 1 $347 #
straight-curve $-1 -1 $-1 -25.45334250322157 12.631894866258722 1.6250000000000182 -4.1823456666320708e-016 7.6902110085132599e-016 1 F -10001.625001 F 9998.3750010000003 #
coedge $-1 -1 $-1 $251 $250 $291 $340 reversed $142 0 $-1 #
edge $-1 -1 $-1 $298 -5.6300202876928331 $348 5.4699797123071576 $251 $349 forward @7 unknown #
vertex $-1 -1 $-1 $252 0 $350 #
straight-curve $-1 -1 $-1 -17.353342503221583 12.631894866258722 0.87500000000000744 1 -2.2204460492503128e-016 8.9648244203447881e-017 F -9948.0000010000003 F 10052.000001 #
coedge $-1 -1 $-1 $255 $254 $351 $352 forward $154 0 $-1 #
edge $-1 -1 $-1 $299 -8.7957506608053002 $353 2.3042493391946905 $254 $354 forward @7 unknown #
coedge $-1 -1 $-1 $293 $292 $255 $308 reversed $194 0 $-1 #
edge $-1 -1 $-1 $355 -2.3042493391946977 $309 8.7957506608053002 $255 $356 reversed @7 unknown #
vertex $-1 -1 $-1 $256 0 $357 #
straight-curve $-1 -1 $-1 -17.353342503221583 12.631894866258722 0.37500000000001121 1 -2.2204460492503128e-016 8.9648244203447881e-017 F -9948.0000010000003 F 10052.000001 #
ATTRIB_CUSTOM-attrib $-1 -1 $-1 $-1 $258 @22 generic_tag_attrib_def 2 2 -1 @23 generic_tag_attrib_def  1 5 @5 16291 0 0 #
face $358 -1 $-1 $135 $317 $8 $-1 $359 reversed single #
loop $-1 -1 $-1 $-1 $278 $258 #
cone-surface $-1 -1 $-1 -9.4015352743059424 23.798736971521855 3.5750000000000002 1.471379912153822e-016 -8.9833255550940952e-017 1 -0.29819277108433739 3.1360858691564186e-016 4.3875485332297737e-017 0.61422647527910523 I I -0 1 0.29819277108433739 forward I I I I #
edge $-1 -1 $-1 $318 4.4954545454545309 $267 20.695454545454535 $275 $360 reversed @7 unknown #
coedge $-1 -1 $-1 $262 $336 $328 $361 reversed $317 0 $-1 #
loop $-1 -1 $-1 $-1 $286 $312 #
vertex $-1 -1 $-1 $263 1 $362 #
straight-curve $-1 -1 $-1 -9.302137683944494 23.98189486625872 3.3749999999999916 -4.3594944762213716e-032 -1.8075209944774429e-016 1 I I #
point $-1 -1 $-1 -9.302137683944494 23.98189486625872 0.57499999999999662 #
straight-curve $-1 -1 $-1 -25.404547322498715 24.928210655732407 0.37499999999999667 -1.4725063273975705e-016 -0.61052631578947103 -1.6653345369377321e-016 I I #
point $-1 -1 $-1 -25.404547322498715 23.981894866258727 0.37499999999999645 #
coedge $-1 -1 $-1 $272 $328 $363 $364 reversed $177 0 $-1 #
coedge $-1 -1 $-1 $281 $280 $272 $325 reversed $259 0 $-1 #
edge $-1 -1 $-1 $365 -9.7750000000000128 $326 8.6249999999999893 $324 $366 reversed @7 unknown #
vertex $-1 -1 $-1 $274 1 $367 #
ellipse-curve $-1 -1 $-1 -9.4015352743059424 12.565052760995567 0.37499999999999734 4.1004746659509496e-032 2.0058869986034286e-016 -1 -0.2981927710843375 -4.0103399861335101e-017 -2.027160787217503e-032 0.61422647527910501 I I #
coedge $-1 -1 $-1 $323 $275 $316 $361 forward $177 0 $-1 #
coedge $-1 -1 $-1 $363 $278 $281 $333 forward $313 0 $-1 #
coedge $-1 -1 $-1 $278 $363 $336 $368 reversed $313 0 $-1 #
vertex $-1 -1 $-1 $279 0 $369 #
ellipse-curve $-1 -1 $-1 -9.4015352743059424 23.798736971521855 0.57499999999999618 5.5760257437497245e-032 2.7277031208462981e-016 -1 -0.29819277108433739 3.1360858691564186e-016 6.8915806443736048e-032 0.61422647527910523 I I #
edge $-1 -1 $-1 $282 2.9999999999999996 $365 3.1999999999999997 $281 $370 forward @7 tangent #
point $-1 -1 $-1 -9.1033425032215973 23.798736971521855 0.57500000000000062 #
straight-curve $-1 -1 $-1 -9.1033425032215973 12.565052760995567 3.5749999999999971 -4.3594944762213705e-032 -1.8075209944774426e-016 1 I I #
coedge $-1 -1 $-1 $316 $286 $330 $368 forward $317 0 $-1 #
straight-curve $-1 -1 $-1 -9.302137683944494 24.9282106557324 0.57499999999999707 -1.472506327397573e-016 -0.61052631578947214 -1.6653345369377353e-016 I I #
coedge $-1 -1 $-1 $351 $291 $293 $342 reversed $243 0 $-1 #
coedge $-1 -1 $-1 $291 $351 $345 $371 reversed $243 0 $-1 #
edge $-1 -1 $-1 $348 -8.0999999999999943 $343 8.0999999999999872 $301 $372 forward @7 unknown #
edge $-1 -1 $-1 $303 0.75000000000001354 $309 1.2500000000000098 $292 $373 reversed @7 unknown #
edge $-1 -1 $-1 $355 -1.2500000000000078 $343 -0.7500000000000111 $293 $374 forward @7 unknown #
vertex $-1 -1 $-1 $294 0 $375 #
straight-curve $-1 -1 $-1 -9.2533425032215888 18.261915153951549 0.87500000000000755 5.1654083309499652e-016 1 -1.1786681986070722e-016 I I #
coedge $-1 -1 $-1 $297 $296 $339 $371 forward $289 0 $-1 #
point $-1 -1 $-1 -25.45334250322157 12.631894866258722 0.87500000000000666 #
point $-1 -1 $-1 -25.453342503221577 12.631894866258722 0.37500000000001044 #
vertex $-1 -1 $-1 $340 0 $376 #
straight-curve $-1 -1 $-1 -25.45334250322157 18.261915153951556 0.875000000000006 5.1654083309499652e-016 1 -1.1786681986070722e-016 I I #
point $-1 -1 $-1 -9.2533425032215888 12.631894866258715 0.87500000000000822 #
coedge $-1 -1 $-1 $339 $338 $305 $352 reversed $243 0 $-1 #
edge $-1 -1 $-1 $353 -8.0999999999999943 $355 8.0999999999999872 $305 $377 forward @7 unknown #
vertex $-1 -1 $-1 $352 0 $378 #
straight-curve $-1 -1 $-1 -25.45334250322157 21.427645527064023 0.3750000000000091 5.1654083309499662e-016 1 -1.6028105900388388e-016 I I #
vertex $-1 -1 $-1 $308 0 $379 #
straight-curve $-1 -1 $-1 -9.2533425032215888 21.427645527064016 0.37500000000001055 5.1654083309499662e-016 1 -1.6028105900388388e-016 I I #
point $-1 -1 $-1 -9.2533425032215959 12.631894866258715 0.37500000000001199 #
ATTRIB_CUSTOM-attrib $-1 -1 $-1 $-1 $312 @22 generic_tag_attrib_def 2 2 -1 @23 generic_tag_attrib_def  1 5 @5 16292 0 0 #
plane-surface $-1 -1 $-1 -9.302137683944494 24.9282106557324 3.3749999999999925 -1 2.411863812116721e-016 0 0 0 1 forward_v I I I I #
straight-curve $-1 -1 $-1 -4.8337641899686048 23.98189486625872 0.37499999999999645 0.99397590361445787 -2.0319055929743244e-016 0 I I #
edge $-1 -1 $-1 $318 1.5499999999999965 $380 1.5671572875254121 $328 $381 reversed @7 unknown #
point $-1 -1 $-1 -9.302137683944494 23.98189486625872 0.37499999999999639 #
coedge $-1 -1 $-1 $330 $329 $323 $364 forward $313 0 $-1 #
edge $-1 -1 $-1 $365 -3.1415926535897913 $380 -1.9106332362490206 $323 $382 reversed @7 unknown #
vertex $-1 -1 $-1 $325 0 $383 #
straight-curve $-1 -1 $-1 -9.1033425032215973 17.830842234679757 0.37499999999999956 1.472506327397573e-016 0.61052631578947214 1.2246467991473532e-016 I I #
point $-1 -1 $-1 -9.1033425032215973 12.565052760995567 0.37499999999999822 #
edge $-1 -1 $-1 $331 2.9999999999999987 $380 3.1999999999999988 $336 $384 forward @7 unknown #
point $-1 -1 $-1 -9.302137683944494 23.971419890716881 0.57500000000000107 #
straight-curve $-1 -1 $-1 -9.1033425032215973 23.798736971521855 3.5750000000000002 4.3594944762213716e-032 1.8075209944774429e-016 -1 I I #
edge $-1 -1 $-1 $348 0.7500000000000091 $353 1.2500000000000058 $339 $385 reversed @7 unknown #
straight-curve $-1 -1 $-1 -17.353342503221576 23.731894866258713 0.87500000000000611 1 -2.2204460492503128e-016 8.9648244203447881e-017 F -9948.0000010000003 F 10052.000001 #
straight-curve $-1 -1 $-1 -9.2533425032215888 12.631894866258715 1.6250000000000218 -4.1823456666320708e-016 7.6902110085132599e-016 1 F -10001.625001 F 9998.3750010000003 #
straight-curve $-1 -1 $-1 -9.2533425032215888 23.731894866258706 1.625000000000018 -4.1823456666320708e-016 7.6902110085132638e-016 1 F -10001.625001 F 9998.3750010000003 #
point $-1 -1 $-1 -9.2533425032215888 23.731894866258713 0.87500000000000688 #
point $-1 -1 $-1 -25.45334250322157 23.731894866258713 0.87500000000000533 #
straight-curve $-1 -1 $-1 -17.353342503221576 23.731894866258713 0.37500000000000944 1 -2.2204460492503128e-016 8.9648244203447881e-017 F -9948.0000010000003 F 10052.000001 #
point $-1 -1 $-1 -25.45334250322157 23.731894866258713 0.37500000000000866 #
point $-1 -1 $-1 -9.2533425032215888 23.731894866258713 0.37500000000001021 #
vertex $-1 -1 $-1 $364 1 $386 #
straight-curve $-1 -1 $-1 -9.302137683944494 24.9282106557324 0.37499999999999661 1.4725063273975727e-016 0.61052631578947203 1.6653345369377351e-016 I I #
ellipse-curve $-1 -1 $-1 -9.4015352743059424 23.798736971521855 0.37500000000000266 4.1004746659509496e-032 2.0058869986034286e-016 -1 -0.29819277108433739 3.1360858691564186e-016 5.067901968043758e-032 0.61422647527910523 I I #
point $-1 -1 $-1 -9.1033425032215973 23.798736971521855 0.37500000000000044 #
straight-curve $-1 -1 $-1 -9.302137683944494 23.971419890716888 3.5749999999999997 4.3594944762213716e-032 1.8075209944774429e-016 -1 I I #
straight-curve $-1 -1 $-1 -25.45334250322157 23.73189486625872 1.6250000000000144 -4.1823456666320708e-016 7.6902110085132638e-016 1 F -10001.625001 F 9998.3750010000003 #
point $-1 -1 $-1 -9.302137683944494 23.971419890716888 0.37500000000000089 #
End-of-ASM-data 
