# Supplementary material for: The chlorophyll fluoroscope, a device to observe the in vivo emission of chlorophyll fluorescence for teaching and demonstration purposes
Source: Photosynth Res. 2025 Apr 15;163(3):26. doi: 10.1007/s11120-025-01150-9 (PMC12000186; doi:10.1007/s11120-025-01150-9)
Supplement: Supplementary file 10 — Supplementary Material 10 [file 11120_2025_1150_MOESM10_ESM.123dx › Fusion[Active]/Breps.BlobParts/BREP1.smt]

21900 0 6 8           
16 Autodesk Neutron 19 ASM 219.0.0.4610 NT 24 Thu Mar 13 17:22:08 2025 
10 9.9999999999999995e-007 1e-010 
asmheader $-1 -1 @12 219.0.0.4610 #
body $-1 -1 $-1 $6 $-1 $7 #
body $-1 -1 $-1 $8 $-1 $9 #
body $-1 -1 $-1 $10 $-1 $11 #
body $-1 -1 $-1 $12 $-1 $13 #
body $-1 -1 $-1 $14 $-1 $15 #
lump $-1 -1 $-1 $-1 $16 $1 #
transform $-1 -1 1 0 0 0 1 0 0 0 1 0 0 0 1 no_rotate no_reflect no_shear #
lump $-1 -1 $-1 $-1 $17 $2 #
transform $-1 -1 1 0 0 0 1 0 0 0 1 0 0 0 1 no_rotate no_reflect no_shear #
lump $-1 -1 $-1 $-1 $18 $3 #
transform $-1 -1 1 0 0 0 1 0 0 0 1 0 0 0 1 no_rotate no_reflect no_shear #
lump $-1 -1 $-1 $-1 $19 $4 #
transform $-1 -1 1 0 0 0 1 0 0 0 1 0 0 0 1 no_rotate no_reflect no_shear #
lump $-1 -1 $-1 $-1 $20 $5 #
transform $-1 -1 1 0 0 0 1 0 0 0 1 0 0 0 1 no_rotate no_reflect no_shear #
shell $-1 -1 $-1 $-1 $-1 $21 $-1 $6 #
shell $-1 -1 $-1 $-1 $-1 $22 $-1 $8 #
shell $-1 -1 $-1 $-1 $-1 $23 $-1 $10 #
shell $-1 -1 $-1 $-1 $-1 $24 $-1 $12 #
shell $-1 -1 $-1 $-1 $-1 $25 $-1 $14 #
face $26 -1 $-1 $27 $28 $16 $-1 $29 forward single #
face $30 -1 $-1 $31 $32 $17 $-1 $33 forward single #
face $34 -1 $-1 $35 $36 $18 $-1 $37 forward single #
face $38 -1 $-1 $39 $40 $19 $-1 $41 reversed single #
face $42 -1 $-1 $43 $44 $20 $-1 $45 forward single #
ATTRIB_CUSTOM-attrib $-1 -1 $-1 $-1 $21 @22 generic_tag_attrib_def 2 2 -1 @23 generic_tag_attrib_def  1 5 @5 11813 0 0 #
face $46 -1 $-1 $47 $48 $16 $-1 $49 reversed single #
loop $-1 -1 $-1 $-1 $50 $21 #
plane-surface $-1 -1 $-1 -26.03441250715607 18.11491558695085 3.3749999999999925 1 0 2.9605947323337506e-016 2.9605947323337506e-016 0 -1 forward_v I I I I #
ATTRIB_CUSTOM-attrib $-1 -1 $-1 $-1 $22 @22 generic_tag_attrib_def 2 2 -1 @23 generic_tag_attrib_def  1 5 @5 11851 0 0 #
face $51 -1 $-1 $52 $53 $17 $-1 $54 reversed single #
loop $-1 -1 $-1 $-1 $55 $22 #
plane-surface $-1 -1 $-1 -21.7827271138977 23.914915586950819 3.3749999999999911 -2.0019463488608164e-016 1 0 0 0 1 forward_v I I I I #
ATTRIB_CUSTOM-attrib $-1 -1 $-1 $-1 $23 @22 generic_tag_attrib_def 2 2 -1 @23 generic_tag_attrib_def  1 5 @5 11869 0 0 #
face $56 -1 $-1 $57 $58 $18 $-1 $59 reversed single #
loop $-1 -1 $-1 $-1 $60 $23 #
plane-surface $-1 -1 $-1 -21.782727113897714 12.514915586950824 3.3749999999999907 -2.0019463488608184e-016 1 0 0 0 1 forward_v I I I I #
ATTRIB_CUSTOM-attrib $-1 -1 $-1 $-1 $24 @22 generic_tag_attrib_def 2 2 -1 @23 generic_tag_attrib_def  2 5 @5 12167 3935 0 5 @5 12162 0 0 #
face $61 -1 $-1 $62 $63 $19 $-1 $64 reversed single #
loop $-1 -1 $-1 $-1 $65 $24 #
plane-surface $-1 -1 $-1 -15.584412507156117 18.114915586950843 0.67499999999999938 1.6653345369377353e-016 0 -1 -1 0 -1.6653345369377353e-016 forward_v I I I I #
ATTRIB_CUSTOM-attrib $-1 -1 $-1 $-1 $25 @22 generic_tag_attrib_def 2 2 -1 @23 generic_tag_attrib_def  1 5 @5 14520 0 0 #
face $66 -1 $-1 $67 $68 $20 $-1 $69 reversed single #
loop $-1 -1 $-1 $-1 $70 $25 #
plane-surface $-1 -1 $-1 -9.0344125071560697 18.114915586950843 3.3749999999999925 1 0 2.9605947323337506e-016 2.9605947323337506e-016 0 -1 forward_v I I I I #
ATTRIB_CUSTOM-attrib $-1 -1 $-1 $-1 $27 @22 generic_tag_attrib_def 2 2 -1 @23 generic_tag_attrib_def  1 5 @5 11814 0 0 #
face $71 -1 $-1 $72 $73 $16 $-1 $74 reversed single #
loop $-1 -1 $-1 $-1 $75 $27 #
plane-surface $-1 -1 $-1 -26.234412507156073 18.11491558695085 3.3749999999999925 1 0 2.9605947323337506e-016 2.9605947323337506e-016 0 -1 forward_v I I I I #
coedge $-1 -1 $-1 $76 $77 $78 $79 forward $28 0 $-1 #
ATTRIB_CUSTOM-attrib $-1 -1 $-1 $-1 $31 @22 generic_tag_attrib_def 2 2 -1 @23 generic_tag_attrib_def  1 5 @5 11852 0 0 #
face $80 -1 $-1 $81 $82 $17 $-1 $83 reversed single #
loop $-1 -1 $-1 $-1 $84 $31 #
plane-surface $-1 -1 $-1 -21.7827271138977 23.714915586950816 3.3749999999999911 -2.0019463488608164e-016 1 0 0 0 1 forward_v I I I I #
coedge $-1 -1 $-1 $85 $86 $87 $88 forward $32 0 $-1 #
ATTRIB_CUSTOM-attrib $-1 -1 $-1 $-1 $35 @22 generic_tag_attrib_def 2 2 -1 @23 generic_tag_attrib_def  1 5 @5 11870 0 0 #
face $89 -1 $-1 $90 $91 $18 $-1 $92 reversed single #
loop $-1 -1 $-1 $-1 $93 $35 #
plane-surface $-1 -1 $-1 -21.782727113897714 12.314915586950821 3.3749999999999907 -2.0019463488608184e-016 1 0 0 0 1 forward_v I I I I #
coedge $-1 -1 $-1 $94 $95 $96 $97 forward $36 0 $-1 #
ATTRIB_CUSTOM-attrib $-1 -1 $-1 $-1 $39 @22 generic_tag_attrib_def 2 2 -1 @23 generic_tag_attrib_def  1 5 @5 12817 0 0 #
face $98 -1 $-1 $99 $100 $19 $-1 $101 forward single #
loop $-1 -1 $-1 $-1 $102 $39 #
plane-surface $-1 -1 $-1 -11.20941250715612 20.61491558695085 3.3782485578727841 1 0 2.9605947323337506e-016 2.9605947323337506e-016 0 -1 forward_v I I I I #
coedge $-1 -1 $-1 $103 $104 $105 $106 reversed $40 0 $-1 #
ATTRIB_CUSTOM-attrib $-1 -1 $-1 $-1 $43 @22 generic_tag_attrib_def 2 2 -1 @23 generic_tag_attrib_def  1 5 @5 14521 0 0 #
face $107 -1 $-1 $108 $109 $20 $-1 $110 reversed single #
loop $-1 -1 $-1 $-1 $111 $43 #
plane-surface $-1 -1 $-1 -9.2344125071560725 18.114915586950843 3.3749999999999925 1 0 2.9605947323337506e-016 2.9605947323337506e-016 0 -1 forward_v I I I I #
coedge $-1 -1 $-1 $112 $113 $114 $115 forward $44 0 $-1 #
ATTRIB_CUSTOM-attrib $-1 -1 $-1 $-1 $47 @22 generic_tag_attrib_def 2 2 -1 @23 generic_tag_attrib_def  1 5 @5 11835 0 0 #
face $116 -1 $-1 $117 $118 $16 $-1 $119 reversed single #
loop $-1 -1 $-1 $-1 $120 $47 #
plane-surface $-1 -1 $-1 -26.184412507156075 12.314915586950846 3.3749999999999925 0 1 0 0 0 1 forward_v I I I I #
coedge $-1 -1 $-1 $121 $122 $123 $124 forward $48 0 $-1 #
coedge $-1 -1 $-1 $125 $50 $126 $127 forward $28 0 $-1 #
coedge $-1 -1 $-1 $50 $125 $128 $129 forward $28 0 $-1 #
coedge $-1 -1 $-1 $130 $131 $50 $79 reversed $132 0 $-1 #
edge $-1 -1 $-1 $133 -5.6250000000000044 $134 5.6249999999999902 $78 $135 reversed @7 unknown #
ATTRIB_CUSTOM-attrib $-1 -1 $-1 $-1 $52 @22 generic_tag_attrib_def 2 2 -1 @23 generic_tag_attrib_def  1 5 @5 11853 0 0 #
face $136 -1 $-1 $137 $138 $17 $-1 $139 reversed single #
loop $-1 -1 $-1 $-1 $140 $52 #
plane-surface $-1 -1 $-1 -9.2344125071561294 23.764915586950828 3.374999999999996 -1 -2.5061524363856619e-016 -3.3125045733740125e-016 -3.3125045733740125e-016 0 1 forward_v I I I I #
coedge $-1 -1 $-1 $141 $142 $143 $144 forward $53 0 $-1 #
coedge $-1 -1 $-1 $145 $55 $146 $147 forward $32 0 $-1 #
coedge $-1 -1 $-1 $55 $145 $148 $149 forward $32 0 $-1 #
coedge $-1 -1 $-1 $150 $151 $55 $88 reversed $152 0 $-1 #
edge $-1 -1 $-1 $153 -17.708245243128975 $154 6.0000000000000044 $87 $155 reversed @7 unknown #
ATTRIB_CUSTOM-attrib $-1 -1 $-1 $-1 $57 @22 generic_tag_attrib_def 2 2 -1 @23 generic_tag_attrib_def  1 5 @5 11871 0 0 #
face $156 -1 $-1 $157 $158 $18 $-1 $159 reversed single #
loop $-1 -1 $-1 $-1 $160 $57 #
plane-surface $-1 -1 $-1 -9.23441250715614 12.364915586950833 3.374999999999996 -1 -2.5061524363856594e-016 -3.3125045733740105e-016 -3.3125045733740105e-016 0 1 forward_v I I I I #
coedge $-1 -1 $-1 $161 $162 $163 $164 forward $58 0 $-1 #
coedge $-1 -1 $-1 $165 $60 $166 $167 forward $36 0 $-1 #
coedge $-1 -1 $-1 $60 $165 $168 $169 forward $36 0 $-1 #
coedge $-1 -1 $-1 $170 $171 $60 $97 reversed $172 0 $-1 #
edge $-1 -1 $-1 $173 -17.708245243128996 $174 6.0000000000000089 $96 $175 reversed @7 unknown #
ATTRIB_CUSTOM-attrib $-1 -1 $-1 $-1 $62 @22 generic_tag_attrib_def 2 2 -1 @23 generic_tag_attrib_def  1 5 @5 12820 0 0 #
face $176 -1 $-1 $177 $178 $19 $-1 $179 forward single #
loop $-1 -1 $-1 $-1 $180 $62 #
plane-surface $-1 -1 $-1 -26.184412507156075 23.914915586950833 3.3749999999999925 0 -1 0 0 0 -1 forward_v I I I I #
coedge $-1 -1 $-1 $181 $182 $183 $184 forward $63 0 $-1 #
coedge $-1 -1 $-1 $185 $65 $186 $187 forward $40 0 $-1 #
coedge $-1 -1 $-1 $65 $188 $181 $189 forward $40 0 $-1 #
coedge $-1 -1 $-1 $183 $190 $65 $106 forward $100 0 $-1 #
edge $-1 -1 $-1 $191 -11.150000000000016 $192 -9.6749999999999723 $65 $193 reversed @7 unknown #
ATTRIB_CUSTOM-attrib $-1 -1 $-1 $-1 $67 @22 generic_tag_attrib_def 2 2 -1 @23 generic_tag_attrib_def  1 5 @5 14522 0 0 #
face $194 -1 $-1 $195 $196 $20 $-1 $197 reversed single #
loop $-1 -1 $-1 $-1 $198 $67 #
plane-surface $-1 -1 $-1 -9.1844125071560754 12.314915586950843 3.3749999999999925 0 1 0 0 0 1 forward_v I I I I #
coedge $-1 -1 $-1 $199 $200 $201 $202 forward $68 0 $-1 #
coedge $-1 -1 $-1 $203 $70 $204 $205 forward $44 0 $-1 #
coedge $-1 -1 $-1 $70 $203 $206 $207 forward $44 0 $-1 #
coedge $-1 -1 $-1 $208 $209 $70 $115 reversed $210 0 $-1 #
edge $-1 -1 $-1 $211 -5.6250000000000036 $212 5.6249999999999929 $114 $213 reversed @7 unknown #
ATTRIB_CUSTOM-attrib $-1 -1 $-1 $-1 $72 @22 generic_tag_attrib_def 2 2 -1 @23 generic_tag_attrib_def  1 5 @5 11836 0 0 #
face $214 -1 $-1 $215 $216 $16 $-1 $217 reversed single #
loop $-1 -1 $-1 $-1 $218 $72 #
plane-surface $-1 -1 $-1 -26.184412507156075 18.11491558695085 6.0749999999999904 1.6653345369377353e-016 0 -1 -1 0 -1.6653345369377353e-016 forward_v I I I I #
coedge $-1 -1 $-1 $219 $128 $220 $221 forward $73 0 $-1 #
coedge $-1 -1 $-1 $222 $75 $219 $223 forward $48 0 $-1 #
coedge $-1 -1 $-1 $75 $222 $224 $225 forward $48 0 $-1 #
coedge $-1 -1 $-1 $131 $130 $75 $124 reversed $132 0 $-1 #
edge $-1 -1 $-1 $226 -5.6249999999999902 $227 5.6250000000000044 $123 $228 forward @7 unknown #
coedge $-1 -1 $-1 $77 $76 $229 $230 forward $28 0 $-1 #
coedge $-1 -1 $-1 $231 $232 $76 $127 reversed $216 0 $-1 #
edge $-1 -1 $-1 $134 -2.999999999999996 $233 2.699999999999998 $126 $234 forward @7 unknown #
coedge $-1 -1 $-1 $120 $235 $77 $129 reversed $73 0 $-1 #
edge $-1 -1 $-1 $236 -2.699999999999998 $133 2.999999999999996 $128 $237 forward @7 unknown #
coedge $-1 -1 $-1 $123 $78 $235 $238 forward $132 0 $-1 #
coedge $-1 -1 $-1 $78 $123 $231 $239 reversed $132 0 $-1 #
loop $-1 -1 $-1 $-1 $130 $215 #
vertex $-1 -1 $-1 $79 0 $240 #
vertex $-1 -1 $-1 $79 1 $241 #
straight-curve $-1 -1 $-1 -26.03441250715607 18.11491558695085 0.37499999999999661 0 -1.0311111111111111 0 I I #
ATTRIB_CUSTOM-attrib $-1 -1 $-1 $-1 $81 @22 generic_tag_attrib_def 2 2 -1 @23 generic_tag_attrib_def  1 5 @5 11854 0 0 #
face $242 -1 $-1 $243 $244 $17 $-1 $245 reversed single #
loop $-1 -1 $-1 $-1 $246 $81 #
plane-surface $-1 -1 $-1 -21.7827271138977 23.764915586950828 1.6749999999999914 2.6460706619325439e-016 -1.2952601953960148e-016 -1 -1 0 -2.6460706619325439e-016 forward_v I I I I #
coedge $-1 -1 $-1 $247 $148 $248 $249 forward $82 0 $-1 #
coedge $-1 -1 $-1 $250 $84 $247 $251 forward $53 0 $-1 #
coedge $-1 -1 $-1 $84 $250 $252 $253 forward $53 0 $-1 #
coedge $-1 -1 $-1 $151 $150 $84 $144 reversed $152 0 $-1 #
edge $-1 -1 $-1 $254 -6.0000000000000044 $255 17.708245243128975 $143 $256 forward @7 unknown #
coedge $-1 -1 $-1 $86 $85 $257 $258 forward $32 0 $-1 #
coedge $-1 -1 $-1 $259 $260 $85 $147 reversed $244 0 $-1 #
edge $-1 -1 $-1 $154 -4.0000000000000009 $261 -2.2666666666666688 $146 $262 forward @7 unknown #
coedge $-1 -1 $-1 $140 $263 $86 $149 reversed $82 0 $-1 #
edge $-1 -1 $-1 $264 1.7000000000000011 $153 2.9999999999999991 $148 $265 forward @7 unknown #
coedge $-1 -1 $-1 $143 $87 $263 $266 forward $152 0 $-1 #
coedge $-1 -1 $-1 $87 $143 $259 $267 reversed $152 0 $-1 #
loop $-1 -1 $-1 $-1 $150 $243 #
vertex $-1 -1 $-1 $88 0 $268 #
vertex $-1 -1 $-1 $88 1 $269 #
straight-curve $-1 -1 $-1 -21.7827271138977 23.914915586950819 0.37499999999999362 0.70861423220973729 1.4186076749230931e-016 1.8750433304780385e-016 I I #
ATTRIB_CUSTOM-attrib $-1 -1 $-1 $-1 $90 @22 generic_tag_attrib_def 2 2 -1 @23 generic_tag_attrib_def  1 5 @5 11872 0 0 #
face $270 -1 $-1 $271 $272 $18 $-1 $273 reversed single #
loop $-1 -1 $-1 $-1 $274 $90 #
plane-surface $-1 -1 $-1 -21.782727113897714 12.364915586950826 1.6749999999999912 2.6460706619325463e-016 -1.2952601953960148e-016 -1 -1 0 -2.6460706619325463e-016 forward_v I I I I #
coedge $-1 -1 $-1 $275 $168 $276 $277 forward $91 0 $-1 #
coedge $-1 -1 $-1 $278 $93 $275 $279 forward $58 0 $-1 #
coedge $-1 -1 $-1 $93 $278 $280 $281 forward $58 0 $-1 #
coedge $-1 -1 $-1 $171 $170 $93 $164 reversed $172 0 $-1 #
edge $-1 -1 $-1 $282 -6.0000000000000089 $283 17.708245243128996 $163 $284 forward @7 unknown #
coedge $-1 -1 $-1 $95 $94 $285 $286 forward $36 0 $-1 #
coedge $-1 -1 $-1 $287 $288 $94 $167 reversed $272 0 $-1 #
edge $-1 -1 $-1 $174 -4.0000000000000009 $289 -2.2666666666666688 $166 $290 forward @7 unknown #
coedge $-1 -1 $-1 $160 $291 $95 $169 reversed $91 0 $-1 #
edge $-1 -1 $-1 $292 1.7000000000000015 $173 2.9999999999999991 $168 $293 forward @7 unknown #
coedge $-1 -1 $-1 $163 $96 $291 $294 forward $172 0 $-1 #
coedge $-1 -1 $-1 $96 $163 $287 $295 reversed $172 0 $-1 #
loop $-1 -1 $-1 $-1 $170 $271 #
vertex $-1 -1 $-1 $97 0 $296 #
vertex $-1 -1 $-1 $97 1 $297 #
straight-curve $-1 -1 $-1 -21.782727113897714 12.514915586950824 0.37499999999999356 0.70861423220973674 1.4186076749230928e-016 1.8750433304780387e-016 I I #
ATTRIB_CUSTOM-attrib $-1 -1 $-1 $-1 $99 @22 generic_tag_attrib_def 2 2 -1 @23 generic_tag_attrib_def  1 5 @5 12774 0 0 #
face $298 -1 $-1 $299 $300 $19 $-1 $301 reversed single #
loop $-1 -1 $-1 $-1 $302 $99 #
plane-surface $-1 -1 $-1 -26.184412507156075 18.114915586950843 0.37499999999999661 -1.6653345369377353e-016 0 1 1 0 1.6653345369377353e-016 forward_v I I I I #
coedge $-1 -1 $-1 $303 $183 $304 $305 forward $100 0 $-1 #
coedge $-1 -1 $-1 $306 $102 $104 $189 reversed $63 0 $-1 #
coedge $-1 -1 $-1 $102 $306 $307 $308 forward $63 0 $-1 #
coedge $-1 -1 $-1 $180 $105 $102 $184 reversed $100 0 $-1 #
edge $-1 -1 $-1 $309 -3.0015757210636083 $192 -2.7016242789363902 $183 $310 reversed @7 unknown #
coedge $-1 -1 $-1 $311 $103 $312 $313 forward $40 0 $-1 #
coedge $-1 -1 $-1 $314 $315 $103 $187 reversed $300 0 $-1 #
edge $-1 -1 $-1 $191 -4.2325842696629152 $316 7.3674157303370862 $186 $317 forward @7 unknown #
coedge $-1 -1 $-1 $104 $318 $319 $320 forward $40 0 $-1 #
edge $-1 -1 $-1 $321 -6.8499999999999943 $192 -4.5499999999999829 $181 $322 reversed @7 unknown #
coedge $-1 -1 $-1 $105 $323 $314 $324 reversed $100 0 $-1 #
vertex $-1 -1 $-1 $187 2 $325 #
vertex $-1 -1 $-1 $184 2 $326 #
straight-curve $-1 -1 $-1 -20.884412507156092 23.914915586950826 0.67499999999999849 1 0 1.6653345369377353e-016 I I #
ATTRIB_CUSTOM-attrib $-1 -1 $-1 $-1 $108 @22 generic_tag_attrib_def 2 2 -1 @23 generic_tag_attrib_def  1 5 @5 14523 0 0 #
face $327 -1 $-1 $328 $329 $20 $-1 $330 reversed single #
loop $-1 -1 $-1 $-1 $331 $108 #
plane-surface $-1 -1 $-1 -9.1844125071560754 18.114915586950843 1.6749999999999901 1.6653345369377353e-016 0 -1 -1 0 -1.6653345369377353e-016 forward_v I I I I #
coedge $-1 -1 $-1 $332 $206 $333 $334 forward $109 0 $-1 #
coedge $-1 -1 $-1 $335 $111 $332 $336 forward $68 0 $-1 #
coedge $-1 -1 $-1 $111 $335 $337 $338 forward $68 0 $-1 #
coedge $-1 -1 $-1 $209 $208 $111 $202 reversed $210 0 $-1 #
edge $-1 -1 $-1 $339 -5.6249999999999929 $340 5.6250000000000036 $201 $341 forward @7 unknown #
coedge $-1 -1 $-1 $113 $112 $342 $343 forward $44 0 $-1 #
coedge $-1 -1 $-1 $344 $345 $112 $205 reversed $329 0 $-1 #
edge $-1 -1 $-1 $212 -2.999999999999996 $346 -1.7000000000000022 $204 $347 forward @7 unknown #
coedge $-1 -1 $-1 $198 $348 $113 $207 reversed $109 0 $-1 #
edge $-1 -1 $-1 $349 1.7000000000000022 $211 2.999999999999996 $206 $350 forward @7 unknown #
coedge $-1 -1 $-1 $201 $114 $348 $351 forward $210 0 $-1 #
coedge $-1 -1 $-1 $114 $201 $344 $352 reversed $210 0 $-1 #
loop $-1 -1 $-1 $-1 $208 $328 #
vertex $-1 -1 $-1 $115 0 $353 #
vertex $-1 -1 $-1 $115 1 $354 #
straight-curve $-1 -1 $-1 -9.0344125071560697 18.114915586950843 0.37499999999999661 0 -1.0311111111111106 0 I I #
ATTRIB_CUSTOM-attrib $-1 -1 $-1 $-1 $117 @22 generic_tag_attrib_def 2 2 -1 @23 generic_tag_attrib_def  1 5 @5 11837 0 0 #
face $355 -1 $-1 $-1 $132 $16 $-1 $356 reversed single #
loop $-1 -1 $-1 $-1 $231 $117 #
plane-surface $-1 -1 $-1 -26.184412507156075 23.914915586950841 3.3749999999999925 0 -1 0 0 0 -1 forward_v I I I I #
coedge $-1 -1 $-1 $357 $229 $232 $358 forward $118 0 $-1 #
coedge $-1 -1 $-1 $235 $120 $121 $223 reversed $73 0 $-1 #
coedge $-1 -1 $-1 $229 $357 $120 $221 reversed $118 0 $-1 #
edge $-1 -1 $-1 $236 -0.15000000000000568 $359 0.049999999999997158 $220 $360 forward @7 unknown #
coedge $-1 -1 $-1 $122 $121 $357 $361 forward $48 0 $-1 #
edge $-1 -1 $-1 $227 -2.999999999999996 $359 2.699999999999998 $219 $362 reversed @7 unknown #
coedge $-1 -1 $-1 $232 $231 $122 $225 reversed $216 0 $-1 #
edge $-1 -1 $-1 $363 -2.699999999999998 $226 2.999999999999996 $224 $364 reversed @7 unknown #
vertex $-1 -1 $-1 $124 0 $365 #
vertex $-1 -1 $-1 $124 1 $366 #
straight-curve $-1 -1 $-1 -26.234412507156073 18.11491558695085 0.37499999999999661 0 -1.0311111111111111 0 I I #
coedge $-1 -1 $-1 $218 $220 $125 $230 reversed $118 0 $-1 #
edge $-1 -1 $-1 $233 -5.999999999999992 $236 6.0000000000000062 $229 $367 forward @7 unknown #
coedge $-1 -1 $-1 $224 $126 $131 $239 forward $216 0 $-1 #
coedge $-1 -1 $-1 $126 $224 $218 $358 reversed $216 0 $-1 #
vertex $-1 -1 $-1 $127 1 $368 #
straight-curve $-1 -1 $-1 -26.03441250715607 23.914915586950848 3.3749999999999925 -2.9605947323337506e-016 0 1 I I #
coedge $-1 -1 $-1 $128 $219 $130 $238 reversed $73 0 $-1 #
vertex $-1 -1 $-1 $230 1 $369 #
straight-curve $-1 -1 $-1 -26.03441250715607 12.31491558695085 3.3749999999999925 2.9605947323337506e-016 0 -1 I I #
edge $-1 -1 $-1 $133 -0.15000000000000568 $227 0.049999999999997158 $130 $370 reversed @7 unknown #
edge $-1 -1 $-1 $134 -0.15000000000000568 $226 0.049999999999997158 $131 $371 forward @7 unknown #
point $-1 -1 $-1 -26.03441250715607 12.314915586950846 0.37499999999999656 #
point $-1 -1 $-1 -26.03441250715607 23.914915586950841 0.37499999999999656 #
ATTRIB_CUSTOM-attrib $-1 -1 $-1 $-1 $137 @22 generic_tag_attrib_def 2 2 -1 @23 generic_tag_attrib_def  1 5 @5 11855 0 0 #
face $372 -1 $-1 $-1 $152 $17 $-1 $373 reversed single #
loop $-1 -1 $-1 $-1 $259 $137 #
plane-surface $-1 -1 $-1 -26.034412507156127 23.764915586950828 3.3749999999999902 1 2.5061524363856619e-016 3.3125045733740125e-016 3.3125045733740125e-016 0 -1 forward_v I I I I #
coedge $-1 -1 $-1 $374 $257 $260 $375 forward $138 0 $-1 #
coedge $-1 -1 $-1 $263 $140 $141 $251 reversed $82 0 $-1 #
coedge $-1 -1 $-1 $257 $374 $140 $249 reversed $138 0 $-1 #
edge $-1 -1 $-1 $264 -0.14999999999999161 $376 0.050000000000011278 $248 $377 forward @7 unknown #
coedge $-1 -1 $-1 $142 $141 $374 $378 forward $53 0 $-1 #
edge $-1 -1 $-1 $255 -2.9999999999999991 $376 -1.7000000000000011 $247 $379 reversed @7 unknown #
coedge $-1 -1 $-1 $260 $259 $142 $253 reversed $244 0 $-1 #
edge $-1 -1 $-1 $380 2.2666666666666688 $254 4.0000000000000009 $252 $381 reversed @7 unknown #
vertex $-1 -1 $-1 $144 0 $382 #
vertex $-1 -1 $-1 $144 1 $383 #
straight-curve $-1 -1 $-1 -21.7827271138977 23.714915586950816 0.37499999999999362 0.70861423220973729 1.4186076749230931e-016 1.8750433304780385e-016 I I #
coedge $-1 -1 $-1 $246 $248 $145 $258 reversed $138 0 $-1 #
edge $-1 -1 $-1 $261 -4.3999999999999986 $264 12.986046511627899 $257 $384 forward @7 unknown #
coedge $-1 -1 $-1 $252 $146 $151 $267 forward $244 0 $-1 #
coedge $-1 -1 $-1 $146 $252 $246 $375 reversed $244 0 $-1 #
vertex $-1 -1 $-1 $147 1 $385 #
straight-curve $-1 -1 $-1 -26.034412507156127 23.914915586950819 3.3749999999999902 -2.4843784300305107e-016 1.4791141972893963e-031 0.74999999999999922 I I #
coedge $-1 -1 $-1 $148 $247 $150 $266 reversed $82 0 $-1 #
vertex $-1 -1 $-1 $258 1 $386 #
straight-curve $-1 -1 $-1 -9.2344125071561294 23.914915586950819 3.374999999999996 3.3125045733740125e-016 6.6314564362508606e-032 -1 F -9996.6250010000003 F 10003.375001 #
edge $-1 -1 $-1 $153 -0.14999999999999161 $255 0.050000000000011278 $150 $387 reversed @7 unknown #
edge $-1 -1 $-1 $154 -0.14999999999999877 $254 0.050000000000004326 $151 $388 forward @7 unknown #
point $-1 -1 $-1 -9.2344125071561294 23.914915586950819 0.37499999999999689 #
point $-1 -1 $-1 -26.034412507156127 23.914915586950819 0.37499999999999273 #
ATTRIB_CUSTOM-attrib $-1 -1 $-1 $-1 $157 @22 generic_tag_attrib_def 2 2 -1 @23 generic_tag_attrib_def  1 5 @5 11873 0 0 #
face $389 -1 $-1 $-1 $172 $18 $-1 $390 reversed single #
loop $-1 -1 $-1 $-1 $287 $157 #
plane-surface $-1 -1 $-1 -26.034412507156141 12.364915586950826 3.3749999999999898 1 2.5061524363856594e-016 3.3125045733740105e-016 3.3125045733740105e-016 0 -1 forward_v I I I I #
coedge $-1 -1 $-1 $391 $285 $288 $392 forward $158 0 $-1 #
coedge $-1 -1 $-1 $291 $160 $161 $279 reversed $91 0 $-1 #
coedge $-1 -1 $-1 $285 $391 $160 $277 reversed $158 0 $-1 #
edge $-1 -1 $-1 $292 -0.14999999999999872 $393 0.05000000000000418 $276 $394 forward @7 unknown #
coedge $-1 -1 $-1 $162 $161 $391 $395 forward $58 0 $-1 #
edge $-1 -1 $-1 $283 -2.9999999999999991 $393 -1.7000000000000015 $275 $396 reversed @7 unknown #
coedge $-1 -1 $-1 $288 $287 $162 $281 reversed $272 0 $-1 #
edge $-1 -1 $-1 $397 2.2666666666666688 $282 4.0000000000000009 $280 $398 reversed @7 unknown #
vertex $-1 -1 $-1 $164 0 $399 #
vertex $-1 -1 $-1 $164 1 $400 #
straight-curve $-1 -1 $-1 -21.782727113897714 12.314915586950821 0.37499999999999356 0.70861423220973674 1.4186076749230928e-016 1.8750433304780387e-016 I I #
coedge $-1 -1 $-1 $274 $276 $165 $286 reversed $158 0 $-1 #
edge $-1 -1 $-1 $289 -4.4000000000000004 $292 12.98604651162791 $285 $401 forward @7 unknown #
coedge $-1 -1 $-1 $280 $166 $171 $295 forward $272 0 $-1 #
coedge $-1 -1 $-1 $166 $280 $274 $392 reversed $272 0 $-1 #
vertex $-1 -1 $-1 $167 1 $402 #
straight-curve $-1 -1 $-1 -26.034412507156141 12.514915586950824 3.3749999999999898 -2.4843784300305073e-016 1.479114197289396e-031 0.74999999999999911 I I #
coedge $-1 -1 $-1 $168 $275 $170 $294 reversed $91 0 $-1 #
vertex $-1 -1 $-1 $286 1 $403 #
straight-curve $-1 -1 $-1 -9.2344125071561436 12.514915586950828 3.3749999999999956 3.3125045733740105e-016 6.6314564362508628e-032 -1 F -9996.6250010000003 F 10003.375001 #
edge $-1 -1 $-1 $173 -0.14999999999999872 $283 0.05000000000000418 $170 $404 reversed @7 unknown #
edge $-1 -1 $-1 $174 -0.14999999999999877 $282 0.050000000000004333 $171 $405 forward @7 unknown #
point $-1 -1 $-1 -9.2344125071561365 12.514915586950828 0.37499999999999689 #
point $-1 -1 $-1 -26.034412507156141 12.514915586950824 0.37499999999999267 #
ATTRIB_CUSTOM-attrib $-1 -1 $-1 $-1 $177 @22 generic_tag_attrib_def 2 2 -1 @23 generic_tag_attrib_def  1 5 @5 12368 0 0 #
face $406 -1 $-1 $407 $408 $19 $-1 $409 forward single #
loop $-1 -1 $-1 $-1 $186 $177 #
plane-surface $-1 -1 $-1 -9.7344125071560761 21.249747047624993 0.2249999999999952 1 -2.769588620570283e-016 4.1086505480261028e-032 4.1086505480261028e-032 0 -1 forward_v I I I I #
coedge $-1 -1 $-1 $410 $411 $412 $413 reversed $178 0 $-1 #
coedge $-1 -1 $-1 $414 $180 $415 $416 forward $100 0 $-1 #
coedge $-1 -1 $-1 $307 $417 $180 $305 reversed $418 0 $-1 #
edge $-1 -1 $-1 $309 -12.299999999999986 $419 0.35000000000000142 $304 $420 reversed @7 unknown #
coedge $-1 -1 $-1 $182 $181 $421 $422 forward $63 0 $-1 #
coedge $-1 -1 $-1 $423 $304 $182 $308 reversed $418 0 $-1 #
edge $-1 -1 $-1 $424 -5.5999999999999943 $309 -3.2999999999999829 $182 $425 reversed @7 unknown #
vertex $-1 -1 $-1 $305 2 $426 #
straight-curve $-1 -1 $-1 -11.209412507156124 23.914915586950833 3.3766242789363905 2.9605947323337506e-016 0 -1 F -9996.6233767210633 F 10003.376625278937 #
coedge $-1 -1 $-1 $427 $185 $428 $429 forward $40 0 $-1 #
coedge $-1 -1 $-1 $430 $431 $185 $313 reversed $432 0 $-1 #
edge $-1 -1 $-1 $316 -9.0491573033708335 $433 -7.5741573033708001 $312 $434 forward @7 unknown #
coedge $-1 -1 $-1 $435 $186 $190 $324 forward $300 0 $-1 #
coedge $-1 -1 $-1 $186 $436 $430 $437 reversed $300 0 $-1 #
vertex $-1 -1 $-1 $313 2 $438 #
straight-curve $-1 -1 $-1 -9.7344125071560761 19.682331317287918 0.67500000000000027 -2.769588620570283e-016 -1 -4.6122915829454333e-032 I I #
coedge $-1 -1 $-1 $188 $427 $439 $440 forward $40 0 $-1 #
coedge $-1 -1 $-1 $441 $421 $188 $320 reversed $442 0 $-1 #
edge $-1 -1 $-1 $443 -9.8010646631534399 $321 -7.226064663153398 $188 $444 forward @7 unknown #
vertex $-1 -1 $-1 $189 2 $445 #
straight-curve $-1 -1 $-1 -11.209412507156117 19.364915586950843 0.67500000000000004 0 1 0 F -10036.750001 F 9963.2500010000003 #
coedge $-1 -1 $-1 $190 $446 $447 $448 reversed $100 0 $-1 #
edge $-1 -1 $-1 $191 1.1249999999999936 $449 1.4249999999999945 $314 $450 reversed @7 unknown #
point $-1 -1 $-1 -9.7344125071560761 23.914915586950833 0.67500000000000027 #
point $-1 -1 $-1 -11.20941250715612 23.914915586950826 0.67500000000000027 #
ATTRIB_CUSTOM-attrib $-1 -1 $-1 $-1 $195 @22 generic_tag_attrib_def 2 2 -1 @23 generic_tag_attrib_def  1 5 @5 14524 0 0 #
face $451 -1 $-1 $-1 $210 $20 $-1 $452 reversed single #
loop $-1 -1 $-1 $-1 $344 $195 #
plane-surface $-1 -1 $-1 -9.1844125071560754 23.914915586950833 3.3749999999999925 0 -1 0 0 0 -1 forward_v I I I I #
coedge $-1 -1 $-1 $453 $342 $345 $454 forward $196 0 $-1 #
coedge $-1 -1 $-1 $348 $198 $199 $336 reversed $109 0 $-1 #
coedge $-1 -1 $-1 $342 $453 $198 $334 reversed $196 0 $-1 #
edge $-1 -1 $-1 $349 -0.15000000000000568 $455 0.049999999999997158 $333 $456 forward @7 unknown #
coedge $-1 -1 $-1 $200 $199 $453 $457 forward $68 0 $-1 #
edge $-1 -1 $-1 $340 -2.999999999999996 $455 -1.7000000000000022 $332 $458 reversed @7 unknown #
coedge $-1 -1 $-1 $345 $344 $200 $338 reversed $329 0 $-1 #
edge $-1 -1 $-1 $459 1.7000000000000022 $339 2.999999999999996 $337 $460 reversed @7 unknown #
vertex $-1 -1 $-1 $202 0 $461 #
vertex $-1 -1 $-1 $202 1 $462 #
straight-curve $-1 -1 $-1 -9.2344125071560725 18.114915586950843 0.37499999999999661 0 -1.0311111111111106 0 I I #
coedge $-1 -1 $-1 $331 $333 $203 $343 reversed $196 0 $-1 #
edge $-1 -1 $-1 $346 -5.9999999999999947 $349 6.0000000000000053 $342 $463 forward @7 unknown #
coedge $-1 -1 $-1 $337 $204 $209 $352 forward $329 0 $-1 #
coedge $-1 -1 $-1 $204 $337 $331 $454 reversed $329 0 $-1 #
vertex $-1 -1 $-1 $205 1 $464 #
straight-curve $-1 -1 $-1 -9.0344125071560697 23.914915586950841 3.3749999999999925 -2.9605947323337506e-016 0 1 I I #
coedge $-1 -1 $-1 $206 $332 $208 $351 reversed $109 0 $-1 #
vertex $-1 -1 $-1 $343 1 $465 #
straight-curve $-1 -1 $-1 -9.0344125071560697 12.314915586950846 3.3749999999999925 2.9605947323337506e-016 0 -1 I I #
edge $-1 -1 $-1 $211 -0.15000000000000568 $340 0.049999999999997158 $208 $466 reversed @7 unknown #
edge $-1 -1 $-1 $212 -0.15000000000000568 $339 0.049999999999997158 $209 $467 forward @7 unknown #
point $-1 -1 $-1 -9.0344125071560697 12.314915586950843 0.37499999999999656 #
point $-1 -1 $-1 -9.0344125071560697 23.914915586950833 0.37499999999999656 #
ATTRIB_CUSTOM-attrib $-1 -1 $-1 $-1 $215 @22 generic_tag_attrib_def 2 2 -1 @23 generic_tag_attrib_def  1 5 @5 11838 0 0 #
plane-surface $-1 -1 $-1 -26.184412507156075 18.11491558695085 0.37499999999999661 -1.6653345369377353e-016 0 1 1 0 1.6653345369377353e-016 forward_v I I I I #
coedge $-1 -1 $-1 $220 $218 $222 $361 reversed $118 0 $-1 #
edge $-1 -1 $-1 $233 -0.15000000000000568 $363 0.049999999999997158 $232 $468 reversed @7 unknown #
vertex $-1 -1 $-1 $223 1 $469 #
straight-curve $-1 -1 $-1 -26.184412507156075 12.31491558695085 6.0749999999999904 -1 0 -1.6653345369377353e-016 I I #
edge $-1 -1 $-1 $359 -6.0000000000000062 $363 5.999999999999992 $357 $470 reversed @7 unknown #
straight-curve $-1 -1 $-1 -26.234412507156073 12.31491558695085 3.3749999999999925 2.9605947323337506e-016 0 -1 I I #
vertex $-1 -1 $-1 $361 1 $471 #
straight-curve $-1 -1 $-1 -26.234412507156073 23.914915586950848 3.3749999999999925 -2.9605947323337506e-016 0 1 I I #
point $-1 -1 $-1 -26.234412507156073 23.914915586950841 0.37499999999999656 #
point $-1 -1 $-1 -26.234412507156073 12.314915586950846 0.37499999999999656 #
straight-curve $-1 -1 $-1 -26.03441250715607 18.11491558695085 6.0749999999999904 0 -0.96666666666666634 0 I I #
point $-1 -1 $-1 -26.03441250715607 23.914915586950841 6.0749999999999904 #
point $-1 -1 $-1 -26.03441250715607 12.314915586950846 6.0749999999999904 #
straight-curve $-1 -1 $-1 -26.184412507156075 12.31491558695085 0.37499999999999667 1 0 1.6653345369377353e-016 I I #
straight-curve $-1 -1 $-1 -26.184412507156075 23.914915586950848 0.37499999999999667 -1 -0 -1.6653345369377353e-016 I I #
ATTRIB_CUSTOM-attrib $-1 -1 $-1 $-1 $243 @22 generic_tag_attrib_def 2 2 -1 @23 generic_tag_attrib_def  1 5 @5 11856 0 0 #
plane-surface $-1 -1 $-1 -21.7827271138977 23.764915586950828 0.37499999999999362 -2.6460706619325439e-016 1.2952601953960148e-016 1 1 0 2.6460706619325439e-016 forward_v I I I I #
coedge $-1 -1 $-1 $248 $246 $250 $378 reversed $138 0 $-1 #
edge $-1 -1 $-1 $261 -0.14999999999999861 $380 0.05000000000000427 $260 $472 forward @7 unknown #
vertex $-1 -1 $-1 $251 1 $473 #
straight-curve $-1 -1 $-1 -9.2344125071561294 23.764915586950828 1.6749999999999947 2.5061524363856614e-016 -1 1.2952601953960156e-016 F -9958.650001 F 10041.350001000001 #
edge $-1 -1 $-1 $376 -12.986046511627899 $380 4.3999999999999986 $374 $474 reversed @7 unknown #
straight-curve $-1 -1 $-1 -9.2344125071561294 23.714915586950816 3.374999999999996 3.3125045733740125e-016 6.6314564362508606e-032 -1 F -9996.6250010000003 F 10003.375001 #
vertex $-1 -1 $-1 $378 1 $475 #
straight-curve $-1 -1 $-1 -26.034412507156127 23.714915586950816 3.3749999999999902 -2.4843784300305107e-016 1.4791141972893963e-031 0.74999999999999922 I I #
point $-1 -1 $-1 -26.034412507156127 23.714915586950816 0.37499999999999273 #
point $-1 -1 $-1 -9.2344125071561294 23.714915586950816 0.37499999999999689 #
straight-curve $-1 -1 $-1 -21.7827271138977 23.914915586950819 1.6749999999999912 0.96629213483146104 1.9344650112587669e-016 2.5568772688336936e-016 I I #
point $-1 -1 $-1 -26.034412507156127 23.914915586950819 1.6749999999999903 #
point $-1 -1 $-1 -9.2344125071561294 23.914915586950819 1.6749999999999945 #
straight-curve $-1 -1 $-1 -9.2344125071561294 23.764915586950828 0.37499999999999689 -2.5061524363856614e-016 1 -1.2952601953960156e-016 F -10041.350001000001 F 9958.650001 #
straight-curve $-1 -1 $-1 -26.034412507156127 23.764915586950828 0.37499999999999273 2.5061524363856599e-016 -0.99999999999999878 1.2952601953960131e-016 I I #
ATTRIB_CUSTOM-attrib $-1 -1 $-1 $-1 $271 @22 generic_tag_attrib_def 2 2 -1 @23 generic_tag_attrib_def  1 5 @5 11874 0 0 #
plane-surface $-1 -1 $-1 -21.782727113897714 12.364915586950826 0.37499999999999356 -2.6460706619325463e-016 1.2952601953960148e-016 1 1 0 2.6460706619325463e-016 forward_v I I I I #
coedge $-1 -1 $-1 $276 $274 $278 $395 reversed $158 0 $-1 #
edge $-1 -1 $-1 $289 -0.14999999999999861 $397 0.050000000000004277 $288 $476 forward @7 unknown #
vertex $-1 -1 $-1 $279 1 $477 #
straight-curve $-1 -1 $-1 -9.2344125071561436 12.364915586950829 1.6749999999999945 2.5061524363856589e-016 -1 1.2952601953960156e-016 F -9970.4500010000011 F 10029.550001 #
edge $-1 -1 $-1 $393 -12.98604651162791 $397 4.4000000000000004 $391 $478 reversed @7 unknown #
straight-curve $-1 -1 $-1 -9.2344125071561436 12.314915586950825 3.3749999999999956 3.3125045733740105e-016 6.6314564362508628e-032 -1 F -9996.6250010000003 F 10003.375001 #
vertex $-1 -1 $-1 $395 1 $479 #
straight-curve $-1 -1 $-1 -26.034412507156141 12.314915586950821 3.3749999999999898 -2.4843784300305073e-016 1.479114197289396e-031 0.74999999999999911 I I #
point $-1 -1 $-1 -26.034412507156141 12.314915586950821 0.37499999999999267 #
point $-1 -1 $-1 -9.2344125071561365 12.314915586950825 0.37499999999999689 #
straight-curve $-1 -1 $-1 -21.782727113897714 12.514915586950824 1.6749999999999909 0.96629213483146059 1.9344650112587671e-016 2.5568772688336936e-016 I I #
point $-1 -1 $-1 -26.034412507156141 12.514915586950824 1.6749999999999901 #
point $-1 -1 $-1 -9.23441250715614 12.514915586950828 1.6749999999999943 #
straight-curve $-1 -1 $-1 -9.23441250715614 12.364915586950829 0.37499999999999689 -2.5061524363856589e-016 1 -1.2952601953960156e-016 F -10029.550001 F 9970.4500010000011 #
straight-curve $-1 -1 $-1 -26.034412507156141 12.364915586950826 0.37499999999999267 2.5061524363856584e-016 -0.99999999999999867 1.2952601953960128e-016 I I #
ATTRIB_CUSTOM-attrib $-1 -1 $-1 $-1 $299 @22 generic_tag_attrib_def 2 2 -1 @23 generic_tag_attrib_def  1 5 @5 12816 0 0 #
face $480 -1 $-1 $481 $482 $19 $-1 $483 reversed single #
loop $-1 -1 $-1 $-1 $484 $299 #
plane-surface $-1 -1 $-1 -23.859412507156108 20.61491558695085 3.378248557872785 1 0 2.9605947323337496e-016 2.9605947323337496e-016 0 -1 forward_v I I I I #
coedge $-1 -1 $-1 $485 $302 $436 $486 forward $178 0 $-1 #
coedge $-1 -1 $-1 $302 $447 $487 $488 forward $178 0 $-1 #
coedge $-1 -1 $-1 $489 $430 $302 $413 forward $432 0 $-1 #
edge $-1 -1 $-1 $490 -14.349157303370813 $491 2.1508426966291836 $412 $492 reversed @7 unknown #
coedge $-1 -1 $-1 $446 $303 $493 $494 reversed $100 0 $-1 #
coedge $-1 -1 $-1 $495 $484 $303 $416 reversed $408 0 $-1 #
edge $-1 -1 $-1 $419 -3.0015757210636087 $496 -2.7016242789363911 $303 $497 reversed @7 unknown #
coedge $-1 -1 $-1 $304 $423 $495 $498 reversed $418 0 $-1 #
loop $-1 -1 $-1 $-1 $304 $499 #
vertex $-1 -1 $-1 $416 2 $500 #
straight-curve $-1 -1 $-1 -23.509412507156107 23.914915586950826 0.37504855787278069 1 0 1.2246467991473532e-016 I I #
coedge $-1 -1 $-1 $319 $501 $306 $422 reversed $442 0 $-1 #
edge $-1 -1 $-1 $321 2.801624278936401 $424 3.1015757210636186 $421 $502 forward @7 unknown #
coedge $-1 -1 $-1 $417 $307 $501 $503 forward $418 0 $-1 #
vertex $-1 -1 $-1 $503 2 $504 #
straight-curve $-1 -1 $-1 -11.20941250715612 20.614915586950843 0.37504855787278202 0 1 0 F -10038.000001 F 9962.0000010000003 #
point $-1 -1 $-1 -11.20941250715612 23.914915586950826 0.37504855787278224 #
coedge $-1 -1 $-1 $318 $311 $505 $506 forward $40 0 $-1 #
coedge $-1 -1 $-1 $507 $508 $311 $429 reversed $509 0 $-1 #
edge $-1 -1 $-1 $433 4.6000000000000085 $510 6.9000000000000057 $428 $511 forward @7 unknown #
coedge $-1 -1 $-1 $412 $312 $315 $437 forward $432 0 $-1 #
coedge $-1 -1 $-1 $312 $512 $507 $513 reversed $432 0 $-1 #
loop $-1 -1 $-1 $-1 $431 $514 #
vertex $-1 -1 $-1 $313 2 $515 #
straight-curve $-1 -1 $-1 -18.783569810526913 12.314915586950832 0.67499999999999893 -1 -2.0019463488608184e-016 -1.6653345369377353e-016 I I #
coedge $-1 -1 $-1 $516 $314 $517 $518 forward $300 0 $-1 #
coedge $-1 -1 $-1 $315 $519 $410 $486 reversed $300 0 $-1 #
edge $-1 -1 $-1 $316 1.1249999999999927 $490 1.4249999999999936 $315 $520 forward @7 unknown #
point $-1 -1 $-1 -9.7344125071560796 12.314915586950832 0.67500000000000027 #
coedge $-1 -1 $-1 $521 $522 $318 $440 reversed $523 0 $-1 #
edge $-1 -1 $-1 $524 -1.8022727272727401 $443 14.397727272727263 $318 $525 reversed @7 unknown #
coedge $-1 -1 $-1 $526 $319 $522 $527 reversed $442 0 $-1 #
loop $-1 -1 $-1 $-1 $319 $528 #
vertex $-1 -1 $-1 $320 2 $529 #
straight-curve $-1 -1 $-1 -18.435477170309518 26.214915586950838 0.67499999999999871 -1 -2.2399068551417302e-016 -1.6653345369377353e-016 I I #
point $-1 -1 $-1 -11.20941250715612 26.214915586950838 0.67499999999999982 #
coedge $-1 -1 $-1 $323 $414 $530 $531 forward $100 0 $-1 #
coedge $-1 -1 $-1 $411 $517 $323 $448 forward $178 0 $-1 #
edge $-1 -1 $-1 $449 -16.449999999999999 $532 0.049999999999997158 $323 $533 forward @7 unknown #
vertex $-1 -1 $-1 $518 2 $534 #
straight-curve $-1 -1 $-1 -9.7344125071560761 23.914915586950826 1.7999999999999938 -4.1086505480261028e-032 0 1 F -10001.800001 F 9998.2000010000011 #
ATTRIB_CUSTOM-attrib $-1 -1 $-1 $-1 $328 @22 generic_tag_attrib_def 2 2 -1 @23 generic_tag_attrib_def  1 5 @5 14525 0 0 #
plane-surface $-1 -1 $-1 -9.1844125071560754 18.114915586950843 0.37499999999999661 -1.6653345369377353e-016 0 1 1 0 1.6653345369377353e-016 forward_v I I I I #
coedge $-1 -1 $-1 $333 $331 $335 $457 reversed $196 0 $-1 #
edge $-1 -1 $-1 $346 -0.15000000000000568 $459 0.049999999999997158 $345 $535 reversed @7 unknown #
vertex $-1 -1 $-1 $336 1 $536 #
straight-curve $-1 -1 $-1 -9.1844125071560754 12.314915586950846 1.6749999999999901 -1 0 -1.6653345369377353e-016 I I #
edge $-1 -1 $-1 $455 -6.0000000000000053 $459 5.9999999999999947 $453 $537 reversed @7 unknown #
straight-curve $-1 -1 $-1 -9.2344125071560725 12.314915586950846 3.3749999999999925 2.9605947323337506e-016 0 -1 I I #
vertex $-1 -1 $-1 $457 1 $538 #
straight-curve $-1 -1 $-1 -9.2344125071560725 23.914915586950841 3.3749999999999925 -2.9605947323337506e-016 0 1 I I #
point $-1 -1 $-1 -9.2344125071560725 23.914915586950833 0.37499999999999656 #
point $-1 -1 $-1 -9.2344125071560725 12.314915586950843 0.37499999999999656 #
straight-curve $-1 -1 $-1 -9.0344125071560697 18.114915586950843 1.6749999999999903 0 -0.9666666666666659 0 I I #
point $-1 -1 $-1 -9.0344125071560697 23.914915586950833 1.6749999999999903 #
point $-1 -1 $-1 -9.0344125071560697 12.314915586950843 1.6749999999999903 #
straight-curve $-1 -1 $-1 -9.1844125071560754 12.314915586950846 0.37499999999999667 1 0 1.6653345369377353e-016 I I #
straight-curve $-1 -1 $-1 -9.1844125071560754 23.914915586950841 0.37499999999999667 -1 -0 -1.6653345369377353e-016 I I #
straight-curve $-1 -1 $-1 -26.184412507156075 23.914915586950848 6.0749999999999904 1 0 1.6653345369377353e-016 I I #
point $-1 -1 $-1 -26.234412507156073 12.314915586950846 6.0749999999999904 #
straight-curve $-1 -1 $-1 -26.234412507156073 18.11491558695085 6.0749999999999904 0 -0.96666666666666634 0 I I #
point $-1 -1 $-1 -26.234412507156073 23.914915586950841 6.0749999999999904 #
straight-curve $-1 -1 $-1 -26.034412507156127 23.764915586950828 1.6749999999999901 2.5061524363856619e-016 -0.99999999999999989 1.2952601953960153e-016 I I #
point $-1 -1 $-1 -9.2344125071561294 23.714915586950816 1.6749999999999945 #
straight-curve $-1 -1 $-1 -21.7827271138977 23.714915586950816 1.6749999999999912 0.96629213483146104 1.9344650112587669e-016 2.5568772688336936e-016 I I #
point $-1 -1 $-1 -26.034412507156127 23.714915586950816 1.6749999999999903 #
straight-curve $-1 -1 $-1 -26.034412507156141 12.364915586950826 1.6749999999999898 2.5061524363856599e-016 -0.99999999999999978 1.2952601953960151e-016 I I #
point $-1 -1 $-1 -9.23441250715614 12.314915586950825 1.6749999999999943 #
straight-curve $-1 -1 $-1 -21.782727113897714 12.314915586950821 1.6749999999999909 0.96629213483146059 1.9344650112587671e-016 2.5568772688336936e-016 I I #
point $-1 -1 $-1 -26.034412507156141 12.314915586950821 1.6749999999999901 #
ATTRIB_CUSTOM-attrib $-1 -1 $-1 $-1 $407 @22 generic_tag_attrib_def 2 2 -1 @23 generic_tag_attrib_def  1 5 @5 12815 0 0 #
face $539 -1 $-1 $540 $541 $19 $-1 $542 reversed single #
loop $-1 -1 $-1 $-1 $543 $407 #
plane-surface $-1 -1 $-1 -27.234412507156115 18.114915586950843 3.5749999999999993 1 0 2.9605947323337496e-016 2.9605947323337496e-016 0 -1 forward_v I I I I #
coedge $-1 -1 $-1 $415 $544 $545 $546 reversed $408 0 $-1 #
coedge $-1 -1 $-1 $547 $410 $548 $549 reversed $178 0 $-1 #
edge $-1 -1 $-1 $490 -7.3674157303370862 $550 -7.1674157303370727 $410 $551 forward @7 unknown #
coedge $-1 -1 $-1 $530 $552 $411 $488 reversed $553 0 $-1 #
edge $-1 -1 $-1 $532 -5.4374999999999885 $491 5.4375000000000115 $487 $554 forward @7 unknown #
coedge $-1 -1 $-1 $555 $412 $552 $556 forward $432 0 $-1 #
vertex $-1 -1 $-1 $437 2 $557 #
vertex $-1 -1 $-1 $488 2 $558 #
straight-curve $-1 -1 $-1 -24.083569810526889 12.314915586950828 0.37499999999999711 1 2.0019463488608184e-016 1.6653345369377353e-016 F -9962.8508436966295 F 10037.149158303371 #
coedge $-1 -1 $-1 $545 $559 $414 $494 forward $560 0 $-1 #
edge $-1 -1 $-1 $561 -5.3499999999999801 $496 -2.9750000000000156 $493 $562 forward @7 unknown #
coedge $-1 -1 $-1 $544 $415 $417 $498 forward $408 0 $-1 #
vertex $-1 -1 $-1 $546 2 $563 #
straight-curve $-1 -1 $-1 -23.859412507156115 23.914915586950833 3.3766242789363892 2.9605947323337496e-016 0 -1 F -9996.6233767210633 F 10003.376625278937 #
edge $-1 -1 $-1 $419 3.2999999999999829 $564 5.5999999999999943 $495 $565 forward @7 unknown #
face $566 -1 $-1 $567 $418 $19 $-1 $568 reversed single #
point $-1 -1 $-1 -23.859412507156108 23.914915586950826 0.37504855787278057 #
coedge $-1 -1 $-1 $421 $569 $423 $503 reversed $442 0 $-1 #
straight-curve $-1 -1 $-1 -11.209412507156117 26.214915586950838 3.4766242789364008 2.9605947323337506e-016 6.6314564362508639e-032 -1 F -9996.5233767210648 F 10003.476625278936 #
edge $-1 -1 $-1 $424 -9.8510646631534122 $564 2.7989353368465757 $501 $570 forward @7 unknown #
point $-1 -1 $-1 -11.20941250715612 26.214915586950838 0.37504855787278218 #
coedge $-1 -1 $-1 $571 $572 $427 $506 reversed $573 0 $-1 #
edge $-1 -1 $-1 $510 7.2260646631534016 $524 9.8010646631534364 $427 $574 reversed @7 unknown #
coedge $-1 -1 $-1 $575 $428 $431 $513 forward $509 0 $-1 #
coedge $-1 -1 $-1 $428 $575 $571 $576 forward $509 0 $-1 #
loop $-1 -1 $-1 $-1 $507 $577 #
vertex $-1 -1 $-1 $429 2 $578 #
straight-curve $-1 -1 $-1 -11.209412507156117 16.914915586950841 0.67500000000000004 -1.2246467991473532e-016 -1 -2.0394466101703373e-032 F -9965.7000010000011 F 10034.300001 #
coedge $-1 -1 $-1 $431 $579 $580 $581 forward $432 0 $-1 #
edge $-1 -1 $-1 $433 2.7016242789363858 $582 3.0015757210636056 $507 $583 forward @7 unknown #
face $584 -1 $-1 $585 $432 $19 $-1 $586 forward single #
point $-1 -1 $-1 -11.209412507156113 12.314915586950832 0.67500000000000027 #
coedge $-1 -1 $-1 $587 $435 $588 $589 reversed $300 0 $-1 #
coedge $-1 -1 $-1 $447 $590 $435 $518 reversed $178 0 $-1 #
edge $-1 -1 $-1 $449 -4.2325842696629152 $591 -4.0325842696629266 $435 $592 forward @7 unknown #
coedge $-1 -1 $-1 $436 $587 $593 $594 reversed $300 0 $-1 #
straight-curve $-1 -1 $-1 -9.7344125071560796 12.314915586950832 1.7999999999999929 4.1086505480261028e-032 8.2252979633658569e-048 -1 F -9998.2000010000011 F 10001.800001 #
coedge $-1 -1 $-1 $595 $439 $572 $596 forward $523 0 $-1 #
coedge $-1 -1 $-1 $439 $595 $441 $527 forward $523 0 $-1 #
loop $-1 -1 $-1 $-1 $439 $597 #
vertex $-1 -1 $-1 $506 2 $598 #
straight-curve $-1 -1 $-1 -8.6344125071560782 11.817188314223571 0.67500000000000082 0 -1 0 F -9970.7977282727279 F 10029.202273727273 #
coedge $-1 -1 $-1 $599 $441 $600 $601 forward $442 0 $-1 #
edge $-1 -1 $-1 $602 -3.1000000000000094 $443 -2.8000000000000052 $441 $603 forward @7 unknown #
face $604 -1 $-1 $514 $442 $19 $-1 $605 reversed single #
point $-1 -1 $-1 -8.6344125071560782 26.214915586950838 0.6750000000000006 #
coedge $-1 -1 $-1 $606 $487 $446 $531 reversed $553 0 $-1 #
edge $-1 -1 $-1 $561 2.6999999999999948 $532 2.999999999999996 $446 $607 reversed @7 unknown #
vertex $-1 -1 $-1 $488 2 $608 #
straight-curve $-1 -1 $-1 -26.184412507156075 23.914915586950826 0.37499999999999667 -1 -0 -1.6653345369377353e-016 F -10039.250001 F 9960.7500010000003 #
point $-1 -1 $-1 -9.7344125071560761 23.914915586950833 0.37499999999999944 #
straight-curve $-1 -1 $-1 -9.1844125071560754 23.914915586950841 1.6749999999999901 1 0 1.6653345369377353e-016 I I #
point $-1 -1 $-1 -9.2344125071560725 12.314915586950843 1.6749999999999903 #
straight-curve $-1 -1 $-1 -9.2344125071560725 18.114915586950843 1.6749999999999903 0 -0.9666666666666659 0 I I #
point $-1 -1 $-1 -9.2344125071560725 23.914915586950833 1.6749999999999903 #
ATTRIB_CUSTOM-attrib $-1 -1 $-1 $-1 $481 @22 generic_tag_attrib_def 2 2 -1 @23 generic_tag_attrib_def  1 5 @5 12814 0 0 #
face $609 -1 $-1 $499 $610 $19 $-1 $611 reversed single #
loop $-1 -1 $-1 $-1 $612 $481 #
plane-surface $-1 -1 $-1 -23.859412507156115 15.714915586950845 3.3782485578727841 -1 1.2246467991473532e-016 2.9605947323337506e-016 -2.9605947323337506e-016 3.6256828625250426e-032 -1 forward_v I I I I #
coedge $-1 -1 $-1 $613 $614 $615 $616 reversed $482 0 $-1 #
coedge $-1 -1 $-1 $484 $495 $569 $617 forward $408 0 $-1 #
coedge $-1 -1 $-1 $618 $493 $484 $546 forward $560 0 $-1 #
edge $-1 -1 $-1 $496 4.5499999999999829 $619 6.8499999999999943 $545 $620 forward @7 unknown #
coedge $-1 -1 $-1 $590 $485 $621 $622 reversed $178 0 $-1 #
coedge $-1 -1 $-1 $593 $623 $485 $549 forward $624 0 $-1 #
edge $-1 -1 $-1 $625 -2.1250000000000355 $550 14.175000000000029 $485 $626 forward @7 unknown #
vertex $-1 -1 $-1 $549 2 $627 #
straight-curve $-1 -1 $-1 -9.7344125071560725 19.682331317287918 0.37499999999999933 2.769588620570283e-016 1 4.6122915829454333e-032 I I #
coedge $-1 -1 $-1 $487 $606 $489 $556 reversed $553 0 $-1 #
loop $-1 -1 $-1 $-1 $606 $567 #
straight-curve $-1 -1 $-1 -26.234412507156073 18.114915586950843 0.37499999999999661 0 -1.0666666666666671 0 I I #
coedge $-1 -1 $-1 $579 $489 $628 $629 reversed $432 0 $-1 #
edge $-1 -1 $-1 $491 -2.9999999999999947 $630 -2.6999999999999935 $489 $631 reversed @7 unknown #
point $-1 -1 $-1 -9.7344125071560761 12.314915586950832 0.37499999999999944 #
point $-1 -1 $-1 -26.234412507156073 12.314915586950828 0.37499999999999656 #
coedge $-1 -1 $-1 $493 $628 $606 $632 forward $560 0 $-1 #
loop $-1 -1 $-1 $-1 $633 $634 #
vertex $-1 -1 $-1 $632 2 $635 #
straight-curve $-1 -1 $-1 -20.884412507156092 23.914915586950826 0.67499999999999849 1 0 1.6653345369377353e-016 I I #
point $-1 -1 $-1 -23.859412507156108 23.914915586950826 0.67499999999999805 #
vertex $-1 -1 $-1 $503 2 $636 #
straight-curve $-1 -1 $-1 -23.859412507156108 20.614915586950843 0.37504855787278046 0 1 0 F -10038.000001 F 9962.0000010000003 #
ATTRIB_CUSTOM-attrib $-1 -1 $-1 $-1 $499 @22 generic_tag_attrib_def 2 2 -1 @23 generic_tag_attrib_def  1 5 @5 12772 0 0 #
face $637 -1 $-1 $528 $553 $19 $-1 $638 forward single #
plane-surface $-1 -1 $-1 -20.834412507156138 20.614915586950843 0.3750485578727808 1.2246467991473532e-016 0 -1 -1 0 -1.2246467991473532e-016 forward_v I I I I #
coedge $-1 -1 $-1 $501 $639 $544 $617 reversed $442 0 $-1 #
straight-curve $-1 -1 $-1 -21.060477170309532 26.214915586950838 0.37504855787278091 -1 -2.2399068551417302e-016 -1.2246467991473532e-016 I I #
coedge $-1 -1 $-1 $640 $505 $508 $576 reversed $573 0 $-1 #
coedge $-1 -1 $-1 $505 $641 $521 $596 reversed $573 0 $-1 #
loop $-1 -1 $-1 $-1 $505 $642 #
straight-curve $-1 -1 $-1 -18.435477170309515 10.014915586950835 0.67499999999999871 -1 -2.2399068551417302e-016 -1.6653345369377353e-016 I I #
coedge $-1 -1 $-1 $508 $507 $643 $644 forward $509 0 $-1 #
edge $-1 -1 $-1 $645 -3.1015757210636177 $510 -2.8016242789363983 $571 $646 forward @7 unknown #
face $647 -1 $-1 $642 $509 $19 $-1 $648 forward single #
point $-1 -1 $-1 -11.209412507156113 10.014915586950835 0.67499999999999982 #
coedge $-1 -1 $-1 $512 $555 $612 $649 forward $432 0 $-1 #
coedge $-1 -1 $-1 $650 $643 $512 $581 reversed $651 0 $-1 #
edge $-1 -1 $-1 $652 -5.5008426966292134 $582 7.1491573033707887 $580 $653 reversed @7 unknown #
vertex $-1 -1 $-1 $513 1 $654 #
straight-curve $-1 -1 $-1 -11.209412507156117 12.314915586950832 3.3766242789363861 -2.9605947323337496e-016 -5.9269518148521217e-032 -1 F -9996.6233767210633 F 10003.376625278937 #
ATTRIB_CUSTOM-attrib $-1 -1 $-1 $-1 $514 @22 generic_tag_attrib_def 2 2 -1 @23 generic_tag_attrib_def  2 5 @5 12786 0 0 5 @5 12788 0 0 #
face $655 -1 $-1 $577 $651 $19 $-1 $656 reversed single #
plane-surface $-1 -1 $-1 -21.98272711389771 12.314915586950828 3.3749999999999907 -2.0019463488608184e-016 1 0 0 0 1 forward_v I I I I #
coedge $-1 -1 $-1 $519 $516 $657 $658 reversed $300 0 $-1 #
coedge $-1 -1 $-1 $659 $660 $516 $589 forward $661 0 $-1 #
edge $-1 -1 $-1 $662 -0.1000000000000078 $591 0.10000000000000214 $588 $663 forward @7 unknown #
coedge $-1 -1 $-1 $517 $547 $659 $664 reversed $178 0 $-1 #
vertex $-1 -1 $-1 $589 2 $665 #
straight-curve $-1 -1 $-1 -9.7344125071560761 19.682331317287918 0.37499999999999939 -2.769588620570283e-016 -1 -4.6122915829454333e-032 I I #
coedge $-1 -1 $-1 $666 $548 $519 $594 forward $624 0 $-1 #
edge $-1 -1 $-1 $550 -0.10000000000000209 $667 0.100000000000001 $593 $668 forward @7 unknown #
coedge $-1 -1 $-1 $522 $521 $669 $670 reversed $523 0 $-1 #
edge $-1 -1 $-1 $524 2.8000000000000043 $671 3.1000000000000081 $572 $672 forward @7 unknown #
face $673 -1 $-1 $674 $523 $19 $-1 $675 forward single #
point $-1 -1 $-1 -8.6344125071560782 10.014915586950835 0.67500000000000038 #
coedge $-1 -1 $-1 $639 $526 $613 $676 forward $442 0 $-1 #
coedge $-1 -1 $-1 $669 $677 $526 $601 reversed $610 0 $-1 #
edge $-1 -1 $-1 $602 -12.726064663153451 $678 5.8739353368465856 $526 $679 reversed @7 unknown #
vertex $-1 -1 $-1 $601 0 $680 #
straight-curve $-1 -1 $-1 -8.6344125071560782 26.214915586950838 3.4750000000000059 -2.9605947323337506e-016 -6.6314564362508639e-032 1 I I #
ATTRIB_CUSTOM-attrib $-1 -1 $-1 $-1 $528 @22 generic_tag_attrib_def 2 2 -1 @23 generic_tag_attrib_def  1 5 @5 12777 0 0 #
plane-surface $-1 -1 $-1 -21.28654183346292 26.214915586950838 3.5750000000000153 2.2399068551417302e-016 -1 0 0 0 -1 forward_v I I I I #
coedge $-1 -1 $-1 $552 $530 $559 $632 reversed $553 0 $-1 #
straight-curve $-1 -1 $-1 -26.234412507156073 23.914915586950826 3.3749999999999925 -2.9605947323337506e-016 0 1 F -10003.375001 F 9996.6250010000003 #
point $-1 -1 $-1 -26.234412507156073 23.914915586950833 0.37499999999999656 #
ATTRIB_CUSTOM-attrib $-1 -1 $-1 $-1 $540 @22 generic_tag_attrib_def 2 2 -1 @23 generic_tag_attrib_def  1 5 @5 12813 0 0 #
loop $-1 -1 $-1 $681 $669 $540 #
plane-surface $-1 -1 $-1 -21.434412507156139 18.114915586950843 0.37499999999999895 1.2246467991473532e-016 0 -1 -1 0 -1.2246467991473532e-016 forward_v I I I I #
coedge $-1 -1 $-1 $682 $683 $579 $649 reversed $541 0 $-1 #
coedge $-1 -1 $-1 $684 $543 $599 $676 reversed $482 0 $-1 #
coedge $-1 -1 $-1 $543 $684 $685 $686 forward $482 0 $-1 #
coedge $-1 -1 $-1 $687 $618 $543 $616 forward $560 0 $-1 #
edge $-1 -1 $-1 $688 -8.0999999999999943 $689 8.1000000000000085 $615 $690 forward @7 unknown #
edge $-1 -1 $-1 $564 -3.1015757210636195 $619 -2.8016242789364023 $569 $691 reversed @7 unknown #
coedge $-1 -1 $-1 $615 $545 $639 $692 forward $560 0 $-1 #
vertex $-1 -1 $-1 $546 1 $693 #
straight-curve $-1 -1 $-1 -23.859412507156108 19.364915586950843 0.67499999999999805 0 1 0 F -10036.750001 F 9963.2500010000003 #
coedge $-1 -1 $-1 $694 $695 $547 $622 forward $696 0 $-1 #
edge $-1 -1 $-1 $697 -5.5 $625 5.6999999999999993 $547 $698 forward @7 unknown #
coedge $-1 -1 $-1 $548 $666 $694 $699 forward $624 0 $-1 #
loop $-1 -1 $-1 $-1 $593 $700 #
vertex $-1 -1 $-1 $549 2 $701 #
straight-curve $-1 -1 $-1 -23.909412507156105 12.514915586950849 0.374999999999997 1 0 1.6653345369377353e-016 F -9963.025001 F 10036.975001000001 #
point $-1 -1 $-1 -9.7344125071560761 12.514915586950845 0.37499999999999933 #
coedge $-1 -1 $-1 $559 $633 $555 $629 forward $560 0 $-1 #
edge $-1 -1 $-1 $702 5.0758426966292021 $630 7.4508426966291594 $628 $703 forward @7 unknown #
vertex $-1 -1 $-1 $632 0 $704 #
straight-curve $-1 -1 $-1 -26.234412507156073 12.314915586950828 3.3749999999999911 2.9605947323337506e-016 5.9269518148521239e-032 -1 F -9996.6250010000003 F 10003.375001 #
edge $-1 -1 $-1 $630 -5.8000000000000149 $561 5.7999999999999901 $559 $705 reversed @7 unknown #
coedge $-1 -1 $-1 $628 $687 $682 $706 forward $560 0 $-1 #
face $707 -1 $-1 $700 $560 $19 $-1 $708 reversed single #
point $-1 -1 $-1 -26.234412507156073 23.914915586950833 0.6749999999999976 #
point $-1 -1 $-1 -23.859412507156108 26.214915586950838 0.37504855787278052 #
ATTRIB_CUSTOM-attrib $-1 -1 $-1 $-1 $567 @22 generic_tag_attrib_def 2 2 -1 @23 generic_tag_attrib_def  1 5 @5 12773 0 0 #
plane-surface $-1 -1 $-1 -26.234412507156073 18.114915586950843 3.3749999999999925 1 0 2.9605947323337506e-016 2.9605947323337506e-016 0 -1 forward_v I I I I #
coedge $-1 -1 $-1 $569 $599 $618 $692 reversed $442 0 $-1 #
coedge $-1 -1 $-1 $709 $571 $710 $711 reversed $573 0 $-1 #
coedge $-1 -1 $-1 $572 $685 $712 $713 reversed $573 0 $-1 #
face $714 -1 $-1 $597 $573 $19 $-1 $715 forward single #
coedge $-1 -1 $-1 $580 $710 $575 $644 reversed $651 0 $-1 #
edge $-1 -1 $-1 $582 3.4000000000000163 $645 5.7000000000000099 $575 $716 forward @7 unknown #
vertex $-1 -1 $-1 $711 1 $717 #
straight-curve $-1 -1 $-1 -11.209412507156109 10.014915586950838 3.4766242789363981 2.9605947323337496e-016 6.6314564362508617e-032 1 F -10003.476625278936 F 9996.5233767210648 #
ATTRIB_CUSTOM-attrib $-1 -1 $-1 $-1 $577 @22 generic_tag_attrib_def 2 2 -1 @23 generic_tag_attrib_def  1 5 @5 12795 0 0 #
plane-surface $-1 -1 $-1 -11.209412507156113 15.714915586950845 3.378248557872785 -1 1.2246467991473532e-016 2.9605947323337496e-016 -2.9605947323337496e-016 3.6256828625250415e-032 -1 forward_v I I I I #
edge $-1 -1 $-1 $702 2.7016242789363898 $652 3.0015757210636056 $579 $718 forward @7 unknown #
coedge $-1 -1 $-1 $710 $580 $683 $719 reversed $651 0 $-1 #
loop $-1 -1 $-1 $-1 $643 $585 #
vertex $-1 -1 $-1 $649 1 $720 #
straight-curve $-1 -1 $-1 -18.358569810526902 12.314915586950828 0.37504855787278135 -1 -2.0019463488608184e-016 1.2246467991473532e-016 I I #
point $-1 -1 $-1 -11.209412507156113 12.314915586950828 0.37504855787278046 #
ATTRIB_CUSTOM-attrib $-1 -1 $-1 $-1 $585 @22 generic_tag_attrib_def 2 2 -1 @23 generic_tag_attrib_def  1 5 @5 12805 0 0 #
plane-surface $-1 -1 $-1 -14.734412507156094 15.714915586950845 0.3750485578727808 -1.2246467991473532e-016 1.4997597826618576e-032 -1 1 -1.2246467991473532e-016 -1.2246467991473532e-016 forward_v I I I I #
coedge $-1 -1 $-1 $721 $722 $587 $658 forward $723 0 $-1 #
edge $-1 -1 $-1 $667 -12.538709677419341 $662 3.5387096774193676 $587 $724 reversed @7 unknown #
coedge $-1 -1 $-1 $725 $588 $590 $664 forward $661 0 $-1 #
coedge $-1 -1 $-1 $588 $725 $721 $726 reversed $661 0 $-1 #
loop $-1 -1 $-1 $-1 $659 $674 #
vertex $-1 -1 $-1 $726 2 $727 #
straight-curve $-1 -1 $-1 -9.7344125071560761 23.714915586950838 0.27499999999999725 -4.1086505480261028e-032 0 1 F -10000.275001 F 9999.7250010000007 #
edge $-1 -1 $-1 $591 -14.175000000000029 $697 2.1250000000000355 $590 $728 forward @7 unknown #
point $-1 -1 $-1 -9.7344125071560761 23.714915586950845 0.37499999999999939 #
coedge $-1 -1 $-1 $623 $593 $722 $729 reversed $624 0 $-1 #
vertex $-1 -1 $-1 $658 2 $730 #
straight-curve $-1 -1 $-1 -9.7344125071560796 12.514915586950849 0.27499999999999725 4.1086505480261028e-032 0 -1 F -9999.7250010000007 F 10000.275001 #
coedge $-1 -1 $-1 $712 $600 $595 $670 forward $610 0 $-1 #
edge $-1 -1 $-1 $602 -20.695454545454531 $671 -4.4954545454545283 $669 $731 forward @7 unknown #
vertex $-1 -1 $-1 $713 0 $732 #
straight-curve $-1 -1 $-1 -8.6344125071560782 10.014915586950835 3.4750000000000045 2.9605947323337506e-016 6.6314564362508639e-032 -1 I I #
ATTRIB_CUSTOM-attrib $-1 -1 $-1 $-1 $597 @22 generic_tag_attrib_def 2 2 -1 @23 generic_tag_attrib_def  1 5 @5 12799 0 0 #
face $733 -1 $-1 $734 $661 $19 $-1 $735 forward single #
plane-surface $-1 -1 $-1 -8.6344125071560782 5.5194610414963066 3.374999999999992 1 0 2.9605947323337506e-016 2.9605947323337506e-016 0 -1 forward_v I I I I #
edge $-1 -1 $-1 $678 -3.2000000000000077 $688 -2.9000000000000088 $613 $736 forward @7 unknown #
coedge $-1 -1 $-1 $600 $712 $684 $737 forward $610 0 $-1 #
vertex $-1 -1 $-1 $676 2 $738 #
straight-curve $-1 -1 $-1 -21.36047717030953 26.214915586950838 0.37499999999999933 1 2.2399068551417302e-016 1.2246467991473532e-016 I I #
point $-1 -1 $-1 -8.6344125071560782 26.214915586950838 0.37499999999999645 #
loop $-1 -1 $-1 $-1 $739 $540 #
coedge $-1 -1 $-1 $740 $612 $633 $706 reversed $541 0 $-1 #
coedge $-1 -1 $-1 $612 $740 $650 $719 forward $541 0 $-1 #
coedge $-1 -1 $-1 $614 $613 $677 $737 reversed $482 0 $-1 #
coedge $-1 -1 $-1 $641 $741 $614 $686 reversed $573 0 $-1 #
edge $-1 -1 $-1 $742 -3.2000000000000068 $689 -2.9000000000000079 $685 $743 reversed @7 unknown #
coedge $-1 -1 $-1 $633 $615 $741 $744 forward $560 0 $-1 #
vertex $-1 -1 $-1 $692 1 $745 #
vertex $-1 -1 $-1 $744 0 $746 #
straight-curve $-1 -1 $-1 -27.234412507156115 18.114915586950843 0.67499999999999727 0 -1 0 F -9964.5000010000003 F 10035.500001 #
straight-curve $-1 -1 $-1 -23.859412507156108 26.214915586950838 3.4766242789363999 2.9605947323337496e-016 6.6314564362508617e-032 -1 F -9996.5233767210648 F 10003.476625278936 #
edge $-1 -1 $-1 $619 5.4239353368465899 $688 8.798935336846597 $618 $747 forward @7 unknown #
point $-1 -1 $-1 -23.859412507156108 26.214915586950838 0.67499999999999771 #
coedge $-1 -1 $-1 $748 $621 $623 $699 reversed $696 0 $-1 #
coedge $-1 -1 $-1 $621 $748 $725 $749 forward $696 0 $-1 #
loop $-1 -1 $-1 $-1 $621 $734 #
vertex $-1 -1 $-1 $622 2 $750 #
straight-curve $-1 -1 $-1 -26.034412507156141 18.214915586950845 0.37499999999999661 0 -1 0 I I #
edge $-1 -1 $-1 $751 -0.15000000000000041 $625 0.049999999999997824 $694 $752 reversed @7 unknown #
face $753 -1 $-1 $754 $624 $19 $-1 $755 forward single #
point $-1 -1 $-1 -26.034412507156141 12.514915586950845 0.37499999999999661 #
vertex $-1 -1 $-1 $649 2 $756 #
straight-curve $-1 -1 $-1 -18.783569810526913 12.314915586950832 0.67499999999999893 -1 -2.0019463488608184e-016 -1.6653345369377353e-016 I I #
point $-1 -1 $-1 -26.234412507156073 12.314915586950828 0.6749999999999976 #
straight-curve $-1 -1 $-1 -26.234412507156073 18.114915586950843 0.6749999999999976 0 -1 0 I I #
edge $-1 -1 $-1 $757 -6.9000000000000057 $702 -4.6000000000000085 $633 $758 reversed @7 unknown #
ATTRIB_CUSTOM-attrib $-1 -1 $-1 $-1 $634 @22 generic_tag_attrib_def 2 2 -1 @23 generic_tag_attrib_def  2 5 @5 12167 19296 0 5 @5 12162 0 0 #
plane-surface $-1 -1 $-1 -15.584412507156117 18.114915586950843 0.67499999999999938 1.6653345369377353e-016 0 -1 -1 0 -1.6653345369377353e-016 forward_v I I I I #
coedge $-1 -1 $-1 $741 $640 $740 $759 reversed $573 0 $-1 #
coedge $-1 -1 $-1 $643 $650 $640 $711 forward $651 0 $-1 #
edge $-1 -1 $-1 $760 -5.8489353368466119 $645 6.8010646631533902 $640 $761 reversed @7 unknown #
coedge $-1 -1 $-1 $677 $669 $641 $713 forward $610 0 $-1 #
edge $-1 -1 $-1 $671 -12.726064663153444 $742 5.8739353368465945 $712 $762 reversed @7 unknown #
ATTRIB_CUSTOM-attrib $-1 -1 $-1 $-1 $642 @22 generic_tag_attrib_def 2 2 -1 @23 generic_tag_attrib_def  1 5 @5 12779 0 0 #
plane-surface $-1 -1 $-1 -21.286541833462913 10.014915586950835 3.5750000000000135 2.2399068551417302e-016 -1 0 0 0 -1 forward_v I I I I #
straight-curve $-1 -1 $-1 -11.209412507156117 15.714915586950845 0.37504855787278046 -1.2246467991473532e-016 -1 0 F -9966.900001 F 10033.100001000001 #
point $-1 -1 $-1 -11.209412507156113 10.014915586950835 0.37504855787278046 #
straight-curve $-1 -1 $-1 -23.859412507156115 12.314915586950828 3.3766242789363878 -2.9605947323337506e-016 -5.9269518148521239e-032 -1 F -9996.6233767210633 F 10003.376625278937 #
edge $-1 -1 $-1 $760 -5.7000000000000099 $652 -3.4000000000000163 $683 $763 reversed @7 unknown #
point $-1 -1 $-1 -23.859412507156115 12.314915586950828 0.37504855787278213 #
coedge $-1 -1 $-1 $764 $657 $660 $726 forward $723 0 $-1 #
coedge $-1 -1 $-1 $657 $764 $666 $729 forward $723 0 $-1 #
loop $-1 -1 $-1 $765 $721 $766 #
straight-curve $-1 -1 $-1 -9.7344125071560761 21.249747047624993 0.17499999999999094 -1.9293763424197475e-016 -0.6966292134831461 4.2255994178822172e-016 I I #
coedge $-1 -1 $-1 $660 $659 $695 $749 reversed $661 0 $-1 #
edge $-1 -1 $-1 $662 -11.800000000000065 $767 4.5 $660 $768 reversed @7 unknown #
point $-1 -1 $-1 -9.7344125071560761 23.714915586950845 0.17499999999998944 #
straight-curve $-1 -1 $-1 -23.909412507156105 23.714915586950838 0.374999999999997 -1 -0 -1.6653345369377353e-016 F -10036.975001000001 F 9963.025001 #
edge $-1 -1 $-1 $751 -4.5 $667 11.800000000000061 $666 $769 reversed @7 unknown #
point $-1 -1 $-1 -9.7344125071560796 12.514915586950845 0.17499999999999624 #
straight-curve $-1 -1 $-1 -8.6344125071560782 5.5194610414963066 0.37499999999999645 0 -1 0 I I #
point $-1 -1 $-1 -8.6344125071560782 10.014915586950835 0.37499999999999639 #
ATTRIB_CUSTOM-attrib $-1 -1 $-1 $-1 $674 @22 generic_tag_attrib_def 2 2 -1 @23 generic_tag_attrib_def  1 5 @5 12173 0 0 #
face $770 -1 $-1 $771 $696 $19 $-1 $772 forward single #
plane-surface $-1 -1 $-1 -21.634412507156135 23.714915586950845 0.32499999999999929 0 -1 0 -1.2246467991473532e-016 0 1 forward_v I I I I #
straight-curve $-1 -1 $-1 -27.234412507156115 26.214915586950838 3.5750000000000064 -2.9605947323337496e-016 -6.6314564362508617e-032 1 I I #
edge $-1 -1 $-1 $742 -8.1000000000000085 $678 8.0999999999999943 $677 $773 forward @7 unknown #
point $-1 -1 $-1 -27.234412507156115 26.214915586950838 0.37499999999999867 #
coedge $-1 -1 $-1 $774 $775 $776 $777 reversed $681 0 $-1 #
coedge $-1 -1 $-1 $683 $682 $709 $759 forward $541 0 $-1 #
coedge $-1 -1 $-1 $685 $709 $687 $744 reversed $573 0 $-1 #
vertex $-1 -1 $-1 $737 0 $778 #
straight-curve $-1 -1 $-1 -27.234412507156115 10.014915586950835 3.5750000000000055 2.9605947323337496e-016 6.6314564362508617e-032 -1 I I #
edge $-1 -1 $-1 $689 -8.7989353368466006 $757 -5.4239353368466006 $687 $779 reversed @7 unknown #
point $-1 -1 $-1 -27.234412507156115 26.214915586950838 0.6749999999999976 #
point $-1 -1 $-1 -27.234412507156115 10.014915586950835 0.6749999999999976 #
straight-curve $-1 -1 $-1 -18.435477170309518 26.214915586950838 0.67499999999999871 -1 -2.2399068551417302e-016 -1.6653345369377353e-016 I I #
coedge $-1 -1 $-1 $695 $694 $764 $780 reversed $696 0 $-1 #
edge $-1 -1 $-1 $767 -0.15000000000000041 $697 0.049999999999997824 $695 $781 forward @7 unknown #
point $-1 -1 $-1 -26.034412507156141 23.714915586950845 0.37499999999999661 #
vertex $-1 -1 $-1 $729 2 $782 #
straight-curve $-1 -1 $-1 -26.034412507156141 12.514915586950849 0.32499999999999879 1.2246467991473532e-016 0 -1 F -9999.6750009999996 F 10000.325001000001 #
ATTRIB_CUSTOM-attrib $-1 -1 $-1 $-1 $700 @22 generic_tag_attrib_def 2 2 -1 @23 generic_tag_attrib_def  1 5 @5 12174 0 0 #
face $783 -1 $-1 $784 $785 $19 $-1 $786 forward single #
plane-surface $-1 -1 $-1 -21.634412507156135 12.514915586950845 0.32499999999999929 0 1 0 1.2246467991473532e-016 0 -1 forward_v I I I I #
point $-1 -1 $-1 -23.859412507156115 12.314915586950832 0.67499999999999805 #
vertex $-1 -1 $-1 $706 0 $787 #
straight-curve $-1 -1 $-1 -23.859412507156115 16.914915586950841 0.67499999999999805 -1.2246467991473532e-016 -1 -2.0394466101703373e-032 F -9965.7000010000011 F 10034.300001 #
edge $-1 -1 $-1 $757 2.8016242789364014 $760 3.1015757210636168 $709 $788 reversed @7 unknown #
vertex $-1 -1 $-1 $711 0 $789 #
straight-curve $-1 -1 $-1 -18.010477170309503 10.014915586950835 0.37504855787278135 -1 -2.2399068551417302e-016 1.2246467991473532e-016 I I #
straight-curve $-1 -1 $-1 -21.360477170309522 10.014915586950835 0.37499999999999933 1 2.2399068551417302e-016 1.2246467991473532e-016 I I #
straight-curve $-1 -1 $-1 -23.859412507156115 15.714915586950845 0.37504855787278202 -1.2246467991473532e-016 -1 0 F -9966.900001 F 10033.100001000001 #
coedge $-1 -1 $-1 $722 $721 $748 $780 forward $723 0 $-1 #
loop $-1 -1 $-1 $-1 $790 $766 #
face $791 -1 $-1 $-1 $723 $19 $-1 $792 forward single #
vertex $-1 -1 $-1 $726 2 $793 #
straight-curve $-1 -1 $-1 -21.534412507156141 23.714915586950838 0.17499999999999893 1 0 1.2246467991473532e-016 F -9965.400001 F 10034.600001000001 #
straight-curve $-1 -1 $-1 -21.534412507156141 12.514915586950849 0.17499999999999893 -1 0 -1.2246467991473532e-016 F -10034.600001000001 F 9965.400001 #
ATTRIB_CUSTOM-attrib $-1 -1 $-1 $-1 $734 @22 generic_tag_attrib_def 2 2 -1 @23 generic_tag_attrib_def  1 5 @5 12172 0 0 #
face $794 -1 $-1 $795 $796 $19 $-1 $797 forward single #
plane-surface $-1 -1 $-1 -26.034412507156141 18.314915586950846 0.32499999999999879 1 0 1.2246467991473532e-016 1.2246467991473532e-016 0 -1 forward_v I I I I #
straight-curve $-1 -1 $-1 -27.234412507156115 18.114915586950843 0.37499999999999867 0 1 0 I I #
coedge $-1 -1 $-1 $798 $739 $799 $800 reversed $681 0 $-1 #
coedge $-1 -1 $-1 $739 $801 $802 $803 reversed $681 0 $-1 #
coedge $-1 -1 $-1 $804 $805 $739 $777 forward $796 0 $-1 #
edge $-1 -1 $-1 $806 -0.78539816339744495 $807 0.78539816339745161 $776 $808 forward @7 unknown #
point $-1 -1 $-1 -27.234412507156115 10.014915586950835 0.37499999999999867 #
straight-curve $-1 -1 $-1 -18.435477170309515 10.014915586950835 0.67499999999999871 -1 -2.2399068551417302e-016 -1.6653345369377353e-016 I I #
edge $-1 -1 $-1 $767 -5.5 $751 5.6999999999999993 $764 $809 reversed @7 unknown #
straight-curve $-1 -1 $-1 -26.034412507156141 23.714915586950852 0.32499999999999879 -1.2246467991473532e-016 0 1 F -10000.325001000001 F 9999.6750009999996 #
point $-1 -1 $-1 -26.034412507156141 12.514915586950845 0.17499999999999838 #
ATTRIB_CUSTOM-attrib $-1 -1 $810 $-1 $754 @22 generic_tag_attrib_def 2 2 -1 @23 generic_tag_attrib_def  1 5 @5 12168 0 0 #
face $811 -1 $-1 $812 $813 $19 $-1 $814 reversed single #
loop $-1 -1 $-1 $-1 $815 $754 #
cone-surface $-1 -1 $-1 -27.134412507156121 26.114915586950829 3.5749999999999993 -2.9605947323337496e-016 0 1 -0.21213203435596359 0.21213203435596359 0 1 I I 0 1 0.29999999999999905 forward I I I I #
point $-1 -1 $-1 -23.859412507156115 10.014915586950835 0.67499999999999771 #
straight-curve $-1 -1 $-1 -23.859412507156115 10.014915586950835 3.476624278936399 2.9605947323337506e-016 6.6314564362508639e-032 1 F -10003.476625278936 F 9996.5233767210648 #
point $-1 -1 $-1 -23.859412507156115 10.014915586950835 0.37504855787278213 #
coedge $-1 -1 $-1 $816 $817 $818 $819 forward $765 0 $-1 #
ATTRIB_CUSTOM-attrib $-1 -1 $-1 $-1 $766 @22 generic_tag_attrib_def 2 2 -1 @23 generic_tag_attrib_def  1 5 @5 12159 0 0 #
plane-surface $-1 -1 $-1 -21.434412507156139 18.114915586950843 0.17499999999999893 1.2246467991473532e-016 0 -1 -1 0 -1.2246467991473532e-016 forward_v I I I I #
point $-1 -1 $-1 -26.034412507156141 23.714915586950845 0.17499999999999838 #
ATTRIB_CUSTOM-attrib $-1 -1 $820 $-1 $771 @22 generic_tag_attrib_def 2 2 -1 @23 generic_tag_attrib_def  1 5 @5 12157 0 0 #
face $821 -1 $-1 $822 $823 $19 $-1 $824 forward single #
loop $-1 -1 $-1 $-1 $776 $771 #
cone-surface $-1 -1 $-1 -8.7344125071561223 26.114915586950829 3.5750000000000028 -2.9605947323337506e-016 0 1 0.21213203435596498 0.21213203435596639 0 1 I I 0 1 0.30000000000000204 forward I I I I #
coedge $-1 -1 $-1 $825 $774 $815 $826 reversed $681 0 $-1 #
coedge $-1 -1 $-1 $827 $828 $774 $800 forward $829 0 $-1 #
edge $-1 -1 $-1 $830 -2.7249999999999943 $806 15.675000000000004 $799 $831 forward @7 unknown #
coedge $-1 -1 $-1 $775 $832 $833 $834 reversed $681 0 $-1 #
coedge $-1 -1 $-1 $835 $836 $775 $803 forward $823 0 $-1 #
edge $-1 -1 $-1 $807 -7.9999999999999858 $837 8.0000000000000071 $802 $838 forward @7 unknown #
coedge $-1 -1 $-1 $839 $776 $836 $840 forward $796 0 $-1 #
coedge $-1 -1 $-1 $776 $839 $827 $841 forward $796 0 $-1 #
vertex $-1 -1 $-1 $800 1 $842 #
vertex $-1 -1 $-1 $840 0 $843 #
ellipse-curve $-1 -1 $-1 -8.7344125071561223 26.114915586950829 0.37500000000000266 1.2246467991473532e-016 0 -1 0.21213203435596498 0.21213203435596639 0 1 I I #
straight-curve $-1 -1 $-1 -26.034412507156141 18.214915586950845 0.17499999999999838 0 1 0 I I #
ATTRIB_CUSTOM-attrib $-1 -1 $-1 $783 $754 @22 FDM_feature_attrib_def 1 1 @12 feature_data 3 8 5 0 #
ATTRIB_CUSTOM-attrib $-1 -1 $-1 $-1 $784 @22 generic_tag_attrib_def 2 2 -1 @23 generic_tag_attrib_def  1 5 @5 12169 0 0 #
face $844 -1 $-1 $845 $846 $19 $-1 $847 forward single #
loop $-1 -1 $-1 $-1 $848 $784 #
plane-surface $-1 -1 $-1 -27.434412507156118 18.114915586950843 3.5749999999999993 1 0 2.9605947323337496e-016 2.9605947323337496e-016 0 -1 forward_v I I I I #
coedge $-1 -1 $-1 $849 $850 $798 $826 forward $785 0 $-1 #
coedge $-1 -1 $-1 $851 $790 $852 $853 reversed $765 0 $-1 #
coedge $-1 -1 $-1 $790 $854 $839 $855 reversed $765 0 $-1 #
coedge $-1 -1 $-1 $836 $835 $790 $819 reversed $823 0 $-1 #
edge $-1 -1 $-1 $856 -7.9999999999999911 $857 8.0000000000000036 $818 $858 reversed @7 unknown #
ATTRIB_CUSTOM-attrib $-1 -1 $-1 $794 $771 @22 FDM_feature_attrib_def 1 1 @12 feature_data 11 8 5 0 #
ATTRIB_CUSTOM-attrib $-1 -1 $-1 $-1 $795 @22 generic_tag_attrib_def 2 2 -1 @23 generic_tag_attrib_def  2 5 @5 12160 0 0 5 @5 12164 0 0 #
face $859 -1 $-1 $634 $860 $19 $-1 $861 forward single #
loop $-1 -1 $-1 $-1 $802 $795 #
plane-surface $-1 -1 $-1 -8.4344125071561216 18.114915586950843 3.5750000000000006 1 0 2.9605947323337506e-016 2.9605947323337506e-016 0 -1 forward_v I I I I #
coedge $-1 -1 $-1 $862 $798 $848 $863 reversed $681 0 $-1 #
edge $-1 -1 $-1 $864 -0.78539816339744828 $830 0.78539816339744828 $815 $865 forward @7 unknown #
coedge $-1 -1 $-1 $866 $799 $805 $841 reversed $829 0 $-1 #
coedge $-1 -1 $-1 $799 $866 $849 $867 reversed $829 0 $-1 #
loop $-1 -1 $-1 $-1 $799 $868 #
vertex $-1 -1 $-1 $867 0 $869 #
straight-curve $-1 -1 $-1 -24.409412507156127 26.414915586950826 0.37499999999999867 1 0 1.2246467991473532e-016 I I #
coedge $-1 -1 $-1 $801 $862 $870 $871 reversed $681 0 $-1 #
coedge $-1 -1 $-1 $872 $873 $801 $834 forward $860 0 $-1 #
edge $-1 -1 $-1 $837 -0.78539816339744983 $874 0.78539816339743496 $833 $875 forward @7 unknown #
coedge $-1 -1 $-1 $818 $802 $873 $876 reversed $823 0 $-1 #
coedge $-1 -1 $-1 $802 $818 $804 $840 reversed $823 0 $-1 #
vertex $-1 -1 $-1 $834 0 $877 #
straight-curve $-1 -1 $-1 -8.4344125071561216 18.114915586950843 0.37500000000000078 0 -1 0 I I #
coedge $-1 -1 $-1 $805 $804 $817 $855 forward $796 0 $-1 #
edge $-1 -1 $-1 $807 3.200000000000006 $856 3.4000000000000021 $836 $878 forward @7 tangent #
edge $-1 -1 $-1 $879 -3.4000000000000026 $806 -3.2000000000000024 $827 $880 forward @7 tangent #
point $-1 -1 $-1 -8.7344125071561223 26.414915586950826 0.37500000000000044 #
point $-1 -1 $-1 -8.4344125071560754 26.114915586950829 0.37499999999999689 #
ATTRIB_CUSTOM-attrib $-1 -1 $881 $-1 $812 @22 generic_tag_attrib_def 2 2 -1 @23 generic_tag_attrib_def  1 5 @5 12170 0 0 #
face $882 -1 $-1 $868 $883 $19 $-1 $884 reversed single #
loop $-1 -1 $-1 $-1 $885 $812 #
cone-surface $-1 -1 $-1 -27.134412507156121 10.114915586950836 3.5749999999999971 2.9605947323337496e-016 0 -1 -0.21213203435596562 -0.21213203435596309 0 1 I I 0 1 0.30000000000000016 forward I I I I #
coedge $-1 -1 $-1 $886 $887 $825 $863 forward $813 0 $-1 #
coedge $-1 -1 $-1 $888 $815 $828 $867 forward $785 0 $-1 #
coedge $-1 -1 $-1 $815 $888 $886 $889 forward $785 0 $-1 #
coedge $-1 -1 $-1 $890 $816 $891 $892 forward $765 0 $-1 #
coedge $-1 -1 $-1 $873 $872 $816 $853 forward $860 0 $-1 #
edge $-1 -1 $-1 $893 -0.78539816339744128 $857 0.78539816339744983 $816 $894 forward @7 unknown #
coedge $-1 -1 $-1 $817 $895 $866 $896 forward $765 0 $-1 #
edge $-1 -1 $-1 $856 -0.78539816339745161 $879 0.78539816339744239 $817 $897 forward @7 unknown #
vertex $-1 -1 $-1 $819 0 $898 #
vertex $-1 -1 $-1 $853 2 $899 #
straight-curve $-1 -1 $-1 -8.434412507156118 18.114915586950843 0.17500000000000049 0 1 0 I I #
ATTRIB_CUSTOM-attrib $-1 -1 $900 $-1 $822 @22 FDM_feature_attrib_def 1 1 @12 feature_data 12 8 5 0 #
loop $-1 -1 $-1 $-1 $833 $822 #
cone-surface $-1 -1 $-1 -8.7344125071561187 10.114915586950836 3.5750000000000002 -2.9605947323337506e-016 0 1 0.21213203435596398 -0.21213203435596462 0 1 I I 0 1 0.30000000000000004 forward I I I I #
coedge $-1 -1 $-1 $832 $825 $885 $901 reversed $681 0 $-1 #
edge $-1 -1 $-1 $902 -8.0000000000000071 $864 7.9999999999999858 $848 $903 forward @7 unknown #
vertex $-1 -1 $-1 $863 1 $904 #
ellipse-curve $-1 -1 $-1 -27.134412507156121 26.114915586950829 0.37499999999999734 1.2246467991473532e-016 0 -1 -0.21213203435596359 0.21213203435596359 0 1 I I #
coedge $-1 -1 $-1 $828 $827 $854 $896 reversed $829 0 $-1 #
edge $-1 -1 $-1 $830 3.2000000000000011 $905 3.4000000000000012 $828 $906 forward @7 tangent #
face $907 -1 $-1 $766 $829 $19 $-1 $908 reversed single #
point $-1 -1 $-1 -27.134412507156121 26.414915586950826 0.37499999999999822 #
coedge $-1 -1 $-1 $909 $910 $832 $871 forward $883 0 $-1 #
edge $-1 -1 $-1 $874 -9.7750000000000128 $911 8.6249999999999929 $870 $912 forward @7 unknown #
coedge $-1 -1 $-1 $852 $833 $910 $913 forward $860 0 $-1 #
coedge $-1 -1 $-1 $833 $852 $835 $876 forward $860 0 $-1 #
vertex $-1 -1 $-1 $913 0 $914 #
ellipse-curve $-1 -1 $-1 -8.7344125071561187 10.114915586950836 0.37500000000000266 1.2246467991473532e-016 0 -1 0.21213203435596398 -0.21213203435596462 0 1 I I #
edge $-1 -1 $-1 $857 -3.3999999999999995 $837 -3.2000000000000033 $835 $915 forward @7 tangent #
point $-1 -1 $-1 -8.4344125071560754 10.114915586950836 0.37499999999999689 #
straight-curve $-1 -1 $-1 -8.4344125071561216 26.114915586950829 3.5750000000000028 2.9605947323337506e-016 0 -1 I I #
vertex $-1 -1 $-1 $855 1 $916 #
straight-curve $-1 -1 $-1 -8.7344125071561223 26.414915586950826 3.5750000000000028 -2.9605947323337506e-016 0 1 I I #
ATTRIB_CUSTOM-attrib $-1 -1 $-1 $844 $812 @22 FDM_feature_attrib_def 1 1 @12 feature_data 6 8 5 0 #
ATTRIB_CUSTOM-attrib $-1 -1 $-1 $-1 $845 @22 generic_tag_attrib_def 2 2 -1 @23 generic_tag_attrib_def  1 5 @5 12165 0 0 #
loop $-1 -1 $-1 $-1 $870 $845 #
plane-surface $-1 -1 $-1 -15.584412507156117 9.814915586950832 3.5749999999999984 0 1 0 0 0 1 forward_v I I I I #
coedge $-1 -1 $-1 $917 $918 $862 $901 forward $846 0 $-1 #
coedge $-1 -1 $-1 $919 $848 $850 $889 reversed $813 0 $-1 #
coedge $-1 -1 $-1 $848 $919 $917 $920 reversed $813 0 $-1 #
coedge $-1 -1 $-1 $850 $849 $895 $921 forward $785 0 $-1 #
edge $-1 -1 $-1 $922 -3.4000000000000012 $864 -3.2000000000000011 $886 $923 forward @7 tangent #
coedge $-1 -1 $-1 $924 $851 $925 $926 reversed $765 0 $-1 #
coedge $-1 -1 $-1 $910 $909 $851 $892 reversed $883 0 $-1 #
edge $-1 -1 $-1 $893 -9.775000000000011 $927 8.6249999999999858 $891 $928 forward @7 unknown #
vertex $-1 -1 $-1 $892 2 $929 #
ellipse-curve $-1 -1 $-1 -8.7344125071561187 10.114915586950836 0.17500000000000249 -1.2246467991473532e-016 0 1 0.21213203435596398 -0.21213203435596462 0 1 I I #
coedge $-1 -1 $-1 $854 $924 $888 $921 reversed $765 0 $-1 #
edge $-1 -1 $-1 $905 -2.7249999999999908 $879 15.675000000000006 $866 $930 forward @7 unknown #
ellipse-curve $-1 -1 $-1 -8.7344125071561223 26.114915586950829 0.17500000000000249 -1.2246467991473532e-016 0 1 0.21213203435596498 0.21213203435596639 0 1 I I #
point $-1 -1 $-1 -8.434412507156118 26.114915586950829 0.17500000000000049 #
point $-1 -1 $-1 -8.434412507156118 10.114915586950836 0.17500000000000049 #
ATTRIB_CUSTOM-attrib $-1 -1 $-1 $859 $822 @22 generic_tag_attrib_def 2 2 -1 @23 generic_tag_attrib_def  1 5 @5 12163 0 0 #
edge $-1 -1 $-1 $911 -0.78539816339745416 $902 0.78539816339744239 $885 $931 forward @7 unknown #
vertex $-1 -1 $-1 $920 0 $932 #
straight-curve $-1 -1 $-1 -27.434412507156118 18.114915586950843 0.37499999999999828 0 1 0 I I #
point $-1 -1 $-1 -27.434412507156118 26.114915586950829 0.37499999999999822 #
vertex $-1 -1 $-1 $896 2 $933 #
straight-curve $-1 -1 $-1 -27.134412507156121 26.414915586950826 3.5749999999999993 2.9605947323337496e-016 0 -1 I I #
ATTRIB_CUSTOM-attrib $-1 -1 $-1 $-1 $868 @22 generic_tag_attrib_def 2 2 -1 @23 generic_tag_attrib_def  1 5 @5 12158 0 0 #
plane-surface $-1 -1 $-1 -27.384412507156114 26.414915586950826 3.5749999999999993 0 -1 0 0 0 -1 forward_v I I I I #
coedge $-1 -1 $-1 $891 $870 $918 $934 reversed $883 0 $-1 #
coedge $-1 -1 $-1 $870 $891 $872 $913 reversed $883 0 $-1 #
vertex $-1 -1 $-1 $871 1 $935 #
straight-curve $-1 -1 $-1 -18.509412507156128 9.814915586950832 0.37499999999999956 -1 0 -1.2246467991473532e-016 I I #
edge $-1 -1 $-1 $874 3.1999999999999997 $893 3.3999999999999995 $910 $936 forward @7 tangent #
point $-1 -1 $-1 -8.7344125071561152 9.814915586950832 0.37500000000000044 #
straight-curve $-1 -1 $-1 -8.4344125071561216 10.114915586950836 3.5750000000000002 -2.9605947323337506e-016 0 1 I I #
point $-1 -1 $-1 -8.7344125071561223 26.414915586950826 0.17500000000000041 #
coedge $-1 -1 $-1 $925 $885 $887 $920 forward $846 0 $-1 #
coedge $-1 -1 $-1 $885 $925 $909 $934 forward $846 0 $-1 #
coedge $-1 -1 $-1 $887 $886 $924 $937 reversed $813 0 $-1 #
edge $-1 -1 $-1 $902 3.1999999999999988 $938 3.3999999999999986 $887 $939 forward @7 tangent #
edge $-1 -1 $-1 $905 -0.78539816339744828 $922 0.78539816339744828 $895 $940 forward @7 unknown #
vertex $-1 -1 $-1 $921 2 $941 #
straight-curve $-1 -1 $-1 -27.434412507156118 26.114915586950829 3.5749999999999993 -2.9605947323337496e-016 0 1 I I #
coedge $-1 -1 $-1 $895 $890 $919 $937 forward $765 0 $-1 #
coedge $-1 -1 $-1 $918 $917 $890 $926 forward $846 0 $-1 #
edge $-1 -1 $-1 $938 -0.78539816339744239 $927 0.78539816339746593 $890 $942 forward @7 unknown #
vertex $-1 -1 $-1 $934 2 $943 #
straight-curve $-1 -1 $-1 -18.509412507156128 9.814915586950832 0.17499999999999938 -1 0 -1.2246467991473532e-016 I I #
point $-1 -1 $-1 -8.7344125071561152 9.814915586950832 0.17500000000000057 #
straight-curve $-1 -1 $-1 -24.409412507156127 26.414915586950826 0.17499999999999849 1 0 1.2246467991473532e-016 I I #
ellipse-curve $-1 -1 $-1 -27.134412507156121 10.114915586950836 0.37499999999999734 1.2246467991473532e-016 0 -1 -0.21213203435596562 -0.21213203435596309 0 1 I I #
point $-1 -1 $-1 -27.434412507156118 10.114915586950836 0.37499999999999822 #
point $-1 -1 $-1 -27.134412507156121 26.414915586950826 0.17499999999999816 #
edge $-1 -1 $-1 $927 -3.3999999999999986 $911 -3.1999999999999988 $909 $944 forward @7 tangent #
point $-1 -1 $-1 -27.134412507156121 9.814915586950832 0.37499999999999822 #
straight-curve $-1 -1 $-1 -8.7344125071561187 9.814915586950832 3.5750000000000002 2.9605947323337506e-016 0 -1 I I #
edge $-1 -1 $-1 $938 -8.0000000000000071 $922 7.9999999999999893 $919 $945 reversed @7 unknown #
vertex $-1 -1 $-1 $937 2 $946 #
straight-curve $-1 -1 $-1 -27.434412507156118 10.114915586950836 3.5749999999999971 2.9605947323337496e-016 0 -1 I I #
ellipse-curve $-1 -1 $-1 -27.134412507156121 26.114915586950829 0.17499999999999716 -1.2246467991473532e-016 0 1 -0.21213203435596359 0.21213203435596359 0 1 I I #
point $-1 -1 $-1 -27.434412507156139 26.114915586950829 0.17499999999999827 #
ellipse-curve $-1 -1 $-1 -27.134412507156121 10.114915586950836 0.17499999999999716 -1.2246467991473532e-016 0 1 -0.21213203435596562 -0.21213203435596309 0 1 I I #
point $-1 -1 $-1 -27.134412507156114 9.814915586950832 0.17499999999999832 #
straight-curve $-1 -1 $-1 -27.134412507156121 9.814915586950832 3.5749999999999971 -2.9605947323337496e-016 0 1 I I #
straight-curve $-1 -1 $-1 -27.434412507156139 18.114915586950843 0.17499999999999827 0 -1 0 I I #
point $-1 -1 $-1 -27.434412507156139 10.114915586950836 0.17499999999999827 #
End-of-ASM-data 
