# Supplementary material for: The chlorophyll fluoroscope, a device to observe the in vivo emission of chlorophyll fluorescence for teaching and demonstration purposes
Source: Photosynth Res. 2025 Apr 15;163(3):26. doi: 10.1007/s11120-025-01150-9 (PMC12000186; doi:10.1007/s11120-025-01150-9)
Supplement: Supplementary file 11 — Supplementary Material 11 [file 11120_2025_1150_MOESM11_ESM.123dx]

Archive with 11 entries (7 files):
- Fusion[Active]/
- Fusion[Active]/Previews/
- Fusion[Active]/Design1/
- Fusion[Active]/Breps.BlobParts/
- Manifest.dat
- Fusion[Active]/Manifest.dat
- Fusion[Active]/Previews/small.png
- Fusion[Active]/Previews/big.png
- Fusion[Active]/Design1/BulkStream.dat
- Fusion[Active]/Design1/MetaStream.dat
- Fusion[Active]/Breps.BlobParts/BREP2.smt
