# Supplementary material for: The chlorophyll fluoroscope, a device to observe the in vivo emission of chlorophyll fluorescence for teaching and demonstration purposes
Source: Photosynth Res. 2025 Apr 15;163(3):26. doi: 10.1007/s11120-025-01150-9 (PMC12000186; doi:10.1007/s11120-025-01150-9)
Supplement: Supplementary file 11 — Supplementary Material 11 [file 11120_2025_1150_MOESM11_ESM.123dx › Fusion[Active]/Breps.BlobParts/BREP2.smt]

21900 0 3 8           
16 Autodesk Neutron 19 ASM 219.0.0.4610 NT 24 Thu Mar 13 17:24:26 2025 
10 9.9999999999999995e-007 1e-010 
asmheader $-1 -1 @12 219.0.0.4610 #
body $-1 -1 $-1 $3 $-1 $4 #
body $-1 -1 $-1 $5 $-1 $6 #
lump $-1 -1 $-1 $-1 $7 $1 #
transform $-1 -1 1 0 0 0 1 0 0 0 1 0 0 0 1 no_rotate no_reflect no_shear #
lump $-1 -1 $-1 $8 $9 $2 #
transform $-1 -1 1 0 0 0 1 0 0 0 1 0 0 0 1 no_rotate no_reflect no_shear #
shell $-1 -1 $-1 $-1 $-1 $10 $-1 $3 #
lump $-1 -1 $-1 $-1 $11 $2 #
shell $-1 -1 $-1 $-1 $-1 $12 $-1 $5 #
face $13 -1 $-1 $14 $15 $7 $-1 $16 forward single #
shell $-1 -1 $-1 $-1 $-1 $17 $-1 $8 #
face $18 -1 $-1 $19 $20 $9 $-1 $21 forward single #
ATTRIB_CUSTOM-attrib $-1 -1 $22 $-1 $10 @22 generic_tag_attrib_def 2 2 -1 @23 generic_tag_attrib_def  1 5 @5 14300 0 0 #
face $23 -1 $-1 $24 $25 $7 $-1 $26 reversed single #
loop $-1 -1 $-1 $-1 $27 $10 #
cone-surface $-1 -1 $-1 -18.638688602286294 24.107031933982256 0.10000000000000021 0 0 1 8.3365833082019232e-017 -1.1499999999999984 0 0.73578595317725837 I I -0 1 1.1499999999999984 forward I I I I #
face $28 -1 $-1 $29 $30 $11 $-1 $31 reversed single #
ATTRIB_CUSTOM-attrib $-1 -1 $-1 $-1 $12 @22 generic_tag_attrib_def 2 2 -1 @23 generic_tag_attrib_def  1 5 @5 14517 0 0 #
face $32 -1 $-1 $33 $34 $9 $-1 $35 forward single #
loop $-1 -1 $-1 $-1 $36 $12 #
plane-surface $-1 -1 $-1 -16.399166772764463 14.098979985930306 0.50000000000000011 -1 0 0 0 0 1 forward_v I I I I #
ATTRIB_CUSTOM-attrib $-1 -1 $-1 $13 $10 @22 FDM_feature_attrib_def 1 1 @12 feature_data 57 8 5 0 #
ATTRIB_CUSTOM-attrib $-1 -1 $-1 $-1 $14 @22 generic_tag_attrib_def 2 2 -1 @23 generic_tag_attrib_def  1 5 @5 13998 0 0 #
face $37 -1 $-1 $38 $39 $7 $-1 $40 forward single #
loop $-1 -1 $-1 $-1 $41 $14 #
plane-surface $-1 -1 $-1 -19.484842448440141 19.507031933982244 0.10000000000000021 1 0 0 0 0 -1 forward_v I I I I #
coedge $-1 -1 $-1 $42 $43 $44 $45 forward $15 0 $-1 #
ATTRIB_CUSTOM-attrib $-1 -1 $-1 $-1 $17 @22 generic_tag_attrib_def 2 2 -1 @23 generic_tag_attrib_def  1 5 @5 14531 0 0 #
face $46 -1 $-1 $47 $48 $11 $-1 $49 forward single #
loop $-1 -1 $-1 $-1 $50 $17 #
plane-surface $-1 -1 $-1 -16.734842448440137 25.054531933982258 0.30000000000000016 0 -1 0 0 0 -1 forward_v I I I I #
ATTRIB_CUSTOM-attrib $-1 -1 $-1 $-1 $19 @22 generic_tag_attrib_def 2 2 -1 @23 generic_tag_attrib_def  1 5 @5 14518 0 0 #
face $51 -1 $-1 $52 $53 $9 $-1 $54 forward single #
loop $-1 -1 $-1 $-1 $55 $19 #
plane-surface $-1 -1 $-1 -16.734842448440137 19.507031933982244 0.20000000000000018 0 0 -1 -1 0 0 forward_v I I I I #
coedge $-1 -1 $-1 $56 $57 $58 $59 reversed $20 0 $-1 #
ATTRIB_CUSTOM-attrib $-1 -1 $-1 $-1 $24 @22 generic_tag_attrib_def 2 2 -1 @23 generic_tag_attrib_def  1 5 @5 13995 0 0 #
face $60 -1 $-1 $61 $62 $7 $-1 $63 forward single #
loop $-1 -1 $-1 $-1 $64 $24 #
plane-surface $-1 -1 $-1 -16.734842448440141 19.507031933982244 2.2204460492503123e-016 0 0 -1 -1 0 0 forward_v I I I I #
coedge $-1 -1 $-1 $65 $66 $43 $67 reversed $25 0 $-1 #
coedge $-1 -1 $-1 $68 $27 $69 $70 forward $15 0 $-1 #
coedge $-1 -1 $-1 $27 $68 $41 $67 forward $15 0 $-1 #
coedge $-1 -1 $-1 $71 $72 $27 $45 reversed $73 0 $-1 #
edge $-1 -1 $-1 $74 1.5707963267948968 $75 3.1415926535897931 $44 $76 forward @7 unknown #
ATTRIB_CUSTOM-attrib $-1 -1 $77 $-1 $29 @22 generic_tag_attrib_def 2 2 -1 @23 generic_tag_attrib_def  1 5 @5 14532 0 0 #
face $78 -1 $-1 $79 $80 $11 $-1 $81 forward single #
loop $-1 -1 $-1 $-1 $82 $29 #
cone-surface $-1 -1 $-1 -18.304309661554893 23.660156933982254 0.30000000000000016 0 0 1 8.2746264523560771e-017 -1.1536458333333326 0 0.73537357066202869 I I 0 -1 1.1536458333333326 forward I I I I #
coedge $-1 -1 $-1 $83 $84 $85 $86 forward $30 0 $-1 #
ATTRIB_CUSTOM-attrib $-1 -1 $-1 $-1 $33 @22 generic_tag_attrib_def 2 2 -1 @23 generic_tag_attrib_def  1 5 @5 14519 0 0 #
face $87 -1 $-1 $88 $89 $9 $-1 $90 reversed single #
loop $-1 -1 $-1 $-1 $58 $33 #
plane-surface $-1 -1 $-1 -16.734842448440137 14.200261100648927 0.30000000000000016 0 1 0 0 0 1 forward_v I I I I #
coedge $-1 -1 $-1 $91 $92 $56 $93 forward $34 0 $-1 #
coedge $-1 -1 $-1 $94 $36 $55 $93 reversed $20 0 $-1 #
coedge $-1 -1 $-1 $36 $94 $95 $96 reversed $20 0 $-1 #
coedge $-1 -1 $-1 $97 $98 $36 $59 forward $53 0 $-1 #
edge $-1 -1 $-1 $99 -0.19999999999999996 $100 0.40000000000000002 $58 $101 forward @7 unknown #
ATTRIB_CUSTOM-attrib $-1 -1 $102 $-1 $38 @22 generic_tag_attrib_def 2 2 -1 @23 generic_tag_attrib_def  1 5 @5 14273 0 0 #
face $103 -1 $-1 $104 $105 $7 $-1 $106 reversed single #
loop $-1 -1 $-1 $-1 $107 $38 #
cone-surface $-1 -1 $-1 -14.830996294593985 24.107031933982256 0.10000000000000021 0 0 1 -8.3365833082019232e-017 -1.1499999999999984 0 0.73578595317725837 I I -0 1 1.1499999999999984 forward I I I I #
coedge $-1 -1 $-1 $108 $109 $68 $110 reversed $39 0 $-1 #
coedge $-1 -1 $-1 $111 $41 $109 $112 reversed $25 0 $-1 #
coedge $-1 -1 $-1 $41 $111 $71 $113 reversed $25 0 $-1 #
edge $-1 -1 $-1 $114 -0.10000000000000001 $74 0.10000000000000003 $41 $115 forward @7 tangent #
coedge $-1 -1 $-1 $43 $42 $64 $110 forward $15 0 $-1 #
coedge $-1 -1 $-1 $116 $117 $42 $70 reversed $118 0 $-1 #
edge $-1 -1 $-1 $75 -0.10000000000000003 $119 0.10000000000000001 $69 $120 forward @7 tangent #
coedge $-1 -1 $-1 $121 $44 $66 $113 forward $73 0 $-1 #
coedge $-1 -1 $-1 $44 $122 $116 $123 forward $73 0 $-1 #
loop $-1 -1 $-1 $-1 $44 $124 #
vertex $-1 -1 $-1 $45 0 $125 #
vertex $-1 -1 $-1 $45 1 $126 #
ellipse-curve $-1 -1 $-1 -18.638688602286294 24.107031933982256 0.20000000000000023 0 0 -1 8.3365833082019232e-017 -1.1499999999999984 0 0.73578595317725837 I I #
ATTRIB_CUSTOM-attrib $-1 -1 $-1 $46 $29 @22 FDM_feature_attrib_def 1 1 @12 feature_data 46 8 5 0 #
ATTRIB_CUSTOM-attrib $-1 -1 $-1 $-1 $47 @22 generic_tag_attrib_def 2 2 -1 @23 generic_tag_attrib_def  1 5 @5 14533 0 0 #
face $127 -1 $-1 $128 $129 $11 $-1 $130 forward single #
loop $-1 -1 $-1 $-1 $131 $47 #
plane-surface $-1 -1 $-1 -19.152670317292596 19.507031933982244 0.30000000000000016 1 0 0 0 0 -1 forward_v I I I I #
coedge $-1 -1 $-1 $132 $133 $134 $135 forward $48 0 $-1 #
coedge $-1 -1 $-1 $136 $50 $137 $138 reversed $30 0 $-1 #
coedge $-1 -1 $-1 $50 $136 $139 $140 reversed $30 0 $-1 #
coedge $-1 -1 $-1 $141 $142 $50 $86 reversed $143 0 $-1 #
edge $-1 -1 $-1 $144 -0.39999999999999991 $145 0.19999999999999996 $50 $146 reversed @7 unknown #
ATTRIB_CUSTOM-attrib $-1 -1 $-1 $-1 $52 @22 generic_tag_attrib_def 2 2 -1 @23 generic_tag_attrib_def  1 5 @5 14520 0 0 #
face $147 -1 $-1 $148 $149 $9 $-1 $150 forward single #
loop $-1 -1 $-1 $-1 $95 $52 #
plane-surface $-1 -1 $-1 -16.734842448440137 19.507031933982244 0.80000000000000004 0 0 -1 -1 0 0 forward_v I I I I #
coedge $-1 -1 $-1 $151 $55 $98 $152 forward $34 0 $-1 #
coedge $-1 -1 $-1 $55 $153 $154 $155 forward $34 0 $-1 #
edge $-1 -1 $-1 $156 -2.4711907449209871 $99 -2.2619791666666593 $55 $157 forward @7 unknown #
coedge $-1 -1 $-1 $57 $56 $158 $159 reversed $20 0 $-1 #
coedge $-1 -1 $-1 $160 $161 $57 $96 forward $89 0 $-1 #
edge $-1 -1 $-1 $100 2.2619791666666593 $162 2.4711907449209871 $95 $163 forward @7 unknown #
coedge $-1 -1 $-1 $164 $58 $161 $165 reversed $53 0 $-1 #
coedge $-1 -1 $-1 $58 $164 $91 $152 reversed $53 0 $-1 #
vertex $-1 -1 $-1 $59 0 $166 #
vertex $-1 -1 $-1 $59 1 $167 #
straight-curve $-1 -1 $-1 -16.399166772764463 14.200261100648927 0.40000000000000019 0 0 0.99999999999999989 I I #
ATTRIB_CUSTOM-attrib $-1 -1 $-1 $60 $38 @22 FDM_feature_attrib_def 1 1 @12 feature_data 55 8 5 0 #
ATTRIB_CUSTOM-attrib $-1 -1 $-1 $-1 $61 @22 generic_tag_attrib_def 2 2 -1 @23 generic_tag_attrib_def  1 5 @5 14000 0 0 #
face $168 -1 $-1 $169 $170 $7 $-1 $171 forward single #
loop $-1 -1 $-1 $-1 $172 $61 #
plane-surface $-1 -1 $-1 -13.984842448440141 19.507031933982244 0.10000000000000021 -1 0 0 0 0 1 forward_v I I I I #
coedge $-1 -1 $-1 $173 $174 $122 $175 forward $62 0 $-1 #
coedge $-1 -1 $-1 $176 $64 $117 $177 forward $39 0 $-1 #
coedge $-1 -1 $-1 $64 $178 $65 $112 forward $39 0 $-1 #
edge $-1 -1 $-1 $119 -3.1415926535897931 $114 -1.5707963267948968 $64 $179 forward @7 unknown #
coedge $-1 -1 $-1 $66 $65 $180 $181 reversed $25 0 $-1 #
edge $-1 -1 $-1 $182 -0.8000000000000006 $114 0.80000000000000371 $65 $183 forward @7 unknown #
edge $-1 -1 $-1 $74 -0.80000000000000371 $184 0.8000000000000006 $66 $185 forward @7 unknown #
vertex $-1 -1 $-1 $110 1 $186 #
straight-curve $-1 -1 $-1 -19.484842448440141 24.107031933982256 0.10000000000000021 0 0 0.99999999999999989 I I #
coedge $-1 -1 $-1 $187 $69 $72 $123 reversed $118 0 $-1 #
coedge $-1 -1 $-1 $69 $187 $108 $177 reversed $118 0 $-1 #
loop $-1 -1 $-1 $-1 $69 $188 #
vertex $-1 -1 $-1 $70 1 $189 #
straight-curve $-1 -1 $-1 -18.638688602286294 25.257031933982251 0.10000000000000021 -0 -0 -0.99999999999999989 I I #
coedge $-1 -1 $-1 $190 $71 $191 $192 reversed $73 0 $-1 #
coedge $-1 -1 $-1 $72 $193 $107 $175 reversed $73 0 $-1 #
edge $-1 -1 $-1 $194 -0.69230769230769307 $75 0.6923076923076924 $116 $195 forward @7 unknown #
face $196 -1 $-1 $188 $73 $7 $-1 $197 reversed single #
point $-1 -1 $-1 -19.484842448440141 24.107031933982256 0.20000000000000023 #
point $-1 -1 $-1 -18.638688602286294 25.257031933982251 0.20000000000000023 #
ATTRIB_CUSTOM-attrib $-1 -1 $198 $-1 $79 @22 generic_tag_attrib_def 2 2 -1 @23 generic_tag_attrib_def  1 5 @5 14534 0 0 #
face $199 -1 $-1 $200 $201 $11 $-1 $202 forward single #
loop $-1 -1 $-1 $-1 $203 $79 #
cone-surface $-1 -1 $-1 -18.304309661554893 15.353906933982259 0.30000000000000016 0 0 1 8.2746264523560771e-017 1.1536458333333326 0 0.73537357066202869 I I 0 -1 1.1536458333333326 forward I I I I #
coedge $-1 -1 $-1 $204 $205 $206 $207 reversed $80 0 $-1 #
coedge $-1 -1 $-1 $208 $82 $209 $210 forward $48 0 $-1 #
coedge $-1 -1 $-1 $82 $208 $211 $212 forward $48 0 $-1 #
coedge $-1 -1 $-1 $213 $214 $82 $135 reversed $215 0 $-1 #
edge $-1 -1 $-1 $216 1.5707963267948968 $217 3.1415926535897931 $82 $218 forward @7 unknown #
coedge $-1 -1 $-1 $84 $83 $219 $220 reversed $30 0 $-1 #
coedge $-1 -1 $-1 $221 $222 $83 $138 forward $215 0 $-1 #
edge $-1 -1 $-1 $223 -1.7391393442622949 $145 -0.33567567567567735 $83 $224 forward @7 unknown #
coedge $-1 -1 $-1 $225 $226 $84 $140 forward $227 0 $-1 #
edge $-1 -1 $-1 $144 0.33567567567567735 $228 1.7391393442622949 $84 $229 reversed @7 unknown #
coedge $-1 -1 $-1 $230 $85 $226 $231 reversed $143 0 $-1 #
coedge $-1 -1 $-1 $85 $230 $221 $232 reversed $143 0 $-1 #
loop $-1 -1 $-1 $-1 $230 $233 #
vertex $-1 -1 $-1 $86 0 $234 #
vertex $-1 -1 $-1 $86 1 $235 #
straight-curve $-1 -1 $-1 -17.070518124115811 25.054531933982261 0.40000000000000013 0 0 1 F -10000.400001 F 9999.6000010000007 #
ATTRIB_CUSTOM-attrib $-1 -1 $-1 $-1 $88 @22 generic_tag_attrib_def 2 2 -1 @23 generic_tag_attrib_def  1 5 @5 14521 0 0 #
face $236 -1 $-1 $237 $238 $9 $-1 $239 reversed single #
loop $-1 -1 $-1 $-1 $240 $88 #
plane-surface $-1 -1 $-1 -16.399166772764463 24.915083882034196 0.50000000000000011 -1 0 0 0 0 1 forward_v I I I I #
coedge $-1 -1 $-1 $241 $91 $242 $243 reversed $34 0 $-1 #
edge $-1 -1 $-1 $99 0.39567567567567374 $244 1.850000000000003 $91 $245 reversed @7 unknown #
coedge $-1 -1 $-1 $92 $246 $247 $248 reversed $34 0 $-1 #
coedge $-1 -1 $-1 $249 $158 $92 $155 reversed $250 0 $-1 #
edge $-1 -1 $-1 $251 -1.7391393442622913 $156 -0.3356756756756738 $154 $252 forward @7 unknown #
vertex $-1 -1 $-1 $93 0 $253 #
straight-curve $-1 -1 $-1 -16.399166772764463 16.803005959956277 0.20000000000000018 0 1.1506493506493503 0 I I #
coedge $-1 -1 $-1 $154 $254 $94 $159 forward $250 0 $-1 #
edge $-1 -1 $-1 $162 -0.39999999999999991 $156 0.19999999999999996 $158 $255 reversed @7 unknown #
coedge $-1 -1 $-1 $256 $95 $254 $257 forward $89 0 $-1 #
coedge $-1 -1 $-1 $95 $258 $97 $165 forward $89 0 $-1 #
vertex $-1 -1 $-1 $159 0 $259 #
straight-curve $-1 -1 $-1 -16.399166772764463 16.803005959956277 0.80000000000000004 -0 -1.1506493506493503 -0 I I #
coedge $-1 -1 $-1 $98 $97 $260 $261 reversed $53 0 $-1 #
edge $-1 -1 $-1 $262 -1.9713114754098389 $100 -0.42162162162161948 $161 $263 reversed @7 unknown #
point $-1 -1 $-1 -16.399166772764463 14.200261100648927 0.20000000000000026 #
point $-1 -1 $-1 -16.399166772764463 14.200261100648927 0.80000000000000016 #
ATTRIB_CUSTOM-attrib $-1 -1 $264 $-1 $104 @22 generic_tag_attrib_def 2 2 -1 @23 generic_tag_attrib_def  1 5 @5 14244 0 0 #
face $265 -1 $-1 $124 $266 $7 $-1 $267 forward single #
loop $-1 -1 $-1 $-1 $268 $104 #
cone-surface $-1 -1 $-1 -14.830996294593985 14.90703193398225 0.10000000000000021 0 0 1 -8.3365833082019232e-017 1.1499999999999984 0 0.73578595317725837 I I -0 1 1.1499999999999984 forward I I I I #
coedge $-1 -1 $-1 $269 $270 $173 $271 reversed $105 0 $-1 #
coedge $-1 -1 $-1 $272 $107 $172 $271 forward $62 0 $-1 #
coedge $-1 -1 $-1 $107 $272 $187 $273 forward $62 0 $-1 #
edge $-1 -1 $-1 $194 -3.1415926535897931 $274 -1.5707963267948968 $122 $275 forward @7 unknown #
coedge $-1 -1 $-1 $276 $108 $272 $277 reversed $39 0 $-1 #
edge $-1 -1 $-1 $119 -0.6923076923076924 $278 0.69230769230769307 $117 $279 forward @7 unknown #
coedge $-1 -1 $-1 $109 $280 $281 $282 reversed $39 0 $-1 #
ellipse-curve $-1 -1 $-1 -18.638688602286294 24.107031933982256 2.2204460492503128e-016 0 0 1 8.3365833082019232e-017 -1.1499999999999984 0 0.73578595317725837 I I #
coedge $-1 -1 $-1 $281 $191 $111 $181 forward $266 0 $-1 #
edge $-1 -1 $-1 $184 -0.10000000000000003 $182 0.10000000000000001 $111 $283 forward @7 tangent #
vertex $-1 -1 $-1 $112 0 $284 #
straight-curve $-1 -1 $-1 -19.484842448440141 19.507031933982244 2.2204460492503123e-016 0 5.7499999999999885 0 I I #
vertex $-1 -1 $-1 $181 0 $285 #
straight-curve $-1 -1 $-1 -19.484842448440141 19.507031933982244 0.20000000000000023 0 -5.7499999999999885 0 I I #
point $-1 -1 $-1 -19.484842448440141 24.107031933982256 2.2204460492503123e-016 #
coedge $-1 -1 $-1 $117 $116 $174 $273 reversed $118 0 $-1 #
face $286 -1 $-1 $287 $118 $7 $-1 $288 reversed single #
point $-1 -1 $-1 -18.638688602286294 25.257031933982251 2.2204460492503123e-016 #
coedge $-1 -1 $-1 $289 $121 $290 $291 forward $73 0 $-1 #
coedge $-1 -1 $-1 $180 $292 $121 $192 forward $266 0 $-1 #
edge $-1 -1 $-1 $293 -3.1415926535897931 $184 -1.5707963267948968 $121 $294 forward @7 unknown #
coedge $-1 -1 $-1 $122 $289 $269 $295 forward $73 0 $-1 #
vertex $-1 -1 $-1 $175 0 $296 #
straight-curve $-1 -1 $-1 -16.734842448440141 25.257031933982251 0.20000000000000023 -2.7499999999999987 0 0 I I #
ATTRIB_CUSTOM-attrib $-1 -1 $-1 $-1 $124 @22 generic_tag_attrib_def 2 2 -1 @23 generic_tag_attrib_def  1 5 @5 13996 0 0 #
plane-surface $-1 -1 $-1 -16.734842448440141 19.507031933982244 0.20000000000000023 0 0 -1 -1 0 0 forward_v I I I I #
ATTRIB_CUSTOM-attrib $-1 -1 $-1 $127 $79 @22 FDM_feature_attrib_def 1 1 @12 feature_data 47 8 5 0 #
ATTRIB_CUSTOM-attrib $-1 -1 $-1 $-1 $128 @22 generic_tag_attrib_def 2 2 -1 @23 generic_tag_attrib_def  1 5 @5 14535 0 0 #
face $297 -1 $-1 $298 $227 $11 $-1 $299 reversed single #
loop $-1 -1 $-1 $-1 $300 $128 #
plane-surface $-1 -1 $-1 -16.734842448440137 14.200261100648927 0.30000000000000016 0 1 0 0 0 1 forward_v I I I I #
coedge $-1 -1 $-1 $206 $301 $302 $303 forward $129 0 $-1 #
coedge $-1 -1 $-1 $211 $131 $213 $304 reversed $80 0 $-1 #
coedge $-1 -1 $-1 $131 $211 $305 $306 reversed $80 0 $-1 #
coedge $-1 -1 $-1 $307 $203 $131 $207 forward $129 0 $-1 #
edge $-1 -1 $-1 $308 -0.10000000000000001 $309 0.5 $131 $310 forward @7 tangent #
coedge $-1 -1 $-1 $133 $132 $311 $312 forward $48 0 $-1 #
coedge $-1 -1 $-1 $313 $314 $132 $210 reversed $315 0 $-1 #
edge $-1 -1 $-1 $217 -0.10000000000000001 $316 0.5 $209 $317 forward @7 tangent #
coedge $-1 -1 $-1 $205 $204 $133 $212 reversed $80 0 $-1 #
edge $-1 -1 $-1 $318 -0.5 $216 0.10000000000000001 $211 $319 forward @7 tangent #
coedge $-1 -1 $-1 $302 $134 $204 $304 forward $215 0 $-1 #
coedge $-1 -1 $-1 $134 $221 $313 $320 forward $215 0 $-1 #
loop $-1 -1 $-1 $-1 $321 $322 #
vertex $-1 -1 $-1 $135 0 $323 #
vertex $-1 -1 $-1 $135 1 $324 #
ellipse-curve $-1 -1 $-1 -18.304309661554893 23.660156933982254 0.20000000000000018 0 0 -1 8.2746264523560771e-017 -1.1536458333333326 0 0.73537357066202869 I I #
coedge $-1 -1 $-1 $325 $326 $136 $220 forward $327 0 $328 #
edge $-1 -1 $-1 $228 -0.5 $223 0.10000000000000001 $136 $329 forward @7 tangent #
coedge $-1 -1 $-1 $214 $137 $142 $232 forward $215 0 $-1 #
coedge $-1 -1 $-1 $137 $330 $325 $331 reversed $215 0 $-1 #
vertex $-1 -1 $-1 $138 0 $332 #
straight-curve $-1 -1 $-1 -16.734842448440137 25.054531933982258 0.20000000000000018 1 0 0 F -9988.4177210111775 F 10011.582280988823 #
coedge $-1 -1 $-1 $333 $139 $326 $334 reversed $227 0 $-1 #
coedge $-1 -1 $-1 $139 $335 $141 $231 forward $227 0 $-1 #
loop $-1 -1 $-1 $-1 $336 $200 #
vertex $-1 -1 $-1 $220 0 $337 #
straight-curve $-1 -1 $-1 -16.734842448440137 25.054531933982258 0.80000000000000004 1 0 0 F -9988.4177210111775 F 10011.582280988823 #
coedge $-1 -1 $-1 $142 $141 $338 $339 reversed $143 0 $-1 #
edge $-1 -1 $-1 $340 2.2619791666666687 $144 2.4711907449210027 $226 $341 forward @7 unknown #
edge $-1 -1 $-1 $145 -2.4711907449210027 $342 -2.2619791666666687 $221 $343 forward @7 unknown #
face $344 -1 $-1 $345 $143 $11 $-1 $346 forward single #
point $-1 -1 $-1 -17.070518124115814 25.054531933982258 0.80000000000000004 #
point $-1 -1 $-1 -17.070518124115814 25.054531933982258 0.20000000000000018 #
ATTRIB_CUSTOM-attrib $-1 -1 $-1 $-1 $148 @22 generic_tag_attrib_def 2 2 -1 @23 generic_tag_attrib_def  1 5 @5 14522 0 0 #
face $347 -1 $-1 $348 $349 $9 $-1 $350 forward single #
loop $-1 -1 $-1 $-1 $351 $148 #
plane-surface $-1 -1 $-1 -16.734842448440137 25.054531933982258 0.30000000000000016 0 -1 0 0 0 -1 forward_v I I I I #
coedge $-1 -1 $-1 $352 $353 $354 $355 reversed $149 0 $-1 #
coedge $-1 -1 $-1 $356 $151 $357 $358 forward $34 0 $-1 #
coedge $-1 -1 $-1 $260 $359 $151 $243 forward $360 0 $-1 #
edge $-1 -1 $-1 $361 1.5707963267948968 $244 3.1415926535897931 $242 $362 forward @7 unknown #
vertex $-1 -1 $-1 $152 1 $363 #
straight-curve $-1 -1 $-1 -16.734842448440137 14.200261100648927 0.20000000000000018 -0.84836065573770436 0 0 I I #
coedge $-1 -1 $-1 $153 $364 $365 $366 forward $34 0 $-1 #
coedge $-1 -1 $-1 $367 $368 $153 $248 forward $369 0 $370 #
edge $-1 -1 $-1 $251 -3.1415926535897931 $371 -1.5707963267948968 $153 $372 forward @7 unknown #
coedge $-1 -1 $-1 $254 $154 $368 $373 reversed $250 0 $-1 #
loop $-1 -1 $-1 $-1 $158 $374 #
vertex $-1 -1 $-1 $248 0 $375 #
straight-curve $-1 -1 $-1 -16.734842448440137 13.959531933982259 0.20000000000000018 -1 0 0 F -10011.582280988823 F 9988.4177210111775 #
point $-1 -1 $-1 -16.399166772764463 13.959531933982259 0.20000000000000018 #
coedge $-1 -1 $-1 $158 $249 $160 $257 reversed $250 0 $-1 #
straight-curve $-1 -1 $-1 -16.399166772764463 13.959531933982255 0.40000000000000013 0 0 1 F -10000.400001 F 9999.6000010000007 #
coedge $-1 -1 $-1 $376 $160 $377 $378 reversed $89 0 $-1 #
edge $-1 -1 $-1 $162 0.3356756756756738 $379 1.7391393442622913 $254 $380 reversed @7 unknown #
coedge $-1 -1 $-1 $161 $381 $382 $383 reversed $89 0 $-1 #
point $-1 -1 $-1 -16.399166772764463 13.959531933982259 0.80000000000000004 #
coedge $-1 -1 $-1 $382 $242 $164 $261 forward $360 0 $-1 #
edge $-1 -1 $-1 $244 -0.10000000000000001 $262 0.5 $164 $384 forward @7 tangent #
vertex $-1 -1 $-1 $165 0 $385 #
straight-curve $-1 -1 $-1 -16.734842448440137 14.200261100648927 0.80000000000000004 0.79615384615384577 0 0 I I #
ATTRIB_CUSTOM-attrib $-1 -1 $-1 $168 $104 @22 FDM_feature_attrib_def 1 1 @12 feature_data 53 8 5 0 #
ATTRIB_CUSTOM-attrib $-1 -1 $386 $-1 $169 @22 generic_tag_attrib_def 2 2 -1 @23 generic_tag_attrib_def  1 5 @5 14218 0 0 #
loop $-1 -1 $-1 $-1 $191 $169 #
cone-surface $-1 -1 $-1 -18.638688602286294 14.90703193398225 0.10000000000000021 0 0 1 8.3365833082019232e-017 1.1499999999999984 0 0.73578595317725837 I I -0 1 1.1499999999999984 forward I I I I #
coedge $-1 -1 $-1 $387 $388 $289 $389 forward $170 0 $-1 #
coedge $-1 -1 $-1 $390 $172 $193 $295 reversed $105 0 $-1 #
coedge $-1 -1 $-1 $172 $390 $276 $391 reversed $105 0 $-1 #
edge $-1 -1 $-1 $274 -0.10000000000000003 $392 0.10000000000000001 $172 $393 forward @7 tangent #
coedge $-1 -1 $-1 $174 $173 $176 $277 forward $62 0 $-1 #
edge $-1 -1 $-1 $278 -0.10000000000000001 $194 0.10000000000000003 $187 $394 forward @7 tangent #
vertex $-1 -1 $-1 $175 1 $395 #
ellipse-curve $-1 -1 $-1 -14.830996294593985 24.107031933982256 0.20000000000000023 0 0 -1 -8.3365833082019232e-017 -1.1499999999999984 0 0.73578595317725837 I I #
coedge $-1 -1 $-1 $396 $176 $270 $391 forward $39 0 $-1 #
edge $-1 -1 $-1 $392 1.5707963267948968 $278 3.1415926535897931 $176 $397 forward @7 unknown #
vertex $-1 -1 $-1 $177 1 $398 #
straight-curve $-1 -1 $-1 -16.734842448440141 25.257031933982251 2.2204460492503123e-016 2.7499999999999987 0 0 I I #
coedge $-1 -1 $-1 $178 $396 $399 $400 forward $39 0 $-1 #
coedge $-1 -1 $-1 $292 $180 $178 $282 forward $266 0 $-1 #
edge $-1 -1 $-1 $182 1.5707963267948968 $401 3.1415926535897931 $178 $402 forward @7 unknown #
straight-curve $-1 -1 $-1 -19.484842448440141 14.90703193398225 0.10000000000000021 -0 -0 -0.99999999999999989 I I #
point $-1 -1 $-1 -19.484842448440141 14.90703193398225 2.2204460492503123e-016 #
point $-1 -1 $-1 -19.484842448440141 14.90703193398225 0.20000000000000023 #
ATTRIB_CUSTOM-attrib $-1 -1 $-1 $-1 $188 @22 generic_tag_attrib_def 2 2 -1 @23 generic_tag_attrib_def  1 5 @5 13997 0 0 #
face $403 -1 $-1 $-1 $404 $7 $-1 $405 reversed single #
plane-surface $-1 -1 $-1 -16.734842448440141 25.257031933982251 0.10000000000000021 0 -1 0 0 0 -1 forward_v I I I I #
coedge $-1 -1 $-1 $193 $190 $268 $389 reversed $73 0 $-1 #
coedge $-1 -1 $-1 $406 $407 $190 $291 reversed $404 0 $-1 #
edge $-1 -1 $-1 $293 -0.6923076923076924 $408 0.69230769230769307 $290 $409 forward @7 unknown #
coedge $-1 -1 $-1 $191 $281 $406 $410 forward $266 0 $-1 #
vertex $-1 -1 $-1 $192 0 $411 #
ellipse-curve $-1 -1 $-1 -18.638688602286294 14.90703193398225 0.20000000000000023 0 0 -1 8.3365833082019232e-017 1.1499999999999984 0 0.73578595317725837 I I #
edge $-1 -1 $-1 $412 -0.8000000000000006 $274 0.80000000000000371 $269 $413 forward @7 unknown #
point $-1 -1 $-1 -14.830996294593985 25.257031933982251 0.20000000000000023 #
ATTRIB_CUSTOM-attrib $-1 -1 $-1 $-1 $200 @22 generic_tag_attrib_def 2 2 -1 @23 generic_tag_attrib_def  1 5 @5 14536 0 0 #
face $414 -1 $-1 $415 $416 $11 $-1 $417 forward single #
plane-surface $-1 -1 $-1 -16.734842448440137 19.507031933982244 0.80000000000000004 0 0 -1 -1 0 0 forward_v I I I I #
coedge $-1 -1 $-1 $418 $419 $420 $421 forward $201 0 $-1 #
coedge $-1 -1 $-1 $203 $307 $422 $423 forward $129 0 $-1 #
coedge $-1 -1 $-1 $424 $213 $203 $303 reversed $215 0 $-1 #
edge $-1 -1 $-1 $425 -3.1415926535897931 $308 -1.5707963267948968 $203 $426 forward @7 unknown #
edge $-1 -1 $-1 $216 -3.6000000000000107 $308 3.5999999999999894 $213 $427 forward @7 unknown #
coedge $-1 -1 $-1 $311 $428 $205 $306 forward $227 0 $-1 #
edge $-1 -1 $-1 $309 -3.5999999999999894 $318 3.6000000000000107 $305 $429 reversed @7 unknown #
coedge $-1 -1 $-1 $301 $206 $428 $430 forward $129 0 $-1 #
vertex $-1 -1 $-1 $207 0 $431 #
vertex $-1 -1 $-1 $207 1 $432 #
straight-curve $-1 -1 $-1 -19.152670317292596 15.353906933982259 0.30000000000000016 0 0 0.99999999999999978 I I #
coedge $-1 -1 $-1 $335 $305 $208 $312 reversed $227 0 $-1 #
edge $-1 -1 $-1 $316 -3.1415926535897931 $318 -1.5707963267948968 $208 $433 forward @7 unknown #
coedge $-1 -1 $-1 $338 $209 $214 $320 reversed $315 0 $-1 #
coedge $-1 -1 $-1 $209 $338 $335 $434 reversed $315 0 $-1 #
loop $-1 -1 $-1 $-1 $338 $435 #
vertex $-1 -1 $-1 $210 1 $436 #
straight-curve $-1 -1 $-1 -18.304309661554893 24.813802767315583 0.30000000000000016 0 0 0.99999999999999978 I I #
vertex $-1 -1 $-1 $312 1 $437 #
straight-curve $-1 -1 $-1 -19.152670317292596 23.660156933982254 0.30000000000000016 0 0 -0.99999999999999978 I I #
edge $-1 -1 $-1 $342 0.39567567567567374 $217 1.850000000000003 $214 $438 reversed @7 unknown #
coedge $-1 -1 $-1 $439 $424 $440 $441 forward $215 0 $-1 #
face $442 -1 $-1 $443 $215 $11 $-1 $444 forward single #
point $-1 -1 $-1 -19.152670317292596 23.660156933982254 0.20000000000000018 #
point $-1 -1 $-1 -18.304309661554893 24.813802767315586 0.20000000000000018 #
coedge $-1 -1 $-1 $445 $219 $222 $331 forward $327 0 $446 #
coedge $-1 -1 $-1 $219 $445 $225 $334 forward $327 0 $447 #
loop $-1 -1 $-1 $-1 $326 $448 #
pcurve $-1 -1 $-1 0 forward { exp_par_cur nubs 1 open 2 
	-0.5 1 0.10000000000000001 1 
	0.433408577878104 -3.1415926535897931 
	-0.086681715575620807 -3.1415926535897931 
	1.1324274851176597e-016 
	spline forward { off_spl_sur 21900 
	cone -18.473981792702432 23.890886100648931 0.30000000000000016 0 0 1 8.2746264523560771e-017 -1.1536458333333326 0 0.73537357066202869 I I -0 1 1.1536458333333326 forward F -0.086681715575620807 F 0.433408577878104 I I 
	0.010000000000000002 
	reversed forward F F full nubs 3 3 open periodic none none 2 8 
	-0.086681715575620807 3 0.433408577878104 3 
	-3.1415926535897931 3 -2.336891004060309 3 -1.6266791794046973 3 -0.40531262030251991 3 0.50320762383688866 3 
	1.8385132644311528 3 2.4980111159060829 3 3.1415926535897931 3 
	-18.473981792702432 25.054531933982265 0.20000000000000018 
	-18.473981792702432 25.054531933982265 0.40000000000000013 
	-18.473981792702432 25.054531933982265 0.60000000000000009 
	-18.473981792702432 25.054531933982265 0.80000000000000004 
	-18.705188452392321 25.054531933982265 0.20000000000000018 
	-18.705188452392321 25.054531933982265 0.40000000000000013 
	-18.705188452392321 25.054531933982265 0.60000000000000009 
	-18.705188452392321 25.054531933982265 0.80000000000000004 
	-18.934259376597538 24.9215760065618 0.20000000000000018 
	-18.934259376597538 24.9215760065618 0.40000000000000013 
	-18.934259376597538 24.9215760065618 0.60000000000000009 
	-18.934259376597538 24.9215760065618 0.80000000000000004 
	-19.09349407567727 24.696514793189984 0.20000000000000018 
	-19.09349407567727 24.696514793189984 0.40000000000000013 
	-19.09349407567727 24.696514793189984 0.60000000000000009 
	-19.09349407567727 24.696514793189984 0.80000000000000004 
	-19.234031088678343 24.497880758947026 0.20000000000000018 
	-19.234031088678343 24.497880758947026 0.40000000000000013 
	-19.234031088678343 24.497880758947026 0.60000000000000009 
	-19.234031088678343 24.497880758947026 0.80000000000000004 
	-19.319720421125119 24.230159160586229 0.20000000000000018 
	-19.319720421125119 24.230159160586229 0.40000000000000013 
	-19.319720421125119 24.230159160586229 0.60000000000000009 
	-19.319720421125119 24.230159160586229 0.80000000000000004 
	-19.331009672481528 23.95573259937893 0.20000000000000018 
	-19.331009672481528 23.95573259937893 0.40000000000000013 
	-19.331009672481528 23.95573259937893 0.60000000000000009 
	-19.331009672481528 23.95573259937893 0.80000000000000004 
	-19.35042404099152 23.483795336224333 0.20000000000000018 
	-19.35042404099152 23.483795336224333 0.40000000000000013 
	-19.35042404099152 23.483795336224333 0.60000000000000009 
	-19.35042404099152 23.483795336224333 0.80000000000000004 
	-19.135162206796267 23.009732613167657 0.20000000000000018 
	-19.135162206796267 23.009732613167657 0.40000000000000013 
	-19.135162206796267 23.009732613167657 0.60000000000000009 
	-19.135162206796267 23.009732613167657 0.80000000000000004 
	-18.813535151562597 22.82207233674599 0.20000000000000018 
	-18.813535151562597 22.82207233674599 0.40000000000000013 
	-18.813535151562597 22.82207233674599 0.60000000000000009 
	-18.813535151562597 22.82207233674599 0.80000000000000004 
	-18.57429109451429 22.682480206210492 0.20000000000000018 
	-18.57429109451429 22.682480206210492 0.40000000000000013 
	-18.57429109451429 22.682480206210492 0.60000000000000009 
	-18.57429109451429 22.682480206210492 0.80000000000000004 
	-18.286700663086869 22.701699945176639 0.20000000000000018 
	-18.286700663086869 22.701699945176639 0.40000000000000013 
	-18.286700663086869 22.701699945176639 0.60000000000000009 
	-18.286700663086869 22.701699945176639 0.80000000000000004 
	-18.05887738401416 22.872240424189179 0.20000000000000018 
	-18.05887738401416 22.872240424189179 0.40000000000000013 
	-18.05887738401416 22.872240424189179 0.60000000000000009 
	-18.05887738401416 22.872240424189179 0.80000000000000004 
	-17.724032110541319 23.122893797126185 0.20000000000000018 
	-17.724032110541319 23.122893797126185 0.40000000000000013 
	-17.724032110541319 23.122893797126185 0.60000000000000009 
	-17.724032110541319 23.122893797126185 0.80000000000000004 
	-17.545482226607096 23.699524681357151 0.20000000000000018 
	-17.545482226607096 23.699524681357151 0.40000000000000013 
	-17.545482226607096 23.699524681357151 0.60000000000000009 
	-17.545482226607096 23.699524681357151 0.80000000000000004 
	-17.64603943100224 24.198037804415151 0.20000000000000018 
	-17.64603943100224 24.198037804415151 0.40000000000000013 
	-17.64603943100224 24.198037804415151 0.60000000000000009 
	-17.64603943100224 24.198037804415151 0.80000000000000004 
	-17.695703910978082 24.444249850252458 0.20000000000000018 
	-17.695703910978082 24.444249850252458 0.40000000000000013 
	-17.695703910978082 24.444249850252458 0.60000000000000009 
	-17.695703910978082 24.444249850252458 0.80000000000000004 
	-17.806978334129798 24.666931066563187 0.20000000000000018 
	-17.806978334129798 24.666931066563187 0.40000000000000013 
	-17.806978334129798 24.666931066563187 0.60000000000000009 
	-17.806978334129798 24.666931066563187 0.80000000000000004 
	-17.957769878101693 24.820747594147843 0.20000000000000018 
	-17.957769878101693 24.820747594147843 0.40000000000000013 
	-17.957769878101693 24.820747594147843 0.60000000000000009 
	-17.957769878101693 24.820747594147843 0.80000000000000004 
	-18.104922220633355 24.970851915371494 0.20000000000000018 
	-18.104922220633355 24.970851915371494 0.40000000000000013 
	-18.104922220633355 24.970851915371494 0.60000000000000009 
	-18.104922220633355 24.970851915371494 0.80000000000000004 
	-18.289068119848721 25.054531933982265 0.20000000000000018 
	-18.289068119848721 25.054531933982265 0.40000000000000013 
	-18.289068119848721 25.054531933982265 0.60000000000000009 
	-18.289068119848721 25.054531933982265 0.80000000000000004 
	-18.473981792702432 25.054531933982265 0.20000000000000018 
	-18.473981792702432 25.054531933982265 0.40000000000000013 
	-18.473981792702432 25.054531933982265 0.60000000000000009 
	-18.473981792702432 25.054531933982265 0.80000000000000004 
	0.0070565003122638574 
	
	0 
	0 
	0 
	0 
	0 
	0 
	F } I I I I 
	} 0 0 #
straight-curve $-1 -1 $-1 -18.473981792702432 25.054531933982258 0.30000000000000016 -0 -0 -0.99999999999999978 F -0.5 F 0.10000000000000001 #
coedge $-1 -1 $-1 $222 $449 $450 $451 forward $215 0 $-1 #
edge $-1 -1 $-1 $223 -3.1415926535897931 $452 -1.5707963267948968 $222 $453 forward @7 unknown #
point $-1 -1 $-1 -18.473981792702432 25.054531933982258 0.20000000000000018 #
coedge $-1 -1 $-1 $454 $225 $455 $456 forward $227 0 $-1 #
edge $-1 -1 $-1 $457 1.5707963267948966 $228 3.1415926535897931 $225 $458 reversed @7 unknown #
coedge $-1 -1 $-1 $226 $311 $314 $434 forward $227 0 $-1 #
coedge $-1 -1 $-1 $459 $460 $461 $462 forward $227 0 $-1 #
point $-1 -1 $-1 -18.473981792702432 25.054531933982258 0.80000000000000004 #
coedge $-1 -1 $-1 $314 $313 $230 $339 forward $315 0 $-1 #
edge $-1 -1 $-1 $342 -0.19999999999999996 $340 0.40000000000000002 $338 $463 forward @7 unknown #
vertex $-1 -1 $-1 $434 1 $464 #
straight-curve $-1 -1 $-1 -17.070518124115814 22.211057908008222 0.80000000000000004 0 1.1506493506493503 0 I I #
vertex $-1 -1 $-1 $339 0 $465 #
straight-curve $-1 -1 $-1 -17.070518124115814 22.211057908008222 0.20000000000000018 0 -1.1506493506493503 0 I I #
ATTRIB_CUSTOM-attrib $-1 -1 $-1 $-1 $233 @22 generic_tag_attrib_def 2 2 -1 @23 generic_tag_attrib_def  1 5 @5 14541 0 0 #
face $466 -1 $-1 $322 $467 $11 $-1 $468 reversed single #
plane-surface $-1 -1 $-1 -17.070518124115811 24.915083882034196 0.50000000000000011 1 0 0 0 0 -1 forward_v I I I I #
ATTRIB_CUSTOM-attrib $-1 -1 $469 $-1 $237 @22 generic_tag_attrib_def 2 2 -1 @23 generic_tag_attrib_def  1 5 @5 14523 0 0 #
face $470 -1 $-1 $471 $472 $9 $-1 $473 reversed single #
loop $-1 -1 $-1 $-1 $474 $237 #
spline-surface $-1 -1 $-1 forward { off_spl_sur 21900 
	cone -14.995703104177846 23.890886100648927 0.30000000000000016 0 0 1 -8.2746264523560771e-017 -1.1536458333333326 0 0.73537357066202869 I I -0 1 1.1536458333333326 forward F -0.086681715575620807 F 0.433408577878104 I I 
	0.010000000000000002 
	reversed forward F F full nubs 3 3 open periodic none none 2 8 
	-0.086681715575620807 3 0.433408577878104 3 
	-3.1415926535897931 3 -2.336891004060309 3 -1.6266791794046973 3 -0.40531262030251991 3 0.50320762383688866 3 
	1.8385132644311528 3 2.4980111159060829 3 3.1415926535897931 3 
	-14.995703104177846 25.054531933982261 0.20000000000000018 
	-14.995703104177846 25.054531933982261 0.40000000000000013 
	-14.995703104177846 25.054531933982261 0.60000000000000009 
	-14.995703104177846 25.054531933982261 0.80000000000000004 
	-15.226909763867736 25.054531933982261 0.20000000000000018 
	-15.226909763867736 25.054531933982261 0.40000000000000013 
	-15.226909763867736 25.054531933982261 0.60000000000000009 
	-15.226909763867736 25.054531933982261 0.80000000000000004 
	-15.45598068807295 24.921576006561796 0.20000000000000018 
	-15.45598068807295 24.921576006561796 0.40000000000000013 
	-15.45598068807295 24.921576006561796 0.60000000000000009 
	-15.45598068807295 24.921576006561796 0.80000000000000004 
	-15.615215387152686 24.69651479318998 0.20000000000000018 
	-15.615215387152686 24.69651479318998 0.40000000000000013 
	-15.615215387152686 24.69651479318998 0.60000000000000009 
	-15.615215387152686 24.69651479318998 0.80000000000000004 
	-15.755752400153755 24.497880758947023 0.20000000000000018 
	-15.755752400153755 24.497880758947023 0.40000000000000013 
	-15.755752400153755 24.497880758947023 0.60000000000000009 
	-15.755752400153755 24.497880758947023 0.80000000000000004 
	-15.841441732600531 24.230159160586226 0.20000000000000018 
	-15.841441732600531 24.230159160586226 0.40000000000000013 
	-15.841441732600531 24.230159160586226 0.60000000000000009 
	-15.841441732600531 24.230159160586226 0.80000000000000004 
	-15.852730983956942 23.955732599378926 0.20000000000000018 
	-15.852730983956942 23.955732599378926 0.40000000000000013 
	-15.852730983956942 23.955732599378926 0.60000000000000009 
	-15.852730983956942 23.955732599378926 0.80000000000000004 
	-15.872145352466935 23.483795336224329 0.20000000000000018 
	-15.872145352466935 23.483795336224329 0.40000000000000013 
	-15.872145352466935 23.483795336224329 0.60000000000000009 
	-15.872145352466935 23.483795336224329 0.80000000000000004 
	-15.656883518271682 23.009732613167653 0.20000000000000018 
	-15.656883518271682 23.009732613167653 0.40000000000000013 
	-15.656883518271682 23.009732613167653 0.60000000000000009 
	-15.656883518271682 23.009732613167653 0.80000000000000004 
	-15.335256463038011 22.822072336745986 0.20000000000000018 
	-15.335256463038011 22.822072336745986 0.40000000000000013 
	-15.335256463038011 22.822072336745986 0.60000000000000009 
	-15.335256463038011 22.822072336745986 0.80000000000000004 
	-15.096012405989704 22.682480206210489 0.20000000000000018 
	-15.096012405989704 22.682480206210489 0.40000000000000013 
	-15.096012405989704 22.682480206210489 0.60000000000000009 
	-15.096012405989704 22.682480206210489 0.80000000000000004 
	-14.808421974562281 22.701699945176635 0.20000000000000018 
	-14.808421974562281 22.701699945176635 0.40000000000000013 
	-14.808421974562281 22.701699945176635 0.60000000000000009 
	-14.808421974562281 22.701699945176635 0.80000000000000004 
	-14.580598695489572 22.872240424189176 0.20000000000000018 
	-14.580598695489572 22.872240424189176 0.40000000000000013 
	-14.580598695489572 22.872240424189176 0.60000000000000009 
	-14.580598695489572 22.872240424189176 0.80000000000000004 
	-14.245753422016733 23.122893797126181 0.20000000000000018 
	-14.245753422016733 23.122893797126181 0.40000000000000013 
	-14.245753422016733 23.122893797126181 0.60000000000000009 
	-14.245753422016733 23.122893797126181 0.80000000000000004 
	-14.067203538082509 23.699524681357143 0.20000000000000018 
	-14.067203538082509 23.699524681357143 0.40000000000000013 
	-14.067203538082509 23.699524681357143 0.60000000000000009 
	-14.067203538082509 23.699524681357143 0.80000000000000004 
	-14.167760742477654 24.198037804415144 0.20000000000000018 
	-14.167760742477654 24.198037804415144 0.40000000000000013 
	-14.167760742477654 24.198037804415144 0.60000000000000009 
	-14.167760742477654 24.198037804415144 0.80000000000000004 
	-14.217425222453496 24.444249850252451 0.20000000000000018 
	-14.217425222453496 24.444249850252451 0.40000000000000013 
	-14.217425222453496 24.444249850252451 0.60000000000000009 
	-14.217425222453496 24.444249850252451 0.80000000000000004 
	-14.328699645605212 24.666931066563183 0.20000000000000018 
	-14.328699645605212 24.666931066563183 0.40000000000000013 
	-14.328699645605212 24.666931066563183 0.60000000000000009 
	-14.328699645605212 24.666931066563183 0.80000000000000004 
	-14.479491189577107 24.820747594147839 0.20000000000000018 
	-14.479491189577107 24.820747594147839 0.40000000000000013 
	-14.479491189577107 24.820747594147839 0.60000000000000009 
	-14.479491189577107 24.820747594147839 0.80000000000000004 
	-14.626643532108767 24.97085191537149 0.20000000000000018 
	-14.626643532108767 24.97085191537149 0.40000000000000013 
	-14.626643532108767 24.97085191537149 0.60000000000000009 
	-14.626643532108767 24.97085191537149 0.80000000000000004 
	-14.810789431324137 25.054531933982261 0.20000000000000018 
	-14.810789431324137 25.054531933982261 0.40000000000000013 
	-14.810789431324137 25.054531933982261 0.60000000000000009 
	-14.810789431324137 25.054531933982261 0.80000000000000004 
	-14.995703104177846 25.054531933982261 0.20000000000000018 
	-14.995703104177846 25.054531933982261 0.40000000000000013 
	-14.995703104177846 25.054531933982261 0.60000000000000009 
	-14.995703104177846 25.054531933982261 0.80000000000000004 
	0.0070565003122633266 
	
	0 
	0 
	0 
	0 
	0 
	0 
	F } F -0.086681715575620807 F 0.433408577878104 F 1.5707963267948954 F 3.1415926535897944 #
coedge $-1 -1 $-1 $475 $476 $477 $478 forward $238 0 $-1 #
coedge $-1 -1 $-1 $477 $240 $479 $480 reversed $149 0 $-1 #
coedge $-1 -1 $-1 $240 $477 $481 $482 reversed $149 0 $-1 #
coedge $-1 -1 $-1 $483 $484 $240 $355 forward $485 0 $-1 #
edge $-1 -1 $-1 $486 -0.40000000000000002 $487 0.19999999999999996 $354 $488 forward @7 unknown #
coedge $-1 -1 $-1 $489 $241 $490 $491 reversed $34 0 $-1 #
coedge $-1 -1 $-1 $492 $493 $241 $358 reversed $494 0 $-1 #
edge $-1 -1 $-1 $361 -3.5999999999999894 $495 3.6000000000000139 $241 $496 forward @7 unknown #
coedge $-1 -1 $-1 $242 $382 $492 $497 forward $360 0 $-1 #
loop $-1 -1 $-1 $-1 $242 $498 #
vertex $-1 -1 $-1 $243 0 $499 #
ellipse-curve $-1 -1 $-1 -15.165375235325381 15.353906933982259 0.20000000000000018 0 0 -1 -8.2746264523560771e-017 1.1536458333333326 0 0.73537357066202869 I I #
point $-1 -1 $-1 -15.165375235325381 14.200261100648927 0.20000000000000018 #
coedge $-1 -1 $-1 $246 $500 $501 $502 reversed $34 0 $-1 #
coedge $-1 -1 $-1 $503 $504 $246 $366 reversed $472 0 $-1 #
edge $-1 -1 $-1 $505 -4.3838541666666835 $371 4.3838541666666515 $365 $506 forward @7 unknown #
coedge $-1 -1 $-1 $377 $247 $504 $507 forward $369 0 $508 #
coedge $-1 -1 $-1 $247 $377 $249 $373 forward $369 0 $509 #
loop $-1 -1 $-1 $-1 $377 $471 #
pcurve $-1 -1 $-1 0 forward { exp_par_cur nubs 1 open 2 
	-3.1415926535897931 1 -1.5707963267948968 1 
	-0.086681715575620807 -3.1415926535897931 
	-0.086681715575620794 -1.5707963267948966 
	0 
	spline forward { off_spl_sur 21900 
	cone -14.995703104177846 15.123177767315592 0.30000000000000016 0 0 1 -8.2746264523560771e-017 1.1536458333333326 0 0.73537357066202869 I I -0 1 1.1536458333333326 forward F -0.086681715575620807 F 0.433408577878104 I I 
	0.010000000000000002 
	reversed forward F F full nubs 3 3 open periodic none none 2 8 
	-0.086681715575620807 3 0.433408577878104 3 
	-3.1415926535897931 3 -2.336891004060309 3 -1.6266791794046973 3 -0.40531262030251991 3 0.50320762383688866 3 
	1.8385132644311528 3 2.4980111159060829 3 3.1415926535897931 3 
	-14.995703104177846 13.959531933982259 0.20000000000000018 
	-14.995703104177846 13.959531933982259 0.40000000000000013 
	-14.995703104177846 13.959531933982259 0.60000000000000009 
	-14.995703104177846 13.959531933982259 0.80000000000000004 
	-14.764496444487955 13.959531933982259 0.20000000000000018 
	-14.764496444487955 13.959531933982259 0.40000000000000013 
	-14.764496444487955 13.959531933982259 0.60000000000000009 
	-14.764496444487955 13.959531933982259 0.80000000000000004 
	-14.535425520282741 14.092487861402724 0.20000000000000018 
	-14.535425520282741 14.092487861402724 0.40000000000000013 
	-14.535425520282741 14.092487861402724 0.60000000000000009 
	-14.535425520282741 14.092487861402724 0.80000000000000004 
	-14.376190821203005 14.31754907477454 0.20000000000000018 
	-14.376190821203005 14.31754907477454 0.40000000000000013 
	-14.376190821203005 14.31754907477454 0.60000000000000009 
	-14.376190821203005 14.31754907477454 0.80000000000000004 
	-14.235653808201937 14.516183109017497 0.20000000000000018 
	-14.235653808201937 14.516183109017497 0.40000000000000013 
	-14.235653808201937 14.516183109017497 0.60000000000000009 
	-14.235653808201937 14.516183109017497 0.80000000000000004 
	-14.14996447575516 14.783904707378294 0.20000000000000018 
	-14.14996447575516 14.783904707378294 0.40000000000000013 
	-14.14996447575516 14.783904707378294 0.60000000000000009 
	-14.14996447575516 14.783904707378294 0.80000000000000004 
	-14.138675224398749 15.058331268585594 0.20000000000000018 
	-14.138675224398749 15.058331268585594 0.40000000000000013 
	-14.138675224398749 15.058331268585594 0.60000000000000009 
	-14.138675224398749 15.058331268585594 0.80000000000000004 
	-14.119260855888756 15.530268531740191 0.20000000000000018 
	-14.119260855888756 15.530268531740191 0.40000000000000013 
	-14.119260855888756 15.530268531740191 0.60000000000000009 
	-14.119260855888756 15.530268531740191 0.80000000000000004 
	-14.334522690084009 16.004331254796867 0.20000000000000018 
	-14.334522690084009 16.004331254796867 0.40000000000000013 
	-14.334522690084009 16.004331254796867 0.60000000000000009 
	-14.334522690084009 16.004331254796867 0.80000000000000004 
	-14.656149745317681 16.191991531218534 0.20000000000000018 
	-14.656149745317681 16.191991531218534 0.40000000000000013 
	-14.656149745317681 16.191991531218534 0.60000000000000009 
	-14.656149745317681 16.191991531218534 0.80000000000000004 
	-14.895393802365987 16.331583661754031 0.20000000000000018 
	-14.895393802365987 16.331583661754031 0.40000000000000013 
	-14.895393802365987 16.331583661754031 0.60000000000000009 
	-14.895393802365987 16.331583661754031 0.80000000000000004 
	-15.182984233793411 16.312363922787885 0.20000000000000018 
	-15.182984233793411 16.312363922787885 0.40000000000000013 
	-15.182984233793411 16.312363922787885 0.60000000000000009 
	-15.182984233793411 16.312363922787885 0.80000000000000004 
	-15.410807512866119 16.141823443775344 0.20000000000000018 
	-15.410807512866119 16.141823443775344 0.40000000000000013 
	-15.410807512866119 16.141823443775344 0.60000000000000009 
	-15.410807512866119 16.141823443775344 0.80000000000000004 
	-15.745652786338958 15.891170070838339 0.20000000000000018 
	-15.745652786338958 15.891170070838339 0.40000000000000013 
	-15.745652786338958 15.891170070838339 0.60000000000000009 
	-15.745652786338958 15.891170070838339 0.80000000000000004 
	-15.924202670273182 15.314539186607373 0.20000000000000018 
	-15.924202670273182 15.314539186607373 0.40000000000000013 
	-15.924202670273182 15.314539186607373 0.60000000000000009 
	-15.924202670273182 15.314539186607373 0.80000000000000004 
	-15.823645465878037 14.816026063549373 0.20000000000000018 
	-15.823645465878037 14.816026063549373 0.40000000000000013 
	-15.823645465878037 14.816026063549373 0.60000000000000009 
	-15.823645465878037 14.816026063549373 0.80000000000000004 
	-15.773980985902195 14.569814017712066 0.20000000000000018 
	-15.773980985902195 14.569814017712066 0.40000000000000013 
	-15.773980985902195 14.569814017712066 0.60000000000000009 
	-15.773980985902195 14.569814017712066 0.80000000000000004 
	-15.662706562750479 14.347132801401337 0.20000000000000018 
	-15.662706562750479 14.347132801401337 0.40000000000000013 
	-15.662706562750479 14.347132801401337 0.60000000000000009 
	-15.662706562750479 14.347132801401337 0.80000000000000004 
	-15.511915018778584 14.193316273816681 0.20000000000000018 
	-15.511915018778584 14.193316273816681 0.40000000000000013 
	-15.511915018778584 14.193316273816681 0.60000000000000009 
	-15.511915018778584 14.193316273816681 0.80000000000000004 
	-15.364762676246924 14.04321195259303 0.20000000000000018 
	-15.364762676246924 14.04321195259303 0.40000000000000013 
	-15.364762676246924 14.04321195259303 0.60000000000000009 
	-15.364762676246924 14.04321195259303 0.80000000000000004 
	-15.180616777031554 13.959531933982259 0.20000000000000018 
	-15.180616777031554 13.959531933982259 0.40000000000000013 
	-15.180616777031554 13.959531933982259 0.60000000000000009 
	-15.180616777031554 13.959531933982259 0.80000000000000004 
	-14.995703104177846 13.959531933982259 0.20000000000000018 
	-14.995703104177846 13.959531933982259 0.40000000000000013 
	-14.995703104177846 13.959531933982259 0.60000000000000009 
	-14.995703104177846 13.959531933982259 0.80000000000000004 
	0.0070565003122638574 
	
	0 
	0 
	0 
	0 
	0 
	0 
	F } I I I I 
	} 0 0 #
vertex $-1 -1 $-1 $366 1 $510 #
intcurve-curve $-1 -1 $-1 forward { par_int_cur 21900 full nubs 3 open 4 
	-3.1415926535897931 3 -2.336891004060309 3 -1.6266791794046973 3 -1.5707963267948968 3 
	-14.995703104177846 13.959531933982259 0.20000000000000018 
	-14.764496444487955 13.959531933982259 0.20000000000000018 
	-14.535425520282741 14.092487861402724 0.20000000000000018 
	-14.376190821203005 14.31754907477454 0.20000000000000018 
	-14.235653808201937 14.516183109017497 0.20000000000000018 
	-14.14996447575516 14.783904707378294 0.20000000000000018 
	-14.138675224398749 15.058331268585594 0.20000000000000018 
	-14.137786932275578 15.079924458870195 0.20000000000000021 
	-14.137342448440142 15.101603158754997 0.20000000000000018 
	-14.137342448440142 15.123177767315592 0.20000000000000018 
	0.0070565003122638574 
	
	spline forward { ref 4 } I I I I 
	null_surface 
	nubs 1 open 2 
	-3.1415926535897931 1 -1.5707963267948968 1 
	-0.086681715575620807 -3.1415926535897931 
	-0.086681715575620794 -1.5707963267948966 
	
	nullbs 
	I I 
	0 
	0 
	0 
	
	0 surf1 F } I I #
edge $-1 -1 $-1 $379 -0.5 $251 0.10000000000000001 $249 $511 forward @7 tangent #
face $512 -1 $-1 $-1 $250 $9 $-1 $513 reversed single #
point $-1 -1 $-1 -14.995703104177846 13.959531933982259 0.20000000000000018 #
coedge $-1 -1 $-1 $514 $256 $515 $516 forward $89 0 $-1 #
coedge $-1 -1 $-1 $368 $367 $256 $378 forward $369 0 $517 #
edge $-1 -1 $-1 $518 1.5707963267948966 $379 3.1415926535897931 $256 $519 reversed @7 unknown #
vertex $-1 -1 $-1 $257 1 $520 #
straight-curve $-1 -1 $-1 -16.734842448440137 13.959531933982259 0.80000000000000004 -1 0 0 F -10011.582280988823 F 9988.4177210111775 #
coedge $-1 -1 $-1 $258 $521 $522 $523 forward $89 0 $-1 #
coedge $-1 -1 $-1 $359 $260 $258 $383 forward $360 0 $-1 #
edge $-1 -1 $-1 $262 -3.1415926535897931 $524 -1.5707963267948968 $382 $525 forward @7 unknown #
straight-curve $-1 -1 $-1 -15.165375235325381 14.200261100648927 0.30000000000000016 0 0 0.99999999999999978 I I #
point $-1 -1 $-1 -15.165375235325381 14.200261100648927 0.80000000000000004 #
ATTRIB_CUSTOM-attrib $-1 -1 $-1 $265 $169 @22 FDM_feature_attrib_def 1 1 @12 feature_data 51 8 5 0 #
coedge $-1 -1 $-1 $526 $268 $407 $527 forward $170 0 $-1 #
coedge $-1 -1 $-1 $268 $526 $390 $528 forward $170 0 $-1 #
edge $-1 -1 $-1 $412 1.5707963267948968 $408 3.1415926535897931 $289 $529 forward @7 unknown #
coedge $-1 -1 $-1 $270 $269 $388 $528 reversed $105 0 $-1 #
edge $-1 -1 $-1 $392 -0.80000000000000371 $530 0.8000000000000006 $270 $531 forward @7 unknown #
vertex $-1 -1 $-1 $277 0 $532 #
straight-curve $-1 -1 $-1 -13.984842448440141 24.107031933982256 0.10000000000000021 -0 -0 -0.99999999999999989 I I #
straight-curve $-1 -1 $-1 -14.830996294593985 25.257031933982251 0.10000000000000021 0 0 0.99999999999999989 I I #
point $-1 -1 $-1 -13.984842448440141 24.107031933982256 0.20000000000000023 #
coedge $-1 -1 $-1 $280 $276 $526 $533 reversed $39 0 $-1 #
ellipse-curve $-1 -1 $-1 -14.830996294593985 24.107031933982256 2.2204460492503128e-016 0 0 1 -8.3365833082019232e-017 -1.1499999999999984 0 0.73578595317725837 I I #
point $-1 -1 $-1 -14.830996294593985 25.257031933982251 2.2204460492503123e-016 #
coedge $-1 -1 $-1 $407 $406 $280 $400 reversed $404 0 $-1 #
edge $-1 -1 $-1 $534 -0.69230769230769307 $401 0.6923076923076924 $399 $535 forward @7 unknown #
vertex $-1 -1 $-1 $400 1 $536 #
ellipse-curve $-1 -1 $-1 -18.638688602286294 14.90703193398225 2.2204460492503128e-016 0 0 1 8.3365833082019232e-017 1.1499999999999984 0 0.73578595317725837 I I #
ATTRIB_CUSTOM-attrib $-1 -1 $-1 $-1 $287 @22 generic_tag_attrib_def 2 2 -1 @23 generic_tag_attrib_def  1 5 @5 13999 0 0 #
loop $-1 -1 $-1 $-1 $407 $287 #
plane-surface $-1 -1 $-1 -16.734842448440141 13.757031933982255 0.10000000000000021 0 1 0 0 0 1 forward_v I I I I #
coedge $-1 -1 $-1 $399 $290 $292 $410 reversed $404 0 $-1 #
coedge $-1 -1 $-1 $290 $399 $387 $527 reversed $404 0 $-1 #
vertex $-1 -1 $-1 $389 1 $537 #
straight-curve $-1 -1 $-1 -16.734842448440141 13.757031933982255 0.20000000000000023 2.7499999999999987 0 0 I I #
edge $-1 -1 $-1 $401 -0.10000000000000001 $293 0.10000000000000003 $406 $538 forward @7 tangent #
point $-1 -1 $-1 -18.638688602286294 13.757031933982255 0.20000000000000023 #
vertex $-1 -1 $-1 $295 0 $539 #
straight-curve $-1 -1 $-1 -13.984842448440141 19.507031933982244 0.20000000000000023 0 5.7499999999999885 0 I I #
ATTRIB_CUSTOM-attrib $-1 -1 $540 $-1 $298 @22 generic_tag_attrib_def 2 2 -1 @23 generic_tag_attrib_def  1 5 @5 14537 0 0 #
face $541 -1 $-1 $448 $542 $11 $-1 $543 reversed single #
loop $-1 -1 $-1 $-1 $544 $298 #
spline-surface $-1 -1 $-1 forward { off_spl_sur 21900 
	cone -18.473981792702432 15.123177767315596 0.30000000000000016 0 0 1 8.2746264523560771e-017 1.1536458333333326 0 0.73537357066202869 I I -0 1 1.1536458333333326 forward F -0.086681715575620807 F 0.433408577878104 I I 
	0.010000000000000002 
	reversed forward F F full nubs 3 3 open periodic none none 2 8 
	-0.086681715575620807 3 0.433408577878104 3 
	-3.1415926535897931 3 -2.336891004060309 3 -1.6266791794046973 3 -0.40531262030251991 3 0.50320762383688866 3 
	1.8385132644311528 3 2.4980111159060829 3 3.1415926535897931 3 
	-18.473981792702432 13.959531933982262 0.20000000000000018 
	-18.473981792702432 13.959531933982262 0.40000000000000013 
	-18.473981792702432 13.959531933982262 0.60000000000000009 
	-18.473981792702432 13.959531933982262 0.80000000000000004 
	-18.242775133012543 13.959531933982262 0.20000000000000018 
	-18.242775133012543 13.959531933982262 0.40000000000000013 
	-18.242775133012543 13.959531933982262 0.60000000000000009 
	-18.242775133012543 13.959531933982262 0.80000000000000004 
	-18.013704208807326 14.092487861402727 0.20000000000000018 
	-18.013704208807326 14.092487861402727 0.40000000000000013 
	-18.013704208807326 14.092487861402727 0.60000000000000009 
	-18.013704208807326 14.092487861402727 0.80000000000000004 
	-17.854469509727593 14.317549074774544 0.20000000000000018 
	-17.854469509727593 14.317549074774544 0.40000000000000013 
	-17.854469509727593 14.317549074774544 0.60000000000000009 
	-17.854469509727593 14.317549074774544 0.80000000000000004 
	-17.713932496726521 14.516183109017501 0.20000000000000018 
	-17.713932496726521 14.516183109017501 0.40000000000000013 
	-17.713932496726521 14.516183109017501 0.60000000000000009 
	-17.713932496726521 14.516183109017501 0.80000000000000004 
	-17.628243164279745 14.783904707378298 0.20000000000000018 
	-17.628243164279745 14.783904707378298 0.40000000000000013 
	-17.628243164279745 14.783904707378298 0.60000000000000009 
	-17.628243164279745 14.783904707378298 0.80000000000000004 
	-17.616953912923336 15.058331268585597 0.20000000000000018 
	-17.616953912923336 15.058331268585597 0.40000000000000013 
	-17.616953912923336 15.058331268585597 0.60000000000000009 
	-17.616953912923336 15.058331268585597 0.80000000000000004 
	-17.597539544413344 15.530268531740195 0.20000000000000018 
	-17.597539544413344 15.530268531740195 0.40000000000000013 
	-17.597539544413344 15.530268531740195 0.60000000000000009 
	-17.597539544413344 15.530268531740195 0.80000000000000004 
	-17.812801378608597 16.00433125479687 0.20000000000000018 
	-17.812801378608597 16.00433125479687 0.40000000000000013 
	-17.812801378608597 16.00433125479687 0.60000000000000009 
	-17.812801378608597 16.00433125479687 0.80000000000000004 
	-18.134428433842267 16.191991531218537 0.20000000000000018 
	-18.134428433842267 16.191991531218537 0.40000000000000013 
	-18.134428433842267 16.191991531218537 0.60000000000000009 
	-18.134428433842267 16.191991531218537 0.80000000000000004 
	-18.373672490890574 16.331583661754035 0.20000000000000018 
	-18.373672490890574 16.331583661754035 0.40000000000000013 
	-18.373672490890574 16.331583661754035 0.60000000000000009 
	-18.373672490890574 16.331583661754035 0.80000000000000004 
	-18.661262922317995 16.312363922787888 0.20000000000000018 
	-18.661262922317995 16.312363922787888 0.40000000000000013 
	-18.661262922317995 16.312363922787888 0.60000000000000009 
	-18.661262922317995 16.312363922787888 0.80000000000000004 
	-18.889086201390704 16.141823443775348 0.20000000000000018 
	-18.889086201390704 16.141823443775348 0.40000000000000013 
	-18.889086201390704 16.141823443775348 0.60000000000000009 
	-18.889086201390704 16.141823443775348 0.80000000000000004 
	-19.223931474863544 15.891170070838342 0.20000000000000018 
	-19.223931474863544 15.891170070838342 0.40000000000000013 
	-19.223931474863544 15.891170070838342 0.60000000000000009 
	-19.223931474863544 15.891170070838342 0.80000000000000004 
	-19.402481358797768 15.31453918660738 0.20000000000000018 
	-19.402481358797768 15.31453918660738 0.40000000000000013 
	-19.402481358797768 15.31453918660738 0.60000000000000009 
	-19.402481358797768 15.31453918660738 0.80000000000000004 
	-19.301924154402624 14.81602606354938 0.20000000000000018 
	-19.301924154402624 14.81602606354938 0.40000000000000013 
	-19.301924154402624 14.81602606354938 0.60000000000000009 
	-19.301924154402624 14.81602606354938 0.80000000000000004 
	-19.252259674426782 14.569814017712073 0.20000000000000018 
	-19.252259674426782 14.569814017712073 0.40000000000000013 
	-19.252259674426782 14.569814017712073 0.60000000000000009 
	-19.252259674426782 14.569814017712073 0.80000000000000004 
	-19.140985251275065 14.34713280140134 0.20000000000000018 
	-19.140985251275065 14.34713280140134 0.40000000000000013 
	-19.140985251275065 14.34713280140134 0.60000000000000009 
	-19.140985251275065 14.34713280140134 0.80000000000000004 
	-18.99019370730317 14.193316273816684 0.20000000000000018 
	-18.99019370730317 14.193316273816684 0.40000000000000013 
	-18.99019370730317 14.193316273816684 0.60000000000000009 
	-18.99019370730317 14.193316273816684 0.80000000000000004 
	-18.843041364771508 14.043211952593033 0.20000000000000018 
	-18.843041364771508 14.043211952593033 0.40000000000000013 
	-18.843041364771508 14.043211952593033 0.60000000000000009 
	-18.843041364771508 14.043211952593033 0.80000000000000004 
	-18.658895465556142 13.959531933982262 0.20000000000000018 
	-18.658895465556142 13.959531933982262 0.40000000000000013 
	-18.658895465556142 13.959531933982262 0.60000000000000009 
	-18.658895465556142 13.959531933982262 0.80000000000000004 
	-18.473981792702432 13.959531933982262 0.20000000000000018 
	-18.473981792702432 13.959531933982262 0.40000000000000013 
	-18.473981792702432 13.959531933982262 0.60000000000000009 
	-18.473981792702432 13.959531933982262 0.80000000000000004 
	0.0070565003122633266 
	
	0 
	0 
	0 
	0 
	0 
	0 
	F } F -0.086681715575620807 F 0.433408577878104 F 1.5707963267948959 F 3.1415926535897944 #
coedge $-1 -1 $-1 $422 $300 $424 $545 reversed $201 0 $-1 #
coedge $-1 -1 $-1 $300 $422 $459 $546 reversed $201 0 $-1 #
coedge $-1 -1 $-1 $461 $440 $300 $421 reversed $547 0 $-1 #
edge $-1 -1 $-1 $548 -0.40000000000000002 $549 0.19999999999999996 $300 $550 forward @7 unknown #
coedge $-1 -1 $-1 $419 $418 $301 $423 reversed $201 0 $-1 #
edge $-1 -1 $-1 $551 -0.5 $425 0.10000000000000001 $422 $552 forward @7 tangent #
coedge $-1 -1 $-1 $321 $302 $418 $545 forward $215 0 $-1 #
vertex $-1 -1 $-1 $303 0 $553 #
ellipse-curve $-1 -1 $-1 -18.304309661554893 15.353906933982259 0.20000000000000018 0 0 -1 8.2746264523560771e-017 1.1536458333333326 0 0.73537357066202869 I I #
straight-curve $-1 -1 $-1 -19.152670317292596 19.507031933982244 0.20000000000000018 0 -1.1536458333333326 0 I I #
coedge $-1 -1 $-1 $305 $459 $307 $430 reversed $227 0 $-1 #
straight-curve $-1 -1 $-1 -19.152670317292596 19.507031933982244 0.80000000000000004 0 -1.1536458333333326 0 I I #
edge $-1 -1 $-1 $309 1.5707963267948968 $551 3.1415926535897931 $307 $554 forward @7 unknown #
point $-1 -1 $-1 -19.152670317292596 15.353906933982259 0.20000000000000018 #
point $-1 -1 $-1 -19.152670317292596 15.353906933982259 0.80000000000000004 #
ellipse-curve $-1 -1 $-1 -18.304309661554893 23.660156933982254 0.80000000000000004 0 0 1 8.2746264523560771e-017 -1.1536458333333326 0 0.73537357066202869 I I #
edge $-1 -1 $-1 $316 -1.9713114754098389 $340 -0.42162162162161948 $335 $555 reversed @7 unknown #
face $556 -1 $-1 $233 $315 $11 $-1 $557 forward single #
point $-1 -1 $-1 -18.304309661554893 24.813802767315583 0.80000000000000004 #
point $-1 -1 $-1 -19.152670317292596 23.660156933982254 0.80000000000000004 #
straight-curve $-1 -1 $-1 -16.734842448440137 24.813802767315586 0.20000000000000018 0.84836065573770436 0 0 I I #
coedge $-1 -1 $-1 $449 $321 $558 $559 forward $215 0 $-1 #
coedge $-1 -1 $-1 $420 $560 $321 $441 reversed $547 0 $-1 #
edge $-1 -1 $-1 $549 2.2619791666666593 $561 2.4711907449209871 $321 $562 forward @7 unknown #
ATTRIB_CUSTOM-attrib $-1 -1 $-1 $-1 $322 @22 generic_tag_attrib_def 2 2 -1 @23 generic_tag_attrib_def  1 5 @5 14543 0 0 #
face $563 -1 $-1 $-1 $547 $11 $-1 $564 forward single #
plane-surface $-1 -1 $-1 -16.734842448440137 19.507031933982244 0.20000000000000018 0 0 -1 -1 0 0 forward_v I I I I #
coedge $-1 -1 $-1 $326 $325 $565 $566 forward $327 0 $567 #
pcurve $-1 -1 $-1 0 forward { exp_par_cur nubs 1 open 2 
	-3.1415926535897931 1 -1.5707963267948968 1 
	-0.086681715575620807 -3.1415926535897931 
	-0.086681715575620794 -1.5707963267948966 
	0 
	spline forward { ref 1 } I I I I 
	} 0 0 #
pcurve $-1 -1 $-1 0 reversed { exp_par_cur nubs 1 open 2 
	-3.1415926535897931 1 -1.5707963267948966 1 
	0.433408577878104 -3.1415926535897931 
	0.433408577878104 -1.5707963267948966 
	0 
	spline forward { ref 1 } I I I I 
	} 0 0 #
face $568 -1 $-1 $435 $327 $11 $-1 $569 forward single #
coedge $-1 -1 $-1 $330 $439 $570 $571 reversed $215 0 $-1 #
coedge $-1 -1 $-1 $572 $565 $330 $451 reversed $542 0 $-1 #
edge $-1 -1 $-1 $573 -4.383854166666648 $452 4.383854166666687 $450 $574 forward @7 unknown #
vertex $-1 -1 $-1 $566 0 $575 #
intcurve-curve $-1 -1 $-1 forward { par_int_cur 21900 full nubs 3 open 4 
	-3.1415926535897931 3 -2.336891004060309 3 -1.6266791794046973 3 -1.5707963267948968 3 
	-18.473981792702432 25.054531933982265 0.20000000000000018 
	-18.705188452392321 25.054531933982265 0.20000000000000018 
	-18.934259376597538 24.9215760065618 0.20000000000000018 
	-19.09349407567727 24.696514793189984 0.20000000000000018 
	-19.234031088678343 24.497880758947026 0.20000000000000018 
	-19.319720421125119 24.230159160586229 0.20000000000000018 
	-19.331009672481528 23.95573259937893 0.20000000000000018 
	-19.3318979646047 23.934139409094332 0.20000000000000021 
	-19.332342448440137 23.912460709209522 0.20000000000000018 
	-19.332342448440137 23.890886100648931 0.20000000000000018 
	0.0070565003122638574 
	
	spline forward { ref 1 } I I I I 
	null_surface 
	nubs 1 open 2 
	-3.1415926535897931 1 -1.5707963267948968 1 
	-0.086681715575620807 -3.1415926535897931 
	-0.086681715575620794 -1.5707963267948966 
	
	nullbs 
	I I 
	0 
	0 
	0 
	
	0 surf1 F } I I #
coedge $-1 -1 $-1 $460 $333 $544 $576 reversed $227 0 $-1 #
coedge $-1 -1 $-1 $565 $572 $333 $456 reversed $542 0 $-1 #
edge $-1 -1 $-1 $457 -4.383854166666687 $577 4.383854166666648 $455 $578 reversed @7 unknown #
vertex $-1 -1 $-1 $334 0 $579 #
intcurve-curve $-1 -1 $-1 forward { par_int_cur 21900 full nubs 3 open 4 
	-3.1415926535897931 3 -2.336891004060309 3 -1.6266791794046973 3 -1.5707963267948966 3 
	-18.473981792702432 25.054531933982265 0.80000000000000004 
	-18.705188452392321 25.054531933982265 0.80000000000000004 
	-18.934259376597538 24.9215760065618 0.80000000000000004 
	-19.09349407567727 24.696514793189984 0.80000000000000004 
	-19.234031088678343 24.497880758947026 0.80000000000000004 
	-19.319720421125119 24.230159160586229 0.80000000000000004 
	-19.331009672481528 23.95573259937893 0.80000000000000004 
	-19.3318979646047 23.934139409094328 0.80000000000000004 
	-19.332342448440137 23.912460709209522 0.80000000000000004 
	-19.332342448440137 23.890886100648931 0.80000000000000004 
	0.0070565003122638574 
	
	spline forward { ref 1 } I I I I 
	null_surface 
	nubs 1 open 2 
	-3.1415926535897931 1 -1.5707963267948966 1 
	0.433408577878104 -3.1415926535897931 
	0.433408577878104 -1.5707963267948966 
	
	nullbs 
	I I 
	0 
	0 
	0 
	
	0 surf1 F } I I #
coedge $-1 -1 $-1 $428 $336 $419 $546 forward $227 0 $-1 #
coedge $-1 -1 $-1 $336 $454 $580 $581 forward $227 0 $-1 #
coedge $-1 -1 $-1 $560 $420 $336 $462 reversed $547 0 $-1 #
edge $-1 -1 $-1 $582 -2.4711907449209871 $548 -2.2619791666666593 $336 $583 forward @7 unknown #
straight-curve $-1 -1 $-1 -17.070518124115814 24.813802767315583 0.40000000000000019 0 0 0.99999999999999989 I I #
point $-1 -1 $-1 -17.070518124115811 24.813802767315583 0.80000000000000016 #
point $-1 -1 $-1 -17.070518124115811 24.813802767315583 0.20000000000000026 #
ATTRIB_CUSTOM-attrib $-1 -1 $-1 $-1 $345 @22 generic_tag_attrib_def 2 2 -1 @23 generic_tag_attrib_def  1 5 @5 14542 0 0 #
loop $-1 -1 $-1 $-1 $584 $345 #
plane-surface $-1 -1 $-1 -16.734842448440137 13.959531933982259 0.30000000000000016 0 1 0 0 0 1 forward_v I I I I #
ATTRIB_CUSTOM-attrib $-1 -1 $-1 $347 $237 @22 FDM_feature_attrib_def 1 1 @12 feature_data 54 8 5 0 #
ATTRIB_CUSTOM-attrib $-1 -1 $-1 $-1 $348 @22 generic_tag_attrib_def 2 2 -1 @23 generic_tag_attrib_def  1 5 @5 14524 0 0 #
face $585 -1 $-1 $586 $369 $9 $-1 $587 forward single #
loop $-1 -1 $-1 $-1 $503 $348 #
plane-surface $-1 -1 $-1 -14.137342448440139 19.507031933982244 0.30000000000000016 -1 0 0 0 0 1 forward_v I I I I #
coedge $-1 -1 $-1 $588 $589 $514 $590 forward $349 0 $591 #
coedge $-1 -1 $-1 $592 $351 $593 $594 reversed $238 0 $-1 #
coedge $-1 -1 $-1 $351 $592 $500 $595 reversed $238 0 $-1 #
coedge $-1 -1 $-1 $353 $352 $351 $478 reversed $149 0 $-1 #
edge $-1 -1 $-1 $596 -0.19999999999999996 $597 0.39999999999999991 $351 $598 reversed @7 unknown #
coedge $-1 -1 $-1 $599 $593 $352 $480 forward $89 0 $-1 #
edge $-1 -1 $-1 $597 -2.4711907449210027 $486 -2.2619791666666687 $479 $600 forward @7 unknown #
coedge $-1 -1 $-1 $500 $489 $353 $482 forward $34 0 $-1 #
edge $-1 -1 $-1 $487 2.2619791666666687 $596 2.4711907449210027 $481 $601 forward @7 unknown #
coedge $-1 -1 $-1 $602 $354 $489 $603 reversed $485 0 $-1 #
coedge $-1 -1 $-1 $354 $602 $599 $604 reversed $485 0 $-1 #
loop $-1 -1 $-1 $-1 $354 $605 #
vertex $-1 -1 $-1 $480 1 $606 #
vertex $-1 -1 $-1 $603 1 $607 #
straight-curve $-1 -1 $-1 -16.399166772764463 24.813802767315583 0.40000000000000019 -0 -0 -0.99999999999999989 I I #
coedge $-1 -1 $-1 $481 $356 $483 $603 forward $34 0 $-1 #
coedge $-1 -1 $-1 $608 $609 $356 $491 forward $610 0 $-1 #
edge $-1 -1 $-1 $611 -3.1415926535897931 $495 -1.5707963267948968 $490 $612 forward @7 unknown #
coedge $-1 -1 $-1 $522 $357 $359 $497 reversed $494 0 $-1 #
coedge $-1 -1 $-1 $357 $522 $608 $613 reversed $494 0 $-1 #
loop $-1 -1 $-1 $-1 $493 $614 #
vertex $-1 -1 $-1 $358 1 $615 #
straight-curve $-1 -1 $-1 -14.317014579587681 19.507031933982244 0.20000000000000018 0 1.1536458333333326 0 I I #
edge $-1 -1 $-1 $524 -0.5 $361 0.10000000000000001 $492 $616 forward @7 tangent #
face $617 -1 $-1 $605 $360 $9 $-1 $618 forward single #
point $-1 -1 $-1 -14.317014579587681 15.353906933982259 0.20000000000000018 #
coedge $-1 -1 $-1 $364 $481 $476 $595 forward $34 0 $-1 #
coedge $-1 -1 $-1 $589 $588 $364 $502 forward $349 0 $619 #
edge $-1 -1 $-1 $505 1.5707963267948968 $620 3.1415926535897931 $364 $621 forward @7 unknown #
coedge $-1 -1 $-1 $515 $365 $588 $622 reversed $472 0 $-1 #
coedge $-1 -1 $-1 $365 $515 $367 $507 reversed $472 0 $-1 #
vertex $-1 -1 $-1 $502 0 $623 #
straight-curve $-1 -1 $-1 -14.13734244844014 19.507031933982244 0.20000000000000018 -0 -1 -0 F -9975.1500010171949 F 10024.850000982806 #
edge $-1 -1 $-1 $371 -0.10000000000000001 $518 0.5 $504 $624 forward @7 tangent #
pcurve $-1 -1 $-1 0 forward { exp_par_cur nubs 1 open 2 
	-0.10000000000000001 1 0.5 1 
	-0.086681715575620807 -1.5707963267948972 
	0.433408577878104 -1.5707963267948972 
	1.1324274851176597e-016 
	spline forward { ref 4 } I I I I 
	} 0 0 #
pcurve $-1 -1 $-1 0 forward { exp_par_cur nubs 1 open 2 
	-0.5 1 0.10000000000000001 1 
	0.433408577878104 -3.1415926535897931 
	-0.086681715575620807 -3.1415926535897931 
	1.1324274851176597e-016 
	spline forward { ref 4 } I I I I 
	} 0 0 #
point $-1 -1 $-1 -14.137342448440139 15.123177767315592 0.20000000000000018 #
straight-curve $-1 -1 $-1 -14.995703104177846 13.959531933982259 0.30000000000000016 -0 -0 -0.99999999999999978 F -0.5 F 0.10000000000000001 #
ATTRIB_CUSTOM-attrib $-1 -1 $-1 $-1 $374 @22 generic_tag_attrib_def 2 2 -1 @23 generic_tag_attrib_def  1 5 @5 14530 0 0 #
plane-surface $-1 -1 $-1 -16.734842448440137 13.959531933982259 0.30000000000000016 0 1 0 0 0 1 forward_v I I I I #
coedge $-1 -1 $-1 $593 $376 $474 $590 reversed $89 0 $-1 #
coedge $-1 -1 $-1 $504 $503 $376 $516 reversed $472 0 $-1 #
edge $-1 -1 $-1 $518 -4.3838541666666515 $625 4.3838541666666835 $515 $626 reversed @7 unknown #
pcurve $-1 -1 $-1 0 reversed { exp_par_cur nubs 1 open 2 
	-3.1415926535897931 1 -1.5707963267948966 1 
	0.433408577878104 -3.1415926535897931 
	0.433408577878104 -1.5707963267948966 
	0 
	spline forward { ref 4 } I I I I 
	} 0 0 #
vertex $-1 -1 $-1 $378 0 $627 #
intcurve-curve $-1 -1 $-1 forward { par_int_cur 21900 full nubs 3 open 4 
	-3.1415926535897931 3 -2.336891004060309 3 -1.6266791794046973 3 -1.5707963267948966 3 
	-14.995703104177846 13.959531933982259 0.80000000000000004 
	-14.764496444487955 13.959531933982259 0.80000000000000004 
	-14.535425520282741 14.092487861402724 0.80000000000000004 
	-14.376190821203005 14.31754907477454 0.80000000000000004 
	-14.235653808201937 14.516183109017497 0.80000000000000004 
	-14.14996447575516 14.783904707378294 0.80000000000000004 
	-14.138675224398749 15.058331268585594 0.80000000000000004 
	-14.137786932275576 15.079924458870195 0.80000000000000004 
	-14.137342448440142 15.101603158755001 0.80000000000000004 
	-14.137342448440142 15.123177767315592 0.80000000000000004 
	0.0070565003122638574 
	
	spline forward { ref 4 } I I I I 
	null_surface 
	nubs 1 open 2 
	-3.1415926535897931 1 -1.5707963267948966 1 
	0.433408577878104 -3.1415926535897931 
	0.433408577878104 -1.5707963267948966 
	
	nullbs 
	I I 
	0 
	0 
	0 
	
	0 surf1 F } I I #
point $-1 -1 $-1 -14.995703104177846 13.959531933982259 0.80000000000000004 #
coedge $-1 -1 $-1 $381 $599 $628 $629 reversed $89 0 $-1 #
coedge $-1 -1 $-1 $493 $492 $381 $523 reversed $494 0 $-1 #
edge $-1 -1 $-1 $630 -3.6000000000000139 $524 3.5999999999999894 $381 $631 reversed @7 unknown #
vertex $-1 -1 $-1 $523 1 $632 #
ellipse-curve $-1 -1 $-1 -15.165375235325381 15.353906933982259 0.80000000000000004 0 0 1 -8.2746264523560771e-017 1.1536458333333326 0 0.73537357066202869 I I #
coedge $-1 -1 $-1 $388 $387 $396 $533 forward $170 0 $-1 #
edge $-1 -1 $-1 $408 -0.10000000000000003 $534 0.10000000000000001 $407 $633 forward @7 tangent #
edge $-1 -1 $-1 $530 -0.10000000000000001 $412 0.10000000000000003 $390 $634 forward @7 tangent #
ellipse-curve $-1 -1 $-1 -14.830996294593985 14.90703193398225 0.20000000000000023 0 0 -1 -8.3365833082019232e-017 1.1499999999999984 0 0.73578595317725837 I I #
vertex $-1 -1 $-1 $391 1 $635 #
straight-curve $-1 -1 $-1 -13.984842448440141 19.507031933982244 2.2204460492503123e-016 0 -5.7499999999999885 0 I I #
point $-1 -1 $-1 -13.984842448440141 24.107031933982256 2.2204460492503123e-016 #
edge $-1 -1 $-1 $534 -3.1415926535897931 $530 -1.5707963267948968 $396 $636 forward @7 unknown #
vertex $-1 -1 $-1 $533 0 $637 #
straight-curve $-1 -1 $-1 -16.734842448440141 13.757031933982255 2.2204460492503123e-016 -2.7499999999999987 0 0 I I #
point $-1 -1 $-1 -18.638688602286294 13.757031933982255 2.2204460492503123e-016 #
point $-1 -1 $-1 -14.830996294593985 13.757031933982255 0.20000000000000023 #
straight-curve $-1 -1 $-1 -18.638688602286294 13.757031933982255 0.10000000000000021 0 0 0.99999999999999989 I I #
point $-1 -1 $-1 -13.984842448440141 14.90703193398225 0.20000000000000023 #
ATTRIB_CUSTOM-attrib $-1 -1 $-1 $414 $298 @22 FDM_feature_attrib_def 1 1 @12 feature_data 50 8 5 0 #
ATTRIB_CUSTOM-attrib $-1 -1 $-1 $-1 $415 @22 generic_tag_attrib_def 2 2 -1 @23 generic_tag_attrib_def  1 5 @5 14538 0 0 #
loop $-1 -1 $-1 $-1 $565 $415 #
plane-surface $-1 -1 $-1 -19.332342448440137 19.507031933982244 0.30000000000000016 1 0 0 0 0 -1 forward_v I I I I #
coedge $-1 -1 $-1 $638 $639 $454 $576 forward $416 0 $640 #
edge $-1 -1 $-1 $425 -1.850000000000003 $549 -0.39567567567567374 $424 $641 reversed @7 unknown #
edge $-1 -1 $-1 $548 0.42162162162161948 $551 1.9713114754098389 $459 $642 reversed @7 unknown #
loop $-1 -1 $-1 $-1 $420 $443 #
vertex $-1 -1 $-1 $421 0 $643 #
vertex $-1 -1 $-1 $421 1 $644 #
straight-curve $-1 -1 $-1 -17.070518124115814 14.200261100648927 0.40000000000000019 0 0 -0.99999999999999989 I I #
vertex $-1 -1 $-1 $430 1 $645 #
straight-curve $-1 -1 $-1 -18.304309661554893 14.200261100648927 0.30000000000000016 0 0 -0.99999999999999978 I I #
point $-1 -1 $-1 -18.304309661554893 14.200261100648927 0.20000000000000018 #
ellipse-curve $-1 -1 $-1 -18.304309661554893 15.353906933982259 0.80000000000000004 0 0 1 8.2746264523560771e-017 1.1536458333333326 0 0.73537357066202869 I I #
straight-curve $-1 -1 $-1 -16.734842448440137 24.813802767315583 0.80000000000000004 -0.79615384615384577 -0 -0 I I #
ATTRIB_CUSTOM-attrib $-1 -1 $-1 $-1 $435 @22 generic_tag_attrib_def 2 2 -1 @23 generic_tag_attrib_def  1 5 @5 14540 0 0 #
plane-surface $-1 -1 $-1 -16.734842448440137 24.813802767315583 0.30000000000000016 0 -1 0 0 0 -1 forward_v I I I I #
coedge $-1 -1 $-1 $584 $646 $439 $559 reversed $467 0 $-1 #
edge $-1 -1 $-1 $561 0.33567567567567735 $647 1.7391393442622949 $558 $648 forward @7 unknown #
coedge $-1 -1 $-1 $440 $461 $584 $649 reversed $547 0 $-1 #
vertex $-1 -1 $-1 $649 0 $650 #
straight-curve $-1 -1 $-1 -17.070518124115814 16.803005959956277 0.20000000000000018 0 -1.1506493506493503 0 I I #
ATTRIB_CUSTOM-attrib $-1 -1 $-1 $-1 $443 @22 generic_tag_attrib_def 2 2 -1 @23 generic_tag_attrib_def  1 5 @5 14544 0 0 #
plane-surface $-1 -1 $-1 -17.070518124115811 14.098979985930306 0.50000000000000011 1 0 0 0 0 -1 forward_v I I I I #
coedge $-1 -1 $-1 $450 $455 $445 $566 reversed $542 0 $-1 #
edge $-1 -1 $-1 $452 -0.10000000000000001 $457 0.5 $565 $651 forward @7 tangent #
pcurve $-1 -1 $-1 0 forward { exp_par_cur nubs 1 open 2 
	-0.10000000000000001 1 0.5 1 
	-0.086681715575620807 -1.5707963267948977 
	0.433408577878104 -1.5707963267948977 
	1.1324274851176597e-016 
	spline forward { ref 1 } I I I I 
	} 0 0 #
ATTRIB_CUSTOM-attrib $-1 -1 $652 $-1 $448 @22 generic_tag_attrib_def 2 2 -1 @23 generic_tag_attrib_def  1 5 @5 14539 0 0 #
spline-surface $-1 -1 $-1 forward { ref 1 } F -0.086681715575620807 F 0.433408577878104 F -3.1415926535897944 F -1.5707963267948966 #
coedge $-1 -1 $-1 $639 $638 $449 $571 forward $416 0 $653 #
edge $-1 -1 $-1 $573 1.5707963267948968 $647 3.1415926535897931 $449 $654 forward @7 unknown #
coedge $-1 -1 $-1 $455 $450 $638 $655 reversed $542 0 $-1 #
vertex $-1 -1 $-1 $655 1 $656 #
straight-curve $-1 -1 $-1 -19.332342448440134 19.507031933982244 0.20000000000000018 0 1 0 F -10024.850000982806 F 9975.1500010171949 #
point $-1 -1 $-1 -19.332342448440137 23.890886100648931 0.20000000000000018 #
edge $-1 -1 $-1 $657 -3.1415926535897931 $577 -1.5707963267948966 $454 $658 reversed @7 unknown #
vertex $-1 -1 $-1 $456 1 $659 #
straight-curve $-1 -1 $-1 -19.332342448440134 19.507031933982244 0.80000000000000004 0 1 0 F -10024.850000982806 F 9975.1500010171949 #
point $-1 -1 $-1 -19.332342448440137 23.890886100648931 0.80000000000000004 #
coedge $-1 -1 $-1 $646 $584 $460 $581 reversed $467 0 $-1 #
edge $-1 -1 $-1 $657 -1.7391393442622949 $582 -0.33567567567567735 $580 $660 reversed @7 unknown #
vertex $-1 -1 $-1 $462 0 $661 #
straight-curve $-1 -1 $-1 -17.070518124115814 16.803005959956277 0.80000000000000004 0 1.1506493506493503 0 I I #
coedge $-1 -1 $-1 $580 $558 $560 $649 forward $467 0 $-1 #
ATTRIB_CUSTOM-attrib $-1 -1 $662 $-1 $471 @22 generic_tag_attrib_def 2 2 -1 @23 generic_tag_attrib_def  1 5 @5 14525 0 0 #
face $663 -1 $-1 $614 $610 $9 $-1 $664 forward single #
spline-surface $-1 -1 $-1 forward { ref 4 } F -0.086681715575620807 F 0.433408577878104 F -3.1415926535897944 F -1.5707963267948963 #
coedge $-1 -1 $-1 $501 $474 $503 $622 forward $349 0 $665 #
coedge $-1 -1 $-1 $474 $501 $592 $666 forward $349 0 $667 #
edge $-1 -1 $-1 $668 -3.1415926535897931 $625 -1.5707963267948966 $514 $669 reversed @7 unknown #
pcurve $-1 -1 $-1 0 reversed { exp_par_cur nubs 1 open 2 
	1.5707963267948966 1 3.1415926535897931 1 
	0.433408577878104 1.5707963267948966 
	0.433408577878104 3.1415926535897931 
	0 
	spline forward { ref 2 } I I I I 
	} 0 0 #
coedge $-1 -1 $-1 $476 $475 $589 $666 reversed $238 0 $-1 #
coedge $-1 -1 $-1 $479 $514 $475 $594 forward $89 0 $-1 #
edge $-1 -1 $-1 $668 -1.7391393442622913 $597 -0.3356756756756738 $475 $670 reversed @7 unknown #
edge $-1 -1 $-1 $596 0.3356756756756738 $620 1.7391393442622913 $476 $671 forward @7 unknown #
vertex $-1 -1 $-1 $482 1 $672 #
vertex $-1 -1 $-1 $594 1 $673 #
straight-curve $-1 -1 $-1 -16.399166772764463 25.054531933982261 0.40000000000000013 -0 -0 -1 F -9999.6000010000007 F 10000.400001 #
coedge $-1 -1 $-1 $521 $479 $484 $604 forward $89 0 $-1 #
straight-curve $-1 -1 $-1 -16.399166772764463 22.211057908008222 0.80000000000000004 -0 -1.1506493506493503 -0 I I #
straight-curve $-1 -1 $-1 -16.399166772764463 22.211057908008222 0.20000000000000018 0 1.1506493506493503 0 I I #
coedge $-1 -1 $-1 $484 $483 $609 $674 reversed $485 0 $-1 #
edge $-1 -1 $-1 $611 -1.850000000000003 $487 -0.39567567567567374 $489 $675 reversed @7 unknown #
edge $-1 -1 $-1 $486 0.42162162162161948 $676 1.9713114754098389 $599 $677 reversed @7 unknown #
face $678 -1 $-1 $374 $485 $9 $-1 $679 forward single #
point $-1 -1 $-1 -16.399166772764463 24.813802767315583 0.80000000000000016 #
point $-1 -1 $-1 -16.399166772764463 24.813802767315583 0.20000000000000026 #
coedge $-1 -1 $-1 $628 $490 $493 $613 forward $610 0 $-1 #
coedge $-1 -1 $-1 $490 $628 $602 $674 forward $610 0 $-1 #
loop $-1 -1 $-1 $-1 $490 $586 #
vertex $-1 -1 $-1 $491 0 $680 #
ellipse-curve $-1 -1 $-1 -15.165375235325381 23.660156933982257 0.20000000000000018 0 0 -1 -8.2746264523560771e-017 -1.1536458333333326 0 0.73537357066202869 I I #
edge $-1 -1 $-1 $495 -0.10000000000000001 $630 0.5 $493 $681 forward @7 tangent #
face $682 -1 $-1 $498 $494 $9 $-1 $683 forward single #
point $-1 -1 $-1 -14.317014579587681 23.660156933982257 0.20000000000000018 #
straight-curve $-1 -1 $-1 -14.317014579587681 15.353906933982259 0.30000000000000016 0 0 -0.99999999999999978 I I #
ATTRIB_CUSTOM-attrib $-1 -1 $684 $-1 $498 @22 generic_tag_attrib_def 2 2 -1 @23 generic_tag_attrib_def  1 5 @5 14528 0 0 #
cone-surface $-1 -1 $-1 -15.165375235325381 15.353906933982259 0.30000000000000016 0 0 1 -8.2746264523560771e-017 1.1536458333333326 0 0.73537357066202869 I I 0 -1 1.1536458333333326 forward I I I I #
pcurve $-1 -1 $-1 0 forward { exp_par_cur nubs 1 open 2 
	1.5707963267948968 1 3.1415926535897931 1 
	-0.086681715575620807 1.5707963267948966 
	-0.086681715575620807 3.1415926535897931 
	0 
	spline forward { ref 2 } I I I I 
	} 0 0 #
vertex $-1 -1 $-1 $595 1 $685 #
intcurve-curve $-1 -1 $-1 forward { par_int_cur 21900 full nubs 3 open 4 
	1.5707963267948968 3 1.8385132644311528 3 2.4980111159060829 3 3.1415926535897931 3 
	-14.137342448440142 23.890886100648927 0.20000000000000018 
	-14.137342448440142 23.99386512781177 0.20000000000000018 
	-14.147599914874206 24.098090344733045 0.20000000000000018 
	-14.167760742477654 24.198037804415144 0.20000000000000018 
	-14.217425222453496 24.444249850252451 0.20000000000000018 
	-14.328699645605212 24.666931066563183 0.20000000000000018 
	-14.479491189577107 24.820747594147839 0.20000000000000018 
	-14.626643532108767 24.97085191537149 0.20000000000000018 
	-14.810789431324137 25.054531933982261 0.20000000000000018 
	-14.995703104177846 25.054531933982261 0.20000000000000018 
	0.0070565003122633266 
	
	spline forward { ref 2 } I I I I 
	null_surface 
	nubs 1 open 2 
	1.5707963267948968 1 3.1415926535897931 1 
	-0.086681715575620807 1.5707963267948966 
	-0.086681715575620807 3.1415926535897931 
	
	nullbs 
	I I 
	0 
	0 
	0 
	
	0 surf1 F } I I #
edge $-1 -1 $-1 $625 -0.5 $505 0.10000000000000001 $503 $686 forward @7 tangent #
point $-1 -1 $-1 -14.137342448440139 23.890886100648927 0.20000000000000018 #
straight-curve $-1 -1 $-1 -14.137342448440139 15.123177767315592 0.30000000000000016 0 0 0.99999999999999978 F -0.10000000000000001 F 0.5 #
vertex $-1 -1 $-1 $516 1 $687 #
straight-curve $-1 -1 $-1 -14.13734244844014 19.507031933982244 0.80000000000000004 -0 -1 -0 F -9975.1500010171949 F 10024.850000982806 #
point $-1 -1 $-1 -14.137342448440139 15.123177767315592 0.80000000000000004 #
coedge $-1 -1 $-1 $609 $608 $521 $629 forward $610 0 $-1 #
edge $-1 -1 $-1 $630 1.5707963267948968 $676 3.1415926535897931 $628 $688 forward @7 unknown #
vertex $-1 -1 $-1 $629 0 $689 #
straight-curve $-1 -1 $-1 -14.317014579587681 19.507031933982244 0.80000000000000004 0 1.1536458333333326 0 I I #
point $-1 -1 $-1 -14.317014579587681 15.353906933982259 0.80000000000000004 #
straight-curve $-1 -1 $-1 -14.830996294593985 13.757031933982255 0.10000000000000021 -0 -0 -0.99999999999999989 I I #
straight-curve $-1 -1 $-1 -13.984842448440141 14.90703193398225 0.10000000000000021 0 0 0.99999999999999989 I I #
point $-1 -1 $-1 -13.984842448440141 14.90703193398225 2.2204460492503123e-016 #
ellipse-curve $-1 -1 $-1 -14.830996294593985 14.90703193398225 2.2204460492503128e-016 0 0 1 -8.3365833082019232e-017 1.1499999999999984 0 0.73578595317725837 I I #
point $-1 -1 $-1 -14.830996294593985 13.757031933982255 2.2204460492503123e-016 #
coedge $-1 -1 $-1 $570 $544 $572 $655 forward $416 0 $690 #
coedge $-1 -1 $-1 $544 $570 $646 $691 forward $416 0 $692 #
pcurve $-1 -1 $-1 0 reversed { exp_par_cur nubs 1 open 2 
	1.5707963267948966 1 3.1415926535897931 1 
	0.433408577878104 1.5707963267948966 
	0.433408577878104 3.1415926535897931 
	0 
	spline forward { ref 6 } I I I I 
	} 0 0 #
straight-curve $-1 -1 $-1 -16.734842448440137 14.200261100648927 0.20000000000000018 -0.84836065573770436 0 0 I I #
straight-curve $-1 -1 $-1 -16.734842448440137 14.200261100648927 0.80000000000000004 0.79615384615384577 0 0 I I #
point $-1 -1 $-1 -17.070518124115811 14.200261100648927 0.80000000000000016 #
point $-1 -1 $-1 -17.070518124115811 14.200261100648927 0.20000000000000026 #
point $-1 -1 $-1 -18.304309661554893 14.200261100648927 0.80000000000000004 #
coedge $-1 -1 $-1 $558 $580 $639 $691 reversed $467 0 $-1 #
vertex $-1 -1 $-1 $571 1 $693 #
straight-curve $-1 -1 $-1 -16.734842448440137 13.959531933982259 0.20000000000000018 -1 0 0 F -10011.582280988823 F 9988.4177210111775 #
edge $-1 -1 $-1 $561 -0.19999999999999996 $582 0.39999999999999991 $584 $694 reversed @7 unknown #
point $-1 -1 $-1 -17.070518124115814 13.959531933982259 0.20000000000000018 #
straight-curve $-1 -1 $-1 -19.332342448440137 23.890886100648931 0.30000000000000016 0 0 0.99999999999999978 F -0.10000000000000001 F 0.5 #
ATTRIB_CUSTOM-attrib $-1 -1 $-1 $568 $448 @22 FDM_feature_attrib_def 1 1 @12 feature_data 56 8 5 0 #
pcurve $-1 -1 $-1 0 forward { exp_par_cur nubs 1 open 2 
	1.5707963267948968 1 3.1415926535897931 1 
	-0.086681715575620807 1.5707963267948966 
	-0.086681715575620807 3.1415926535897931 
	0 
	spline forward { ref 6 } I I I I 
	} 0 0 #
intcurve-curve $-1 -1 $-1 forward { par_int_cur 21900 full nubs 3 open 4 
	1.5707963267948968 3 1.8385132644311528 3 2.4980111159060829 3 3.1415926535897931 3 
	-19.332342448440137 15.123177767315596 0.20000000000000018 
	-19.332342448440137 15.020198740152754 0.20000000000000018 
	-19.322084982006071 14.915973523231479 0.20000000000000018 
	-19.301924154402624 14.81602606354938 0.20000000000000018 
	-19.252259674426782 14.569814017712073 0.20000000000000018 
	-19.140985251275065 14.34713280140134 0.20000000000000018 
	-18.99019370730317 14.193316273816684 0.20000000000000018 
	-18.843041364771508 14.043211952593033 0.20000000000000018 
	-18.658895465556142 13.959531933982262 0.20000000000000018 
	-18.473981792702432 13.959531933982262 0.20000000000000018 
	0.0070565003122633266 
	
	spline forward { ref 6 } I I I I 
	null_surface 
	nubs 1 open 2 
	1.5707963267948968 1 3.1415926535897931 1 
	-0.086681715575620807 1.5707963267948966 
	-0.086681715575620807 3.1415926535897931 
	
	nullbs 
	I I 
	0 
	0 
	0 
	
	0 surf1 F } I I #
edge $-1 -1 $-1 $577 -0.5 $573 0.10000000000000001 $572 $695 forward @7 tangent #
point $-1 -1 $-1 -19.332342448440137 15.123177767315596 0.20000000000000018 #
vertex $-1 -1 $-1 $576 0 $696 #
intcurve-curve $-1 -1 $-1 forward { par_int_cur 21900 full nubs 3 open 4 
	1.5707963267948966 3 1.8385132644311528 3 2.4980111159060829 3 3.1415926535897931 3 
	-19.332342448440137 15.123177767315596 0.80000000000000004 
	-19.332342448440137 15.020198740152754 0.80000000000000004 
	-19.322084982006071 14.915973523231479 0.80000000000000004 
	-19.301924154402624 14.81602606354938 0.80000000000000004 
	-19.252259674426782 14.569814017712073 0.80000000000000004 
	-19.140985251275065 14.34713280140134 0.80000000000000004 
	-18.99019370730317 14.193316273816684 0.80000000000000004 
	-18.843041364771508 14.043211952593033 0.80000000000000004 
	-18.658895465556142 13.959531933982262 0.80000000000000004 
	-18.473981792702432 13.959531933982262 0.80000000000000004 
	0.0070565003122633266 
	
	spline forward { ref 6 } I I I I 
	null_surface 
	nubs 1 open 2 
	1.5707963267948966 1 3.1415926535897931 1 
	0.433408577878104 1.5707963267948966 
	0.433408577878104 3.1415926535897931 
	
	nullbs 
	I I 
	0 
	0 
	0 
	
	0 surf1 F } I I #
point $-1 -1 $-1 -19.332342448440137 15.123177767315596 0.80000000000000004 #
straight-curve $-1 -1 $-1 -16.734842448440137 13.959531933982259 0.80000000000000004 -1 0 0 F -10011.582280988823 F 9988.4177210111775 #
point $-1 -1 $-1 -17.070518124115814 13.959531933982259 0.80000000000000004 #
ATTRIB_CUSTOM-attrib $-1 -1 $-1 $585 $471 @22 FDM_feature_attrib_def 1 1 @12 feature_data 52 8 5 0 #
ATTRIB_CUSTOM-attrib $-1 -1 $697 $-1 $586 @22 generic_tag_attrib_def 2 2 -1 @23 generic_tag_attrib_def  1 5 @5 14526 0 0 #
cone-surface $-1 -1 $-1 -15.165375235325381 23.660156933982257 0.30000000000000016 0 0 1 -8.2746264523560771e-017 -1.1536458333333326 0 0.73537357066202869 I I 0 -1 1.1536458333333326 forward I I I I #
pcurve $-1 -1 $-1 0 forward { exp_par_cur nubs 1 open 2 
	-0.5 1 0.10000000000000001 1 
	0.433408577878104 1.5707963267948963 
	-0.086681715575620794 1.5707963267948963 
	1.1324274851176597e-016 
	spline forward { ref 2 } I I I I 
	} 0 0 #
edge $-1 -1 $-1 $620 -0.10000000000000001 $668 0.5 $592 $698 forward @7 tangent #
pcurve $-1 -1 $-1 0 forward { exp_par_cur nubs 1 open 2 
	-0.10000000000000001 1 0.5 1 
	-0.086681715575620807 -3.1415926535897931 
	0.433408577878104 -3.1415926535897931 
	1.1324274851176597e-016 
	spline forward { ref 2 } I I I I 
	} 0 6.2831853071795862 #
vertex $-1 -1 $-1 $590 0 $699 #
intcurve-curve $-1 -1 $-1 forward { par_int_cur 21900 full nubs 3 open 4 
	1.5707963267948966 3 1.8385132644311528 3 2.4980111159060829 3 3.1415926535897931 3 
	-14.137342448440142 23.890886100648927 0.80000000000000004 
	-14.137342448440142 23.99386512781177 0.80000000000000004 
	-14.147599914874206 24.098090344733045 0.80000000000000004 
	-14.167760742477654 24.198037804415144 0.80000000000000004 
	-14.217425222453496 24.444249850252451 0.80000000000000004 
	-14.328699645605212 24.666931066563183 0.80000000000000004 
	-14.479491189577107 24.820747594147839 0.80000000000000004 
	-14.626643532108767 24.97085191537149 0.80000000000000004 
	-14.810789431324137 25.054531933982261 0.80000000000000004 
	-14.995703104177846 25.054531933982261 0.80000000000000004 
	0.0070565003122633266 
	
	spline forward { ref 2 } I I I I 
	null_surface 
	nubs 1 open 2 
	1.5707963267948966 1 3.1415926535897931 1 
	0.433408577878104 1.5707963267948966 
	0.433408577878104 3.1415926535897931 
	
	nullbs 
	I I 
	0 
	0 
	0 
	
	0 surf1 F } I I #
straight-curve $-1 -1 $-1 -16.734842448440137 25.054531933982258 0.80000000000000004 1 0 0 F -9988.4177210111775 F 10011.582280988823 #
straight-curve $-1 -1 $-1 -16.734842448440137 25.054531933982258 0.20000000000000018 1 0 0 F -9988.4177210111775 F 10011.582280988823 #
point $-1 -1 $-1 -16.399166772764463 25.054531933982258 0.20000000000000018 #
point $-1 -1 $-1 -16.399166772764463 25.054531933982258 0.80000000000000004 #
edge $-1 -1 $-1 $676 -0.5 $611 0.10000000000000001 $602 $700 forward @7 tangent #
straight-curve $-1 -1 $-1 -16.734842448440137 24.813802767315586 0.20000000000000018 0.84836065573770436 0 0 I I #
vertex $-1 -1 $-1 $604 1 $701 #
straight-curve $-1 -1 $-1 -16.734842448440137 24.813802767315583 0.80000000000000004 -0.79615384615384577 -0 -0 I I #
ATTRIB_CUSTOM-attrib $-1 -1 $-1 $-1 $605 @22 generic_tag_attrib_def 2 2 -1 @23 generic_tag_attrib_def  1 5 @5 14529 0 0 #
plane-surface $-1 -1 $-1 -16.734842448440137 24.813802767315583 0.30000000000000016 0 -1 0 0 0 -1 forward_v I I I I #
point $-1 -1 $-1 -15.165375235325381 24.813802767315586 0.20000000000000018 #
straight-curve $-1 -1 $-1 -14.317014579587681 23.660156933982257 0.30000000000000016 0 0 0.99999999999999978 I I #
ATTRIB_CUSTOM-attrib $-1 -1 $-1 $-1 $614 @22 generic_tag_attrib_def 2 2 -1 @23 generic_tag_attrib_def  1 5 @5 14527 0 0 #
plane-surface $-1 -1 $-1 -14.317014579587681 19.507031933982244 0.30000000000000016 -1 0 0 0 0 1 forward_v I I I I #
ATTRIB_CUSTOM-attrib $-1 -1 $-1 $617 $498 @22 FDM_feature_attrib_def 1 1 @12 feature_data 48 8 5 0 #
point $-1 -1 $-1 -14.995703104177846 25.054531933982258 0.20000000000000018 #
straight-curve $-1 -1 $-1 -14.137342448440139 23.890886100648927 0.30000000000000016 -0 -0 -0.99999999999999978 F -0.5 F 0.10000000000000001 #
point $-1 -1 $-1 -14.137342448440139 23.890886100648927 0.80000000000000004 #
ellipse-curve $-1 -1 $-1 -15.165375235325381 23.660156933982257 0.80000000000000004 0 0 1 -8.2746264523560771e-017 -1.1536458333333326 0 0.73537357066202869 I I #
point $-1 -1 $-1 -14.317014579587681 23.660156933982257 0.80000000000000004 #
pcurve $-1 -1 $-1 0 forward { exp_par_cur nubs 1 open 2 
	-0.5 1 0.10000000000000001 1 
	0.433408577878104 1.5707963267948968 
	-0.086681715575620794 1.5707963267948968 
	1.1324274851176597e-016 
	spline forward { ref 6 } I I I I 
	} 0 0 #
edge $-1 -1 $-1 $647 -0.10000000000000001 $657 0.5 $646 $702 forward @7 tangent #
pcurve $-1 -1 $-1 0 forward { exp_par_cur nubs 1 open 2 
	-0.10000000000000001 1 0.5 1 
	-0.086681715575620807 -3.1415926535897931 
	0.433408577878104 -3.1415926535897931 
	1.1324274851176597e-016 
	spline forward { ref 6 } I I I I 
	} 0 6.2831853071795862 #
point $-1 -1 $-1 -18.473981792702432 13.959531933982259 0.20000000000000018 #
straight-curve $-1 -1 $-1 -17.070518124115811 13.959531933982255 0.40000000000000013 0 0 -1 F -9999.6000010000007 F 10000.400001 #
straight-curve $-1 -1 $-1 -19.332342448440137 15.123177767315596 0.30000000000000016 -0 -0 -0.99999999999999978 F -0.5 F 0.10000000000000001 #
point $-1 -1 $-1 -18.473981792702432 13.959531933982259 0.80000000000000004 #
ATTRIB_CUSTOM-attrib $-1 -1 $-1 $663 $586 @22 FDM_feature_attrib_def 1 1 @12 feature_data 49 8 5 0 #
straight-curve $-1 -1 $-1 -14.995703104177846 25.054531933982258 0.30000000000000016 0 0 0.99999999999999978 F -0.10000000000000001 F 0.5 #
point $-1 -1 $-1 -14.995703104177846 25.054531933982258 0.80000000000000004 #
straight-curve $-1 -1 $-1 -15.165375235325381 24.813802767315583 0.30000000000000016 -0 -0 -0.99999999999999978 I I #
point $-1 -1 $-1 -15.165375235325381 24.813802767315583 0.80000000000000004 #
straight-curve $-1 -1 $-1 -18.473981792702432 13.959531933982259 0.30000000000000016 0 0 0.99999999999999978 F -0.10000000000000001 F 0.5 #
End-of-ASM-data 
