# Supplementary material for: The chlorophyll fluoroscope, a device to observe the in vivo emission of chlorophyll fluorescence for teaching and demonstration purposes
Source: Photosynth Res. 2025 Apr 15;163(3):26. doi: 10.1007/s11120-025-01150-9 (PMC12000186; doi:10.1007/s11120-025-01150-9)
Supplement: Supplementary file 12 — Supplementary Material 12 [file 11120_2025_1150_MOESM12_ESM.123dx › Fusion[Active]/Breps.BlobParts/BREP2.smt]

21900 0 2 8           
16 Autodesk Neutron 19 ASM 219.0.0.4610 NT 24 Thu Mar 13 17:23:16 2025 
10 9.9999999999999995e-007 1e-010 
asmheader $-1 -1 @12 219.0.0.4610 #
body $-1 -1 $-1 $2 $-1 $3 #
lump $-1 -1 $-1 $-1 $4 $1 #
transform $-1 -1 1 0 0 0 1 0 0 0 1 0 0 0 1 no_rotate no_reflect no_shear #
shell $-1 -1 $-1 $-1 $-1 $5 $-1 $2 #
face $6 -1 $-1 $7 $8 $4 $-1 $9 forward single #
ATTRIB_CUSTOM-attrib $-1 -1 $10 $-1 $5 @22 generic_tag_attrib_def 2 2 -1 @23 generic_tag_attrib_def  1 5 @5 14658 0 0 #
face $11 -1 $-1 $12 $13 $4 $-1 $14 forward single #
loop $-1 -1 $-1 $-1 $15 $5 #
spline-surface $-1 -1 $-1 reversed { rb_blend_spl_sur 21900 @21 blend_support_surface plane -18.755666898557767 21.984283022752635 0 0 0 -1 -1 0 0 forward_v I I I I null_curve nullbs 0.95665356427206305 -5.1657169772472429 0 nullbs 0 nullbs 
	@21 blend_support_surface cone -19.578543469535838 24.284283022752636 2.1999999999999997 0 0 1 0 -1.1499999999999948 0 0.69311562277572869 I I -0 1 1.1499999999999948 forward I I I I null_curve nubs 3 open 6 
	0 3 0.10395048977258731 3 0.24880322548377246 3 0.48847110248582715 3 0.76557068390165051 3 
	1.0706187120973216 3 
	-1.6521739130434854 -3.1415926535897931 
	-1.6521739130434854 -3.0464664721280443 
	-1.6521739130434854 -2.9531640936091752 
	-1.6521739130434854 -2.8716807167402414 
	-1.6521739130434854 -2.7581354118525758 
	-1.6521739130434854 -2.6643570226080713 
	-1.6521739130434854 -2.5810127592923227 
	-1.6521739130434854 -2.4431144824588582 
	-1.6521739130434854 -2.3317604304096951 
	-1.6521739130434854 -2.2285790481090717 
	-1.6521739130434854 -2.109282635911272 
	-1.6521739130434854 -2.0024833448443711 
	-1.6521739130434854 -1.8996876874519841 
	-1.6521739130434854 -1.786523992168124 
	-1.6521739130434854 -1.6787322359553349 
	-1.6521739130434854 -1.5707963267948966 
	0.95665356427206305 -5.1657169772472429 0 nullbs 0 nullbs 
	intcurve forward { off_int_cur 21900 full nubs 5 open 6 
	0 5 0.10395048977258731 2 0.24880322548377246 2 0.48847110248582715 2 0.76557068390165051 2 
	1.0706187120973216 5 
	-19.578543469535838 25.13428302275263 0.30000000000000004 
	-19.599333567490355 25.134283022752626 0.30000000000000004 
	-19.620175030412607 25.132109087468276 0.29999999999999993 
	-19.669124308998779 25.121920223964185 0.30000000000000016 
	-19.715104804011062 25.101046355016756 0.30000000000000004 
	-19.796697118625531 25.046624835615575 0.30000000000000004 
	-19.851153050169867 24.990924396472465 0.30000000000000004 
	-19.929669499575301 24.883915183480283 0.3000000000000001 
	-19.976999887443615 24.791138496870865 0.29999999999999999 
	-20.033297416048146 24.636345985548079 0.30000000000000016 
	-20.05914173375854 24.522229452436516 0.30000000000000004 
	-20.072203333639067 24.406292097308263 0.30000000000000016 
	-20.075626435727923 24.345292628391771 0.30000000000000004 
	-20.075626435727923 24.284283022752636 0.30000000000000004 
	1000 
	
	cone -19.578543469535838 24.284283022752636 2.1999999999999997 0 0 1 0 -1.1499999999999948 0 0.69311562277572869 I I -0 1 1.1499999999999948 forward I I I I 
	plane -18.755666898557767 21.984283022752635 0 0 0 -1 -1 0 0 forward_v I I I I 
	nubs 3 open 6 
	0 3 0.10395048977258731 3 0.24880322548377246 3 0.48847110248582715 3 0.76557068390165051 3 
	1.0706187120973216 3 
	-1.6521739130434854 -3.1415926535897931 
	-1.6521739130434854 -3.0464664721280443 
	-1.6521739130434854 -2.9531640936091752 
	-1.6521739130434854 -2.8716807167402414 
	-1.6521739130434854 -2.7581354118525758 
	-1.6521739130434854 -2.6643570226080713 
	-1.6521739130434854 -2.5810127592923227 
	-1.6521739130434854 -2.4431144824588582 
	-1.6521739130434854 -2.3317604304096951 
	-1.6521739130434854 -2.2285790481090717 
	-1.6521739130434854 -2.109282635911272 
	-1.6521739130434854 -2.0024833448443711 
	-1.6521739130434854 -1.8996876874519841 
	-1.6521739130434854 -1.786523992168124 
	-1.6521739130434854 -1.6787322359553349 
	-1.6521739130434854 -1.5707963267948966 
	
	nullbs 
	I I 
	0 
	0 
	0 
	
	0 -0.29999999999999999 -0.29999999999999999 } I I -0.29999999999999999 -0.29999999999999999 
	no_radius 
	F 0 F 1 
	I I 
	1 0.001 0.00066076316141868774 
	1 
	full nubs 3 3 open open none none 5 6 
	0 3 0.25 1 0.5 1 0.75 1 1 3 
	0 3 0.10395048977258731 2 0.26765467802433041 2 0.53530935604866081 3 0.76557068390165051 2 
	1.0706187120973216 3 
	-19.578543469535838 25.13428302275263 0 
	-19.578543469535838 25.173552930922501 0 
	-19.578543469535838 25.252074440492525 0.01562062725497108 
	-19.578543469535838 25.351938376665345 0.082344646087284964 
	-19.578543469535838 25.418662395497659 0.18220858226010347 
	-19.578543469535838 25.434283022752631 0.26073009183012763 
	-19.578543469535838 25.434283022752631 0.30000000000000004 
	-19.613193632793365 25.13428302275263 0 
	-19.618583204587456 25.173552930922501 0 
	-19.629381937142977 25.252074440492525 0.01562062725497108 
	-19.64298823842687 25.351938376665345 0.082344646087284964 
	-19.652510405149169 25.418662395497659 0.18220858226010347 
	-19.653748087328321 25.434283022752631 0.26073009183012763 
	-19.654366928417897 25.434283022752631 0.30000000000000004 
	-19.647686541443846 25.126868238172221 0 
	-19.658263088637753 25.164929245183163 0 
	-19.679394925265914 25.241040033149289 0.01562062725497108 
	-19.706364707947092 25.337800389266611 0.082344646087284964 
	-19.72406605987085 25.402577881185227 0.18220858226010347 
	-19.728942571998523 25.417450433383696 0.26073009183012763 
	-19.72848541024808 25.41763291360488 0.30000000000000004 
	-19.730547592988188 25.09379350477948 0 
	-19.751375779186059 25.127762477950938 0 
	-19.793048154485767 25.195674325309351 0.01562062725497108 
	-19.845898822378395 25.282104093504085 0.082344646087284964 
	-19.881712525246183 25.339651877768446 0.18220858226010347 
	-19.888943263532642 25.353584719438302 0.26073009183012763 
	-19.889663214861592 25.35329734439518 0.30000000000000004 
	-19.775548994405213 25.061042005508305 0 
	-19.800139755024368 25.091902321021937 0 
	-19.849298443937364 25.153619609765354 0.01562062725497108 
	-19.911884257607987 25.232048133422932 0.082344646087284964 
	-19.953479160498997 25.284665530425205 0.18220858226010347 
	-19.963726889798423 25.296488214646736 0.26073009183012763 
	-19.963408567537765 25.296797449958063 0.30000000000000004 
	-19.878691174101842 24.960844162027602 0 
	-19.910586948984125 24.984607995016681 0 
	-19.974382217268481 25.032106525796497 0.01562062725497108 
	-20.055409983054169 25.092619548376444 0.082344646087284964 
	-20.109911210673722 25.132699049545362 0.18220858226010347 
	-20.121836491793101 25.142892069984523 0.26073009183012763 
	-20.122356945442416 25.142386473404667 0.30000000000000004 
	-19.927778370339414 24.88457009026444 0 
	-19.96173485654829 24.904625807757654 0 
	-20.029625646290963 24.944741337946617 0.01562062725497108 
	-20.116006062764651 24.995682812055964 0.082344646087284964 
	-20.173597153322717 25.02998158430584 0.18220858226010347 
	-20.187364697959318 25.037408033261119 0.26073009183012763 
	-20.187186816587804 25.037784485926831 0.30000000000000004 
	-19.965897868407151 24.803897299508517 0 
	-20.001403547839846 24.820674439184064 0 
	-20.072398354736382 24.854220897400683 0.01562062725497108 
	-20.162689803580648 24.89688540271284 0.082344646087284964 
	-20.223017971725923 24.925391661979383 0.18220858226010347 
	-20.237141279105543 24.93206520560323 0.26073009183012763 
	-20.237141279105543 24.93206520560323 0.30000000000000004 
	-19.998691788942956 24.734495097917343 0 
	-20.035530227778366 24.748451701492652 0 
	-20.109195397534997 24.776346835972735 0.01562062725497108 
	-20.202851478425199 24.811890726618611 0.082344646087284964 
	-20.265534334051818 24.835413730068392 0.18220858226010347 
	-20.279963701471988 24.841439554838072 0.26073009183012763 
	-20.28011673149226 24.841115695410988 0.30000000000000004 
	-20.023291882035544 24.661359125679599 0 
	-20.060941259406885 24.672791236115518 0 
	-20.136220142248487 24.695659937677192 0.01562062725497108 
	-20.23197348814665 24.724687812052412 0.082344646087284964 
	-20.295905752038912 24.744274128119208 0.18220858226010347 
	-20.310976915102234 24.748419333710245 0.26073009183012763 
	-20.310911938658649 24.74869401620035 0.30000000000000004 
	-20.064367635917854 24.48771480572891 0 
	-20.103332586088975 24.493585441996462 0 
	-20.181247396118277 24.505310981456727 0.01562062725497108 
	-20.280321985439578 24.52029857656515 0.082344646087284964 
	-20.346578571933598 24.530059012900448 0.18220858226010347 
	-20.361951848239283 24.532927059984097 0.26073009183012763 
	-20.362037928416882 24.532563163220505 0.30000000000000004 
	-20.075626435727923 24.385965698817863 0 
	-20.114896343897794 24.388903561736388 0 
	-20.193417853467817 24.394789965546199 0.01562062725497108 
	-20.293281789640638 24.402206778890093 0.082344646087284964 
	-20.360005808472952 24.407397324927196 0.18220858226010347 
	-20.375626435727924 24.408071987167158 0.26073009183012763 
	-20.375626435727924 24.408409318287141 0.30000000000000004 
	-20.075626435727923 24.284283022752636 0 
	-20.114896343897794 24.284283022752636 0 
	-20.193417853467817 24.284283022752636 0.01562062725497108 
	-20.293281789640638 24.284283022752636 0.082344646087284964 
	-20.360005808472952 24.284283022752636 0.18220858226010347 
	-20.375626435727924 24.284283022752636 0.26073009183012763 
	-20.375626435727924 24.284283022752636 0.30000000000000004 
	0.00066076316141868774 
	
	0 
	0 
	0 
	0 
	0 
	0 
	F 
	0 0 0 } I I I I #
ATTRIB_CUSTOM-attrib $-1 -1 $-1 $6 $5 @22 FDM_feature_attrib_def 1 1 @12 feature_data 58 8 5 0 #
ATTRIB_CUSTOM-attrib $-1 -1 $16 $-1 $7 @22 generic_tag_attrib_def 2 2 -1 @23 generic_tag_attrib_def  1 5 @5 14659 0 0 #
face $17 -1 $-1 $18 $19 $4 $-1 $20 forward single #
loop $-1 -1 $-1 $-1 $21 $7 #
cone-surface $-1 -1 $-1 -18.755666898557767 25.134283022752637 0.29999999999999993 1 0 0 0 0.21213203435596575 -0.2121320343559627 1 I I 0 1 0.29999999999999993 forward I I I I #
coedge $-1 -1 $-1 $22 $23 $24 $25 forward $8 0 $26 #
ATTRIB_CUSTOM-attrib $-1 -1 $-1 $11 $7 @22 FDM_feature_attrib_def 1 1 @12 feature_data 58 8 5 0 #
ATTRIB_CUSTOM-attrib $-1 -1 $27 $-1 $12 @22 generic_tag_attrib_def 2 2 -1 @23 generic_tag_attrib_def  1 5 @5 14660 0 0 #
face $28 -1 $-1 $29 $30 $4 $-1 $31 forward single #
loop $-1 -1 $-1 $-1 $32 $12 #
cone-surface $-1 -1 $-1 -20.075626435727923 21.984283022752635 0.29999999999999993 0 1 0 -0.21213203435596326 0 -0.21213203435596523 1 I I 0 1 0.29999999999999999 forward I I I I #
coedge $-1 -1 $-1 $33 $34 $35 $36 forward $13 0 $-1 #
coedge $-1 -1 $-1 $37 $15 $38 $39 forward $8 0 $40 #
coedge $-1 -1 $-1 $15 $37 $41 $42 forward $8 0 $43 #
coedge $-1 -1 $-1 $44 $45 $15 $25 reversed $19 0 $-1 #
edge $-1 -1 $-1 $46 0 $47 1.5707963267948966 $15 $48 forward @7 tangent #
pcurve $-1 -1 $-1 0 forward { exp_par_cur nubs 1 open 2 
	0 1 1.5707963267948966 1 
	0 1.0706187120973216 
	1 1.0706187120973216 
	0 
	spline reversed { ref 0 } I I I I 
	} 0 0 #
ATTRIB_CUSTOM-attrib $-1 -1 $-1 $17 $12 @22 FDM_feature_attrib_def 1 1 @12 feature_data 58 8 5 0 #
ATTRIB_CUSTOM-attrib $-1 -1 $49 $-1 $18 @22 generic_tag_attrib_def 2 2 -1 @23 generic_tag_attrib_def  1 5 @5 14661 0 0 #
face $50 -1 $-1 $51 $52 $4 $-1 $53 forward single #
loop $-1 -1 $-1 $-1 $35 $18 #
spline-surface $-1 -1 $-1 reversed { rb_blend_spl_sur 21900 @21 blend_support_surface plane -18.755666898557767 21.984283022752635 0 0 0 -1 -1 0 0 forward_v I I I I null_curve nullbs 0.95665356427206305 -5.1657169772472429 0 nullbs 0 nullbs 
	@21 blend_support_surface cone -15.672709401920013 24.284283022752636 2.1999999999999997 0 0 1 -6.1059823961425108e-017 1.1499999999999995 0 0.69311562277572913 I I -0 1 1.1499999999999995 forward I I I I null_curve nubs 3 open 6 
	0 3 0.30504802819567517 3 0.58214760961149714 3 0.82181548661354964 3 0.96666822232473848 3 
	1.0706187120973285 3 
	-1.6521739130434787 -1.5707963267948966 
	-1.6521739130434787 -1.4628604176344571 
	-1.6521739130434787 -1.355068661421674 
	-1.6521739130434787 -1.2419049661378097 
	-1.6521739130434787 -1.1391093087454207 
	-1.6521739130434787 -1.0323100176785165 
	-1.6521739130434787 -0.91301360548072319 
	-1.6521739130434787 -0.80983222318010617 
	-1.6521739130434787 -0.69847817113093602 
	-1.6521739130434787 -0.56057989429747135 
	-1.6521739130434787 -0.47723563098171978 
	-1.6521739130434787 -0.38345724173721979 
	-1.6521739130434787 -0.26991193684955084 
	-1.6521739130434787 -0.18842855998061442 
	-1.6521739130434787 -0.095126181461752571 
	-1.6521739130434787 0 
	0.95665356427206305 -5.1657169772472429 0 nullbs 0 nullbs 
	intcurve forward { off_int_cur 21900 full nubs 5 open 6 
	0 5 0.30504802819567517 2 0.58214760961149714 2 0.82181548661354964 2 0.96666822232473848 2 
	1.0706187120973285 5 
	-15.175626435727924 24.284283022752636 0.30000000000000004 
	-15.175626435727924 24.345292628391771 0.30000000000000004 
	-15.179049537816784 24.406292097308274 0.29999999999999993 
	-15.19211113769731 24.522229452436523 0.30000000000000016 
	-15.217955455407704 24.636345985548079 0.30000000000000004 
	-15.274252984012243 24.791138496870875 0.30000000000000004 
	-15.321583371880553 24.883915183480319 0.30000000000000016 
	-15.400099821285984 24.99092439647244 0.29999999999999993 
	-15.454555752830309 25.046624835615614 0.3000000000000001 
	-15.536148067444806 25.101046355016702 0.29999999999999993 
	-15.582128562457036 25.121920223964292 0.30000000000000021 
	-15.631077841043275 25.132109087468194 0.29999999999999993 
	-15.651919303965496 25.134283022752633 0.30000000000000004 
	-15.672709401920013 25.134283022752633 0.30000000000000004 
	1000 
	
	cone -15.672709401920013 24.284283022752636 2.1999999999999997 0 0 1 -6.1059823961425108e-017 1.1499999999999995 0 0.69311562277572913 I I -0 1 1.1499999999999995 forward I I I I 
	plane -18.755666898557767 21.984283022752635 0 0 0 -1 -1 0 0 forward_v I I I I 
	nubs 3 open 6 
	0 3 0.30504802819567517 3 0.58214760961149714 3 0.82181548661354964 3 0.96666822232473848 3 
	1.0706187120973285 3 
	-1.6521739130434787 -1.5707963267948966 
	-1.6521739130434787 -1.4628604176344571 
	-1.6521739130434787 -1.355068661421674 
	-1.6521739130434787 -1.2419049661378097 
	-1.6521739130434787 -1.1391093087454207 
	-1.6521739130434787 -1.0323100176785165 
	-1.6521739130434787 -0.91301360548072319 
	-1.6521739130434787 -0.80983222318010617 
	-1.6521739130434787 -0.69847817113093602 
	-1.6521739130434787 -0.56057989429747135 
	-1.6521739130434787 -0.47723563098171978 
	-1.6521739130434787 -0.38345724173721979 
	-1.6521739130434787 -0.26991193684955084 
	-1.6521739130434787 -0.18842855998061442 
	-1.6521739130434787 -0.095126181461752571 
	-1.6521739130434787 0 
	
	nullbs 
	I I 
	0 
	0 
	0 
	
	0 -0.29999999999999999 -0.29999999999999999 } I I -0.29999999999999999 -0.29999999999999999 
	no_radius 
	F 0 F 1 
	I I 
	1 0.001 0.0009457278077594837 
	1 
	full nubs 3 3 open open none none 5 9 
	0 3 0.25 1 0.5 1 0.75 1 1 3 
	0 3 0.22575870882952231 2 0.42517873677763729 2 0.54531444495399861 2 0.70197904811252343 2 
	0.82181548661354964 2 0.90657890999798529 2 0.99487751514247935 2 1.0706187120973285 3 
	-15.175626435727924 24.284283022752636 0 
	-15.136356527558053 24.284283022752636 0 
	-15.05783501798803 24.284283022752636 0.01562062725497108 
	-14.957971081815209 24.284283022752636 0.082344646087284964 
	-14.891247062982895 24.284283022752636 0.18220858226010347 
	-14.875626435727924 24.284283022752636 0.26073009183012763 
	-14.875626435727924 24.284283022752636 0.30000000000000004 
	-15.175626435727924 24.359535925695809 0 
	-15.136356527558053 24.361710167382039 0 
	-15.05783501798803 24.366066553265313 0.01562062725497108 
	-14.957971081815209 24.371555558436238 0.082344646087284964 
	-14.891247062982895 24.375396956718298 0.18220858226010347 
	-14.875626435727924 24.375896258015512 0.26073009183012763 
	-14.875626435727924 24.376145908664117 0.30000000000000004 
	-15.181830879369276 24.434794431943569 0 
	-15.14273469046487 24.439141555967858 0 
	-15.064558951084745 24.447824485835717 0.01562062725497108 
	-14.965143928586093 24.458921096598075 0.082344646087284964 
	-14.898688887059393 24.466154040180822 0.18220858226010347 
	-14.883202442793923 24.468264179337606 0.26073009183012763 
	-14.883157996800108 24.468004013225151 0.30000000000000004 
	-15.205698212692848 24.574502666421814 0 
	-15.167331035936936 24.583117087458241 0 
	-15.090615970525374 24.600350121291612 0.01562062725497108 
	-14.993041383465936 24.622219782499034 0.082344646087284964 
	-14.927874343191611 24.63699208452352 0.18220858226010347 
	-14.912555312104599 24.640082182323933 0.26073009183012763 
	-14.912594572700012 24.640311995533292 0.30000000000000004 
	-15.221938332329415 24.63919578835533 0 
	-15.184076798686341 24.649882473118669 0 
	-15.108368196794821 24.671241716728442 0.01562062725497108 
	-15.012100108814607 24.698459256479353 0.082344646087284964 
	-14.947716528153942 24.716466267176415 0.18220858226010347 
	-14.93278669618716 24.721092078741588 0.26073009183012763 
	-14.93269752117731 24.720836046212163 0.30000000000000004 
	-15.256970307214356 24.739776939461603 0 
	-15.220353277093992 24.754036748414521 0 
	-15.147138205527256 24.782555227300318 0.01562062725497108 
	-15.054011942264442 24.818793336051069 0.082344646087284964 
	-14.991827120704219 24.843113257226467 0.18220858226010347 
	-14.977183081355255 24.848559614894796 0.26073009183012763 
	-14.977236802654314 24.84871385541695 0.30000000000000004 
	-15.272190292479053 24.776892478803902 0 
	-15.236140555589287 24.792553532437051 0 
	-15.164054930881509 24.823862247230991 0.01562062725497108 
	-15.072393240531078 24.863715942177404 0.082344646087284964 
	-15.011091874527505 24.890225332991609 0.18220858226010347 
	-14.996873371659984 24.896704681307263 0.26073009183012763 
	-14.996790588966961 24.896534115591543 0.30000000000000004 
	-15.312480268178394 24.85990606884857 0 
	-15.278091682362497 24.878989763271516 0 
	-15.209334397431309 24.917156199594132 0.01562062725497108 
	-15.121866383842718 24.965650559059309 0.082344646087284964 
	-15.063499899881847 24.998206989875236 0.18220858226010347 
	-15.049662870192449 25.005472326702225 0.26073009183012763 
	-15.049770824088487 25.005694755242175 0.30000000000000004 
	-15.339114522537976 24.905079123972403 0 
	-15.305912207313966 24.926243022712796 0 
	-15.239516049722365 24.968551548672597 0.01562062725497108 
	-15.155113612895203 25.022413968999771 0.082344646087284964 
	-15.098583533231444 25.058218639743878 0.18220858226010347 
	-15.085663667586168 25.067022751273637 0.26073009183012763 
	-15.085467518218145 25.06675940075467 0.30000000000000004 
	-15.394157154137343 24.97897946707954 0 
	-15.363969843113004 25.004191316260371 0 
	-15.30361465227163 25.054610455804013 0.01562062725497108 
	-15.226823776637129 25.118692172835839 0.082344646087284964 
	-15.175620534383569 25.16164866573763 0.18220858226010347 
	-15.163393046001378 25.171382364313196 0.26073009183012763 
	-15.163543085264902 25.171583807317131 0.30000000000000004 
	-15.420700431895209 25.009100235043249 0 
	-15.392121142698979 25.036198223100676 0 
	-15.334966793822133 25.090373330687747 0.01562062725497108 
	-15.262330174917331 25.159320962714474 0.082344646087284964 
	-15.213620684648472 25.205227616906573 0.18220858226010347 
	-15.202625363522895 25.216344224033854 0.26073009183012763 
	-15.202370744904847 25.216113614908107 0.30000000000000004 
	-15.471249436421232 25.054882675583514 0 
	-15.446456156894364 25.085409668112892 0 
	-15.396887588007846 25.146455247722411 0.01562062725497108 
	-15.333808980424383 25.224059609769949 0.082344646087284964 
	-15.291788521615022 25.276024547165406 0.18220858226010347 
	-15.281662634440213 25.287928604184685 0.26073009183012763 
	-15.28184273279755 25.288091720004935 0.30000000000000004 
	-15.493728375908397 25.072186301864704 0 
	-15.470812133755295 25.104199735322588 0 
	-15.424980512720911 25.168205659435063 0.01562062725497108 
	-15.366748371309409 25.249643361784944 0.082344646087284964 
	-15.32764905573584 25.303938497833684 0.18220858226010347 
	-15.318936135323703 25.316919446113602 0.26073009183012763 
	-15.318661181552063 25.31675091851265 0.30000000000000004 
	-15.542908406908381 25.102330251480847 0 
	-15.524881255547122 25.137340358659777 0 
	-15.488845586012754 25.207350521941173 0.01562062725497108 
	-15.442956251202521 25.296353509077282 0.082344646087284964 
	-15.412494864469874 25.355943096684392 0.18220858226010347 
	-15.404904693837594 25.36961221274516 0.26073009183012763 
	-15.405191114955876 25.369787769034634 0.30000000000000004 
	-15.569798803122055 25.11494758297388 0 
	-15.55486313160235 25.151486112079098 0 
	-15.52498301043142 25.224541499669314 0.01562062725497108 
	-15.487072218547919 25.317480367169363 0.082344646087284964 
	-15.461435098678908 25.379486950681724 0.18220858226010347 
	-15.456139420275811 25.394211224419486 0.26073009183012763 
	-15.455698677485675 25.394081383953218 0.30000000000000004 
	-15.622229660772845 25.130393432926688 0 
	-15.614425076166668 25.169032742057297 0 
	-15.598833047510595 25.246297325204949 0.01562062725497108 
	-15.578925117586099 25.344539739452067 0.082344646087284964 
	-15.565887031758404 25.410257930938659 0.18220858226010347 
	-15.562228963823831 25.4254646359528 0.26073009183012763 
	-15.562607026267958 25.425576011124718 0.30000000000000004 
	-15.647462336268397 25.134283022752633 0 
	-15.643535345451411 25.173552930922504 0 
	-15.635667090754971 25.252074440492528 0.01562062725497108 
	-15.625753163965161 25.351938376665348 0.082344646087284964 
	-15.618815050381198 25.418662395497662 0.18220858226010347 
	-15.617913240972666 25.434283022752634 0.26073009183012763 
	-15.617462336268396 25.434283022752634 0.30000000000000004 
	-15.672709401920013 25.134283022752633 0 
	-15.672709401920013 25.173552930922504 0 
	-15.672709401920013 25.252074440492528 0.01562062725497108 
	-15.672709401920013 25.351938376665348 0.082344646087284964 
	-15.672709401920013 25.418662395497662 0.18220858226010347 
	-15.672709401920013 25.434283022752634 0.26073009183012763 
	-15.672709401920013 25.434283022752634 0.30000000000000004 
	0.0009457278077594837 
	
	0 
	0 
	0 
	0 
	0 
	0 
	F 
	0 0 0 } I I I I #
coedge $-1 -1 $-1 $45 $44 $54 $55 forward $19 0 $-1 #
coedge $-1 -1 $-1 $56 $21 $57 $58 forward $13 0 $-1 #
coedge $-1 -1 $-1 $21 $56 $59 $60 forward $13 0 $-1 #
coedge $-1 -1 $-1 $61 $62 $21 $36 reversed $30 0 $63 #
edge $-1 -1 $-1 $64 0 $65 1.5707963267948963 $21 $66 forward @7 tangent #
coedge $-1 -1 $-1 $23 $22 $56 $67 forward $8 0 $68 #
coedge $-1 -1 $-1 $69 $70 $22 $39 reversed $71 0 $-1 #
edge $-1 -1 $-1 $47 -1.0706187120973216 $72 -0 $38 $73 forward @7 tangent #
pcurve $-1 -1 $-1 0 reversed { exp_par_cur nubs 1 open 2 
	0 1 1.0706187120973216 1 
	1 0 
	1 1.0706187120973216 
	0 
	spline reversed { ref 0 } I I I I 
	} 0 0 #
coedge $-1 -1 $-1 $57 $74 $23 $42 reversed $75 0 $-1 #
edge $-1 -1 $-1 $76 0 $46 1.0706187120973216 $41 $77 forward @7 tangent #
pcurve $-1 -1 $-1 0 forward { exp_par_cur nubs 1 open 2 
	0 1 1.0706187120973216 1 
	0 0 
	0 1.0706187120973216 
	0 
	spline reversed { ref 0 } I I I I 
	} 0 0 #
coedge $-1 -1 $-1 $32 $24 $74 $78 forward $19 0 $-1 #
coedge $-1 -1 $-1 $24 $32 $79 $80 forward $19 0 $-1 #
vertex $-1 -1 $-1 $42 1 $81 #
vertex $-1 -1 $-1 $82 0 $83 #
ellipse-curve $-1 -1 $-1 -20.075626435727923 24.284283022752639 0.30000000000000004 -1.1842378929335116e-014 1 0 0 0 -0.30000000000000004 1 F 0 F 1.5707963267948966 #
ATTRIB_CUSTOM-attrib $-1 -1 $-1 $28 $18 @22 FDM_feature_attrib_def 1 1 @12 feature_data 58 8 5 0 #
ATTRIB_CUSTOM-attrib $-1 -1 $84 $-1 $29 @22 generic_tag_attrib_def 2 2 -1 @23 generic_tag_attrib_def  1 5 @5 14662 0 0 #
face $85 -1 $-1 $86 $87 $4 $-1 $88 forward single #
loop $-1 -1 $-1 $-1 $89 $29 #
spline-surface $-1 -1 $-1 reversed { rb_blend_spl_sur 21900 @21 blend_support_surface plane -18.755666898557767 21.984283022752635 0 0 0 -1 -1 0 0 forward_v I I I I null_curve nullbs 0.95665356427206305 -5.1657169772472429 0 nullbs 0 nullbs 
	@21 blend_support_surface cone -19.578543469535834 15.084283022752636 2.1999999999999997 0 0 1 6.1059823961425108e-017 -1.1499999999999995 0 0.69311562277572913 I I -0 1 1.1499999999999995 forward I I I I null_curve nubs 3 open 6 
	0 3 0.48844217009242158 3 0.79232327119585966 3 0.95147544796589767 3 1.0140703231715988 3 
	1.0706998292100116 3 
	-1.6521739130434787 -1.5707963267948966 
	-1.6521739130434787 -1.3979696082841793 
	-1.6521739130434787 -1.2269538212255531 
	-1.6521739130434787 -1.0300211937162853 
	-1.6521739130434787 -0.90750084769582195 
	-1.6521739130434787 -0.77678965089424601 
	-1.6521739130434787 -0.61034707876584893 
	-1.6521739130434787 -0.52317582143773489 
	-1.6521739130434787 -0.42553469907047903 
	-1.6521739130434787 -0.30517353938292446 
	-1.6521739130434787 -0.2578352501860261 
	-1.6521739130434787 -0.20682331619441752 
	-1.6521739130434787 -0.15258676969146201 
	-1.6521739130434787 -0.10351903327376832 
	-1.6521739130434787 -0.051822253837233052 
	-1.6521739130434787 0 
	0.95665356427206305 -5.1657169772472429 0 nullbs 0 nullbs 
	intcurve forward { off_int_cur 21900 full nubs 5 open 6 
	0 5 0.48844217009242158 2 0.79232327119585966 2 0.95147544796589767 2 1.0140703231715988 2 
	1.0706998292100116 5 
	-20.075626435727923 15.084283022752636 0.30000000000000004 
	-20.075626435727923 14.986594588734153 0.30000000000000004 
	-20.06684982444995 14.888973289746858 0.30000000000000016 
	-20.038425372989558 14.732392989810705 0.29999999999999993 
	-19.985410420170545 14.580567112704003 0.29999999999999993 
	-19.885431057664395 14.417918458760489 0.3000000000000001 
	-19.824835782232597 14.345906508951323 0.3000000000000001 
	-19.740234362366586 14.282809990798082 0.30000000000000004 
	-19.701030727699901 14.261016703820065 0.3000000000000001 
	-19.648278330305867 14.242986242048477 0.30000000000000004 
	-19.624920544180526 14.237565308416663 0.30000000000000004 
	-19.601223412066712 14.234956806295514 0.30000000000000016 
	-19.589869370743518 14.234283022752638 0.30000000000000004 
	-19.578543469535834 14.234283022752638 0.30000000000000004 
	1000 
	
	cone -19.578543469535834 15.084283022752636 2.1999999999999997 0 0 1 6.1059823961425108e-017 -1.1499999999999995 0 0.69311562277572913 I I -0 1 1.1499999999999995 forward I I I I 
	plane -18.755666898557767 21.984283022752635 0 0 0 -1 -1 0 0 forward_v I I I I 
	nubs 3 open 6 
	0 3 0.48844217009242158 3 0.79232327119585966 3 0.95147544796589767 3 1.0140703231715988 3 
	1.0706998292100116 3 
	-1.6521739130434787 -1.5707963267948966 
	-1.6521739130434787 -1.3979696082841793 
	-1.6521739130434787 -1.2269538212255531 
	-1.6521739130434787 -1.0300211937162853 
	-1.6521739130434787 -0.90750084769582195 
	-1.6521739130434787 -0.77678965089424601 
	-1.6521739130434787 -0.61034707876584893 
	-1.6521739130434787 -0.52317582143773489 
	-1.6521739130434787 -0.42553469907047903 
	-1.6521739130434787 -0.30517353938292446 
	-1.6521739130434787 -0.2578352501860261 
	-1.6521739130434787 -0.20682331619441752 
	-1.6521739130434787 -0.15258676969146201 
	-1.6521739130434787 -0.10351903327376832 
	-1.6521739130434787 -0.051822253837233052 
	-1.6521739130434787 0 
	
	nullbs 
	I I 
	0 
	0 
	0 
	
	0 -0.29999999999999999 -0.29999999999999999 } I I -0.29999999999999999 -0.29999999999999999 
	no_radius 
	F 0 F 1 
	I I 
	1 0.001 0.00089494248950125553 
	1 
	full nubs 3 3 open open none none 5 6 
	0 3 0.25 1 0.5 1 0.75 1 1 3 
	0 3 0.48844217009242158 2 0.79232327119585966 2 0.92612472033319571 2 1.0140703231715988 2 
	1.0706998292100116 3 
	-20.075626435727923 15.084283022752636 0 
	-20.114896343897794 15.084283022752636 0 
	-20.193417853467817 15.084283022752636 0.01562062725497108 
	-20.293281789640638 15.084283022752636 0.082344646087284964 
	-20.360005808472952 15.084283022752636 0.18220858226010347 
	-20.375626435727924 15.084283022752636 0.26073009183012763 
	-20.375626435727924 15.084283022752636 0.30000000000000004 
	-20.075626435727923 14.921468966055166 0 
	-20.114896343897794 14.916764867006084 0 
	-20.193417853467817 14.90733957136359 0.01562062725497108 
	-20.293281789640638 14.895463787650808 0.082344646087284964 
	-20.360005808472952 14.887152697802687 0.18220858226010347 
	-20.375626435727924 14.886072430244436 0.26073009183012763 
	-20.375626435727924 14.885532296465311 0.30000000000000004 
	-20.047483719061752 14.757852365884375 0 
	-20.086127399985248 14.748501810000228 0 
	-20.163406542091401 14.729828591579352 0.01562062725497108 
	-20.261633895521648 14.705944090241335 0.082344646087284964 
	-20.327455502456967 14.690444753766652 0.18220858226010347 
	-20.342425432623646 14.685760419727803 0.26073009183012763 
	-20.34269969529727 14.686419380782663 0.30000000000000004 
	-19.945999804052832 14.514020615826023 0 
	-19.98076884741397 14.495360607723875 0 
	-20.050284631616371 14.458034648680663 0.01562062725497108 
	-20.138730227227352 14.410647869888052 0.082344646087284964 
	-20.197706217058602 14.378700815579773 0.18220858226010347 
	-20.211786360421279 14.37187862281149 0.26073009183012763 
	-20.211615729692902 14.371468654501637 0.30000000000000004 
	-19.893600169080859 14.425033416388391 0 
	-19.926391595283629 14.402334035899155 0 
	-19.991979245338825 14.3569661243003 0.01562062725497108 
	-20.075277930214902 14.299150072773021 0.082344646087284964 
	-20.131325665741649 14.26091566857766 0.18220858226010347 
	-20.143545852288877 14.25105543516985 0.26073009183012763 
	-20.144108212498644 14.251622923109061 0.30000000000000004 
	-19.79090665658028 14.321403520874533 0 
	-19.816643923780632 14.291585659942296 0 
	-19.868097616745814 14.231954914589188 0.01562062725497108 
	-19.933587648846053 14.156167826903303 0.082344646087284964 
	-19.977172264727511 14.105356661477664 0.18220858226010347 
	-19.987772506830211 14.093861712600138 0.26073009183012763 
	-19.987524894817717 14.093611842804489 0.30000000000000004 
	-19.755753129659926 14.293198808457365 0 
	-19.778718399626918 14.260990408874775 0 
	-19.824655375702999 14.196597962257581 0.01562062725497108 
	-19.882979245330773 14.114649523422905 0.082344646087284964 
	-19.922282682157949 14.060077878980614 0.18220858226010347 
	-19.930714891604275 14.046883304768112 0.26073009183012763 
	-19.931194868924884 14.04714476033028 0.30000000000000004 
	-19.690834927914725 14.257836252346074 0 
	-19.706872437239944 14.221854129557446 0 
	-19.738928712355467 14.149900520533006 0.01562062725497108 
	-19.779763029544572 14.058425088299757 0.082344646087284964 
	-19.806826664331165 13.997186119827912 0.18220858226010347 
	-19.813667955942947 13.983124933175755 0.26073009183012763 
	-19.813352474346285 13.982953082518094 0.30000000000000004 
	-19.66333457187115 14.246872306152003 0 
	-19.675952718896394 14.209447044386408 0 
	-19.70119999366911 14.134617709104155 0.01562062725497108 
	-19.73321223778019 14.039427898670265 0.082344646087284964 
	-19.754930137710897 13.975899876182201 0.18220858226010347 
	-19.759257949798233 13.960859607078429 0.26073009183012763 
	-19.759730114514088 13.960964366639871 0.30000000000000004 
	-19.61628695640669 14.23643381424991 0 
	-19.622145082401556 14.197508701236021 0 
	-19.633847745103829 14.119674212089571 0.01562062725497108 
	-19.648793905611445 14.020697936098678 0.082344646087284964 
	-19.658568361840729 13.95452001224729 0.18220858226010347 
	-19.661343776468737 13.939135311483209 0.26073009183012763 
	-19.661039742454932 13.939067855214496 0.30000000000000004 
	-19.597419971548639 14.234283022752638 0 
	-19.600356069195946 14.195013114582768 0 
	-19.606238936047255 14.116491605012744 0.01562062725497108 
	-19.613651292856755 14.016627668839924 0.082344646087284964 
	-19.618838720054828 13.949903650007609 0.18220858226010347 
	-19.619512976911061 13.934283022752638 0.26073009183012763 
	-19.619850105339175 13.934283022752638 0.30000000000000004 
	-19.578543469535834 14.234283022752638 0 
	-19.578543469535834 14.195013114582768 0 
	-19.578543469535834 14.116491605012744 0.01562062725497108 
	-19.578543469535834 14.016627668839924 0.082344646087284964 
	-19.578543469535834 13.949903650007609 0.18220858226010347 
	-19.578543469535834 13.934283022752638 0.26073009183012763 
	-19.578543469535834 13.934283022752638 0.30000000000000004 
	0.00089494248950125553 
	
	0 
	0 
	0 
	0 
	0 
	0 
	F 
	0 0 0 } I I I I #
coedge $-1 -1 $-1 $90 $91 $32 $55 reversed $52 0 $92 #
edge $-1 -1 $-1 $93 0 $94 1.5707963267948963 $32 $95 forward @7 tangent #
coedge $-1 -1 $-1 $34 $33 $37 $67 reversed $13 0 $-1 #
coedge $-1 -1 $-1 $96 $41 $33 $58 reversed $75 0 $-1 #
edge $-1 -1 $-1 $65 -3.0829574966377535 $76 0.82287657097807099 $57 $97 forward @7 tangent #
coedge $-1 -1 $-1 $98 $99 $34 $60 reversed $100 0 $-1 #
edge $-1 -1 $-1 $72 -0.82287657097806743 $64 3.0829574966377535 $59 $101 forward @7 tangent #
coedge $-1 -1 $-1 $102 $35 $103 $104 forward $30 0 $105 #
coedge $-1 -1 $-1 $35 $102 $96 $106 forward $30 0 $107 #
pcurve $-1 -1 $-1 0 forward { exp_par_cur nubs 1 open 2 
	-1.5707963267948963 1 0 1 
	0 1.0706187120973285 
	1 1.0706187120973285 
	0 
	spline reversed { ref 3 } I I I I 
	} 0 0 #
vertex $-1 -1 $-1 $108 0 $109 #
vertex $-1 -1 $-1 $58 0 $110 #
ellipse-curve $-1 -1 $-1 -15.672709401920013 25.134283022752637 0.29999999999999993 -1 -0 -0 0 0.30000000000000071 -1.1102230246251565e-016 1 F 0 F 1.5707963267948963 #
edge $-1 -1 $-1 $72 0 $76 1.5707963267948966 $37 $111 forward @7 tangent #
pcurve $-1 -1 $-1 0 forward { exp_par_cur nubs 1 open 2 
	0 1 1.5707963267948966 1 
	1 0 
	0 0 
	0 
	spline reversed { ref 0 } I I I I 
	} 0 0 #
coedge $-1 -1 $-1 $112 $38 $113 $82 forward $71 0 $-1 #
coedge $-1 -1 $-1 $38 $112 $98 $114 forward $71 0 $-1 #
loop $-1 -1 $-1 $-1 $38 $115 #
vertex $-1 -1 $-1 $39 1 $116 #
intcurve-curve $-1 -1 $-1 reversed { blend_int_cur 21900 full nubs 3 open 6 
	0 3 0.10395048977258731 2 0.26765467802433041 2 0.53530935604866081 3 0.76557068390165051 2 
	1.0706187120973216 3 
	-19.578543469535838 25.434283022752631 0.30000000000000004 
	-19.654366928417897 25.434283022752631 0.30000000000000004 
	-19.72848541024808 25.41763291360488 0.30000000000000004 
	-19.889663214861592 25.35329734439518 0.30000000000000004 
	-19.963408567537765 25.296797449958063 0.30000000000000004 
	-20.122356945442416 25.142386473404667 0.30000000000000004 
	-20.187186816587804 25.037784485926831 0.30000000000000004 
	-20.237141279105543 24.93206520560323 0.30000000000000004 
	-20.28011673149226 24.841115695410988 0.30000000000000004 
	-20.310911938658649 24.74869401620035 0.30000000000000004 
	-20.362037928416882 24.532563163220505 0.30000000000000004 
	-20.375626435727924 24.408409318287141 0.30000000000000004 
	-20.375626435727924 24.284283022752636 0.30000000000000004 
	0.00066076316141868774 
	
	spline reversed { ref 0 } I I I I 
	null_surface 
	nubs 1 open 2 
	0 1 1.0706187120973216 1 
	1 0 
	1 1.0706187120973216 
	
	nullbs 
	I I 
	0 
	0 
	0 
	
	0 surf1 } I I #
coedge $-1 -1 $-1 $41 $117 $44 $78 reversed $75 0 $-1 #
loop $-1 -1 $-1 $-1 $41 $118 #
vertex $-1 -1 $-1 $42 0 $119 #
intcurve-curve $-1 -1 $-1 forward { blend_int_cur 21900 full nubs 3 open 6 
	0 3 0.10395048977258731 2 0.26765467802433041 2 0.53530935604866081 3 0.76557068390165051 2 
	1.0706187120973216 3 
	-19.578543469535838 25.13428302275263 0 
	-19.613193632793365 25.13428302275263 0 
	-19.647686541443846 25.126868238172221 0 
	-19.730547592988188 25.09379350477948 0 
	-19.775548994405213 25.061042005508305 0 
	-19.878691174101842 24.960844162027602 0 
	-19.927778370339414 24.88457009026444 0 
	-19.965897868407151 24.803897299508517 0 
	-19.998691788942956 24.734495097917343 0 
	-20.023291882035544 24.661359125679599 0 
	-20.064367635917854 24.48771480572891 0 
	-20.075626435727923 24.385965698817863 0 
	-20.075626435727923 24.284283022752636 0 
	0.00066076316141868774 
	
	spline reversed { ref 0 } I I I I 
	null_surface 
	nubs 1 open 2 
	0 1 1.0706187120973216 1 
	0 0 
	0 1.0706187120973216 
	
	nullbs 
	I I 
	0 
	0 
	0 
	
	0 surf1 } I I #
edge $-1 -1 $-1 $46 -2.3000000000000043 $93 6.8999999999999986 $74 $120 forward @7 tangent #
coedge $-1 -1 $-1 $121 $113 $45 $80 reversed $122 0 $-1 #
edge $-1 -1 $-1 $94 -6.8999999999999986 $47 2.3000000000000007 $79 $123 forward @7 tangent #
point $-1 -1 $-1 -20.075626435727923 24.284283022752639 0 #
edge $-1 -1 $-1 $47 -1.8999999999999999 $124 1.8000000000000005 $113 $125 forward @7 tangent #
point $-1 -1 $-1 -20.37562643572792 24.284283022752636 0.30000000000000004 #
ATTRIB_CUSTOM-attrib $-1 -1 $-1 $50 $29 @22 FDM_feature_attrib_def 1 1 @12 feature_data 58 8 5 0 #
ATTRIB_CUSTOM-attrib $-1 -1 $126 $-1 $51 @22 generic_tag_attrib_def 2 2 -1 @23 generic_tag_attrib_def  1 5 @5 14663 0 0 #
face $127 -1 $-1 $128 $129 $4 $-1 $130 forward single #
loop $-1 -1 $-1 $-1 $131 $51 #
cone-surface $-1 -1 $-1 -15.175626435727924 21.984283022752635 0.29999999999999993 -0 -1 -0 0.21213203435596453 0 -0.21213203435596401 1 I I 0 1 0.30000000000000004 forward I I I I #
coedge $-1 -1 $-1 $91 $90 $132 $133 forward $52 0 $134 #
coedge $-1 -1 $-1 $89 $54 $117 $135 forward $52 0 $136 #
coedge $-1 -1 $-1 $54 $89 $137 $138 forward $52 0 $139 #
pcurve $-1 -1 $-1 0 forward { exp_par_cur nubs 1 open 2 
	-1.5707963267948963 1 0 1 
	1 0 
	0 0 
	0 
	spline reversed { ref 7 } I I I I 
	} 0 0 #
vertex $-1 -1 $-1 $78 1 $140 #
vertex $-1 -1 $-1 $80 0 $141 #
ellipse-curve $-1 -1 $-1 -20.075626435727923 15.084283022752636 0.29999999999999993 0 1 0 0 0 -0.29999999999999993 1 F 0 F 1.5707963267948963 #
coedge $-1 -1 $-1 $142 $57 $62 $106 reversed $75 0 $-1 #
straight-curve $-1 -1 $-1 -18.755666898557767 25.134283022752637 0 -1 -0 -0 F -3.4129584966377529 F 1.1528775709780703 #
coedge $-1 -1 $-1 $143 $59 $70 $114 reversed $100 0 $-1 #
coedge $-1 -1 $-1 $59 $144 $145 $108 reversed $100 0 $-1 #
loop $-1 -1 $-1 $-1 $59 $146 #
straight-curve $-1 -1 $-1 -18.755666898557767 25.434283022752638 0.29999999999999993 1 0 0 F -1.1528775709780703 F 3.4129584966377529 #
coedge $-1 -1 $-1 $62 $61 $147 $148 forward $30 0 $149 #
coedge $-1 -1 $-1 $145 $150 $61 $104 reversed $151 0 $-1 #
edge $-1 -1 $-1 $64 -1.0706187120973285 $152 -0 $103 $153 forward @7 tangent #
pcurve $-1 -1 $-1 0 reversed { exp_par_cur nubs 1 open 2 
	0 1 1.0706187120973285 1 
	1 0 
	1 1.0706187120973285 
	0 
	spline reversed { ref 3 } I I I I 
	} 0 0 #
edge $-1 -1 $-1 $154 0 $65 1.0706187120973285 $96 $155 forward @7 tangent #
pcurve $-1 -1 $-1 0 forward { exp_par_cur nubs 1 open 2 
	0 1 1.0706187120973285 1 
	0 0 
	0 1.0706187120973285 
	0 
	spline reversed { ref 3 } I I I I 
	} 0 0 #
edge $-1 -1 $-1 $64 -1.9000000000000001 $156 1.8000000000000005 $99 $157 forward @7 tangent #
point $-1 -1 $-1 -15.672709401920013 25.434283022752638 0.29999999999999982 #
point $-1 -1 $-1 -15.672709401920013 25.134283022752637 0 #
ellipse-curve $-1 -1 $-1 -19.578543469535838 25.13428302275263 0.30000000000000004 -1 1.1842378929334835e-014 0 3.5527136788005009e-015 0.30000000000000426 0 1 F 0 F 1.5707963267948966 #
coedge $-1 -1 $-1 $70 $69 $158 $159 forward $71 0 $-1 #
coedge $-1 -1 $-1 $79 $160 $69 $82 reversed $122 0 $-1 #
edge $-1 -1 $-1 $161 -1.8000000000000005 $72 1.8999999999999999 $98 $162 forward @7 tangent #
face $163 -1 $-1 $118 $71 $4 $-1 $164 forward single #
point $-1 -1 $-1 -19.578543469535834 25.434283022752634 0.30000000000000004 #
coedge $-1 -1 $-1 $74 $165 $90 $135 reversed $75 0 $-1 #
face $166 -1 $-1 $167 $75 $4 $-1 $168 forward single #
point $-1 -1 $-1 -19.578543469535838 25.13428302275263 0 #
straight-curve $-1 -1 $-1 -20.075626435727923 21.984283022752635 0 0 -1 0 F -2.630001 F 7.2300009999999979 #
coedge $-1 -1 $-1 $160 $79 $169 $170 reversed $122 0 $-1 #
loop $-1 -1 $-1 $-1 $79 $171 #
straight-curve $-1 -1 $-1 -20.375626435727924 21.984283022752635 0.29999999999999993 0 1 0 F -7.2300009999999979 F 2.630001 #
vertex $-1 -1 $-1 $159 0 $172 #
straight-curve $-1 -1 $-1 -20.375626435727924 24.284283022752636 2.1999999999999997 0 0 0.99999999999999989 I I #
ATTRIB_CUSTOM-attrib $-1 -1 $-1 $85 $51 @22 FDM_feature_attrib_def 1 1 @12 feature_data 58 8 5 0 #
ATTRIB_CUSTOM-attrib $-1 -1 $173 $-1 $86 @22 generic_tag_attrib_def 2 2 -1 @23 generic_tag_attrib_def  1 5 @5 14664 0 0 #
face $174 -1 $-1 $175 $176 $4 $-1 $177 forward single #
loop $-1 -1 $-1 $-1 $178 $86 #
cone-surface $-1 -1 $-1 -18.755666898557767 14.234283022752642 0.29999999999999993 -1 0 0 0 -0.21213203435596326 -0.21213203435596523 1 I I 0 1 0.29999999999999999 forward I I I I #
coedge $-1 -1 $-1 $179 $180 $181 $182 forward $87 0 $-1 #
coedge $-1 -1 $-1 $183 $184 $89 $133 reversed $129 0 $-1 #
edge $-1 -1 $-1 $185 0 $186 1.5707963267948966 $89 $187 forward @7 tangent #
pcurve $-1 -1 $-1 0 forward { exp_par_cur nubs 1 open 2 
	0 1 1.5707963267948966 1 
	0 1.0706998292100116 
	1 1.0706998292100116 
	0 
	spline reversed { ref 7 } I I I I 
	} 0 0 #
edge $-1 -1 $-1 $93 0 $185 1.0706998292100116 $117 $188 forward @7 tangent #
pcurve $-1 -1 $-1 0 forward { exp_par_cur nubs 1 open 2 
	0 1 1.0706998292100116 1 
	0 0 
	0 1.0706998292100116 
	0 
	spline reversed { ref 7 } I I I I 
	} 0 0 #
coedge $-1 -1 $-1 $189 $169 $91 $138 reversed $190 0 $-1 #
edge $-1 -1 $-1 $186 -1.0706998292100116 $94 -0 $137 $191 forward @7 tangent #
pcurve $-1 -1 $-1 0 reversed { exp_par_cur nubs 1 open 2 
	0 1 1.0706998292100116 1 
	1 0 
	1 1.0706998292100116 
	0 
	spline reversed { ref 7 } I I I I 
	} 0 0 #
point $-1 -1 $-1 -20.075626435727923 15.084283022752636 0 #
point $-1 -1 $-1 -20.375626435727924 15.084283022752636 0.29999999999999982 #
coedge $-1 -1 $-1 $192 $96 $179 $193 reversed $75 0 $-1 #
coedge $-1 -1 $-1 $194 $98 $195 $196 reversed $100 0 $-1 #
coedge $-1 -1 $-1 $99 $197 $198 $199 reversed $100 0 $-1 #
coedge $-1 -1 $-1 $200 $103 $99 $108 forward $151 0 $-1 #
face $201 -1 $-1 $115 $100 $4 $-1 $202 reversed single #
coedge $-1 -1 $-1 $180 $179 $102 $148 reversed $87 0 $-1 #
edge $-1 -1 $-1 $152 0 $154 1.5707963267948966 $102 $203 forward @7 tangent #
pcurve $-1 -1 $-1 0 forward { exp_par_cur nubs 1 open 2 
	0 1 1.5707963267948966 1 
	1 0 
	0 0 
	0 
	spline reversed { ref 3 } I I I I 
	} 0 0 #
coedge $-1 -1 $-1 $103 $200 $204 $205 forward $151 0 $-1 #
loop $-1 -1 $-1 $-1 $103 $206 #
vertex $-1 -1 $-1 $104 1 $207 #
intcurve-curve $-1 -1 $-1 reversed { blend_int_cur 21900 full nubs 3 open 9 
	0 3 0.22575870882952231 2 0.42517873677763729 2 0.54531444495399861 2 0.70197904811252343 2 
	0.82181548661354964 2 0.90657890999798529 2 0.99487751514247935 2 1.0706187120973285 3 
	-14.875626435727924 24.284283022752636 0.30000000000000004 
	-14.875626435727924 24.376145908664117 0.30000000000000004 
	-14.883157996800108 24.468004013225151 0.30000000000000004 
	-14.912594572700012 24.640311995533292 0.30000000000000004 
	-14.93269752117731 24.720836046212163 0.30000000000000004 
	-14.977236802654314 24.84871385541695 0.30000000000000004 
	-14.996790588966961 24.896534115591543 0.30000000000000004 
	-15.049770824088487 25.005694755242175 0.30000000000000004 
	-15.085467518218145 25.06675940075467 0.30000000000000004 
	-15.163543085264902 25.171583807317131 0.30000000000000004 
	-15.202370744904847 25.216113614908107 0.30000000000000004 
	-15.28184273279755 25.288091720004935 0.30000000000000004 
	-15.318661181552063 25.31675091851265 0.30000000000000004 
	-15.405191114955876 25.369787769034634 0.30000000000000004 
	-15.455698677485675 25.394081383953218 0.30000000000000004 
	-15.562607026267958 25.425576011124718 0.30000000000000004 
	-15.617462336268396 25.434283022752634 0.30000000000000004 
	-15.672709401920013 25.434283022752634 0.30000000000000004 
	0.0009457278077594837 
	
	spline reversed { ref 3 } I I I I 
	null_surface 
	nubs 1 open 2 
	0 1 1.0706187120973285 1 
	1 0 
	1 1.0706187120973285 
	
	nullbs 
	I I 
	0 
	0 
	0 
	
	0 surf1 } I I #
vertex $-1 -1 $-1 $106 0 $208 #
intcurve-curve $-1 -1 $-1 forward { blend_int_cur 21900 full nubs 3 open 9 
	0 3 0.22575870882952231 2 0.42517873677763729 2 0.54531444495399861 2 0.70197904811252343 2 
	0.82181548661354964 2 0.90657890999798529 2 0.99487751514247935 2 1.0706187120973285 3 
	-15.175626435727924 24.284283022752636 0 
	-15.175626435727924 24.359535925695809 0 
	-15.181830879369276 24.434794431943569 0 
	-15.205698212692848 24.574502666421814 0 
	-15.221938332329415 24.63919578835533 0 
	-15.256970307214356 24.739776939461603 0 
	-15.272190292479053 24.776892478803902 0 
	-15.312480268178394 24.85990606884857 0 
	-15.339114522537976 24.905079123972403 0 
	-15.394157154137343 24.97897946707954 0 
	-15.420700431895209 25.009100235043249 0 
	-15.471249436421232 25.054882675583514 0 
	-15.493728375908397 25.072186301864704 0 
	-15.542908406908381 25.102330251480847 0 
	-15.569798803122055 25.11494758297388 0 
	-15.622229660772845 25.130393432926688 0 
	-15.647462336268397 25.134283022752633 0 
	-15.672709401920013 25.134283022752633 0 
	0.0009457278077594837 
	
	spline reversed { ref 3 } I I I I 
	null_surface 
	nubs 1 open 2 
	0 1 1.0706187120973285 1 
	0 0 
	0 1.0706187120973285 
	
	nullbs 
	I I 
	0 
	0 
	0 
	
	0 surf1 } I I #
vertex $-1 -1 $-1 $209 0 $210 #
straight-curve $-1 -1 $-1 -15.672709401920013 25.434283022752638 2.1999999999999997 0 0 0.99999999999999989 I I #
coedge $-1 -1 $-1 $211 $195 $112 $159 reversed $212 0 $-1 #
edge $-1 -1 $-1 $124 1.5707963267948966 $161 3.1415926535897931 $158 $213 forward @7 unknown #
coedge $-1 -1 $-1 $113 $121 $211 $214 reversed $122 0 $-1 #
vertex $-1 -1 $-1 $196 1 $215 #
straight-curve $-1 -1 $-1 -19.578543469535838 25.434283022752638 2.1999999999999997 -0 -0 -0.99999999999999989 I I #
ATTRIB_CUSTOM-attrib $-1 -1 $216 $-1 $115 @22 FDM_feature_attrib_def 1 1 @12 feature_data 24 8 5 0 #
cone-surface $-1 -1 $-1 -19.578543469535838 24.284283022752636 2.1999999999999997 0 0 1 0 -1.1499999999999948 0 0.69311562277572869 I I -0 1 1.1499999999999948 forward I I I I #
coedge $-1 -1 $-1 $117 $192 $183 $217 reversed $75 0 $-1 #
ATTRIB_CUSTOM-attrib $-1 -1 $-1 $-1 $118 @22 generic_tag_attrib_def 2 2 -1 @23 generic_tag_attrib_def  1 5 @5 13198 0 0 #
face $218 -1 $-1 $219 $220 $4 $-1 $221 reversed single #
plane-surface $-1 -1 $-1 -18.755666898557767 21.984283022752635 0 0 0 -1 -1 0 0 forward_v I I I I #
coedge $-1 -1 $-1 $137 $222 $121 $170 forward $190 0 $-1 #
edge $-1 -1 $-1 $223 -1.8000000000000005 $94 1.9000000000000001 $121 $224 forward @7 tangent #
face $225 -1 $-1 $226 $122 $4 $-1 $227 reversed single #
point $-1 -1 $-1 -20.375626435727924 24.284283022752636 4 #
ATTRIB_CUSTOM-attrib $-1 -1 $-1 $127 $86 @22 FDM_feature_attrib_def 1 1 @12 feature_data 58 8 5 0 #
ATTRIB_CUSTOM-attrib $-1 -1 $228 $-1 $128 @22 generic_tag_attrib_def 2 2 -1 @23 generic_tag_attrib_def  1 5 @5 14665 0 0 #
face $229 -1 $-1 $206 $230 $4 $-1 $231 reversed single #
loop $-1 -1 $-1 $-1 $181 $128 #
spline-surface $-1 -1 $-1 reversed { rb_blend_spl_sur 21900 @21 blend_support_surface plane -18.755666898557767 21.984283022752635 0 0 0 -1 -1 0 0 forward_v I I I I null_curve nullbs 0.95665356427206305 -5.1657169772472429 0 nullbs 0 nullbs 
	@21 blend_support_surface cone -15.672709401920013 15.084283022752636 2.1999999999999997 0 0 1 6.1059823961425108e-017 1.1499999999999995 0 0.69311562277572913 I I -0 1 1.1499999999999995 forward I I I I null_curve nubs 3 open 6 
	0 3 0.10395048977259434 3 0.24880322548377248 3 0.48847110248583581 3 0.76557068390165783 3 
	1.0706187120973294 3 
	-1.6521739130434787 -3.1415926535897931 
	-1.6521739130434787 -3.0464664721280359 
	-1.6521739130434787 -2.9531640936091854 
	-1.6521739130434787 -2.8716807167402423 
	-1.6521739130434787 -2.7581354118525772 
	-1.6521739130434787 -2.6643570226080642 
	-1.6521739130434787 -2.5810127592923227 
	-1.6521739130434787 -2.4431144824588582 
	-1.6521739130434787 -2.3317604304096951 
	-1.6521739130434787 -2.2285790481090699 
	-1.6521739130434787 -2.1092826359112729 
	-1.6521739130434787 -2.0024833448443684 
	-1.6521739130434787 -1.8996876874519832 
	-1.6521739130434787 -1.7865239921681242 
	-1.6521739130434787 -1.6787322359553347 
	-1.6521739130434787 -1.5707963267948966 
	0.95665356427206305 -5.1657169772472429 0 nullbs 0 nullbs 
	intcurve forward { off_int_cur 21900 full nubs 5 open 6 
	0 5 0.10395048977259434 2 0.24880322548377248 2 0.48847110248583581 2 0.76557068390165783 2 
	1.0706187120973294 5 
	-15.672709401920013 14.234283022752638 0.30000000000000004 
	-15.651919303965492 14.234283022752638 0.30000000000000004 
	-15.631077841043393 14.236456958037124 0.30000000000000104 
	-15.582128562456933 14.246645821540955 0.29999999999999921 
	-15.536148067444884 14.267519690488605 0.30000000000000071 
	-15.454555752830245 14.321941209889619 0.2999999999999996 
	-15.40009982128603 14.377641649032853 0.30000000000000032 
	-15.321583371880532 14.484650862024971 0.30000000000000004 
	-15.274252984012257 14.577427548634418 0.30000000000000027 
	-15.217955455407683 14.732220059957193 0.29999999999999993 
	-15.192111137697331 14.846336593068749 0.30000000000000004 
	-15.179049537816756 14.962273948197005 0.29999999999999993 
	-15.175626435727924 15.023273417113501 0.30000000000000004 
	-15.175626435727924 15.084283022752636 0.30000000000000004 
	1000 
	
	cone -15.672709401920013 15.084283022752636 2.1999999999999997 0 0 1 6.1059823961425108e-017 1.1499999999999995 0 0.69311562277572913 I I -0 1 1.1499999999999995 forward I I I I 
	plane -18.755666898557767 21.984283022752635 0 0 0 -1 -1 0 0 forward_v I I I I 
	nubs 3 open 6 
	0 3 0.10395048977259434 3 0.24880322548377248 3 0.48847110248583581 3 0.76557068390165783 3 
	1.0706187120973294 3 
	-1.6521739130434787 -3.1415926535897931 
	-1.6521739130434787 -3.0464664721280359 
	-1.6521739130434787 -2.9531640936091854 
	-1.6521739130434787 -2.8716807167402423 
	-1.6521739130434787 -2.7581354118525772 
	-1.6521739130434787 -2.6643570226080642 
	-1.6521739130434787 -2.5810127592923227 
	-1.6521739130434787 -2.4431144824588582 
	-1.6521739130434787 -2.3317604304096951 
	-1.6521739130434787 -2.2285790481090699 
	-1.6521739130434787 -2.1092826359112729 
	-1.6521739130434787 -2.0024833448443684 
	-1.6521739130434787 -1.8996876874519832 
	-1.6521739130434787 -1.7865239921681242 
	-1.6521739130434787 -1.6787322359553347 
	-1.6521739130434787 -1.5707963267948966 
	
	nullbs 
	I I 
	0 
	0 
	0 
	
	0 -0.29999999999999999 -0.29999999999999999 } I I -0.29999999999999999 -0.29999999999999999 
	no_radius 
	F 0 F 1 
	I I 
	1 0.001 0.00076262772175483015 
	1 
	full nubs 3 3 open open none none 5 10 
	0 3 0.25 1 0.5 1 0.75 1 1 3 
	2.283097385711427e-017 3 0.051977744886297181 2 0.13514213670437264 2 0.19197518078677822 2 0.29149847073445173 2 
	0.38998728636037161 2 0.53346847732709535 2 0.64952208040868964 2 0.8356277370023355 2 1.0706187120973294 3 
	-15.672709401920013 14.234283022752638 0 
	-15.672709401920013 14.195013114582768 0 
	-15.672709401920013 14.116491605012744 0.01562062725497108 
	-15.672709401920013 14.016627668839924 0.082344646087284964 
	-15.672709401920013 13.949903650007609 0.18220858226010347 
	-15.672709401920013 13.934283022752638 0.26073009183012763 
	-15.672709401920013 13.934283022752638 0.30000000000000004 
	-15.655383486957913 14.234283022752638 0 
	-15.652688571442148 14.195013114582768 0 
	-15.647288945455831 14.116491605012744 0.01562062725497108 
	-15.640485467583552 14.016627668839924 0.082344646087284964 
	-15.635724155215144 13.949903650007609 0.18220858226010347 
	-15.635105284359422 13.934283022752638 0.26073009183012763 
	-15.63479584893156 13.934283022752638 0.30000000000000004 
	-15.638039472470755 14.236094496536587 0 
	-15.632655381212935 14.197113991871007 0 
	-15.621899827648619 14.119169089495806 0.01562062725497108 
	-15.60816247131547 14.020050402609996 0.082344646087284964 
	-15.599181254458642 13.95378404223511 0.18220858226010347 
	-15.596624712888659 13.938363193658194 0.26073009183012763 
	-15.596908045059241 13.93830537645287 0.30000000000000004 
	-15.593905128412938 14.245100619727573 0 
	-15.582105332604019 14.207429313754702 0 
	-15.558495051382387 14.132107567185706 0.01562062725497108 
	-15.52856085930684 14.036294031902674 0.082344646087284964 
	-15.508244528880585 13.972340732509419 0.18220858226010347 
	-15.504214660023578 13.957220533400189 0.26073009183012763 
	-15.503761328550649 13.957313040928707 0.30000000000000004 
	-15.567687161210049 14.254837908808767 0 
	-15.552533687532701 14.21848025954468 0 
	-15.52224498680275 14.145776191394397 0.01562062725497108 
	-15.483659166430567 14.053343905548946 0.082344646087284964 
	-15.458096209200978 13.99147378467779 0.18220858226010347 
	-15.451610042236588 13.977246053326301 0.26073009183012763 
	-15.451923149653418 13.977085928028899 0.30000000000000004 
	-15.526134177759232 14.27608839179133 0 
	-15.506390297641108 14.242078308113435 0 
	-15.466904099713059 14.174077903610353 0.01562062725497108 
	-15.416729519521919 14.087572189646636 0.082344646087284964 
	-15.38305634182915 14.029849691584356 0.18220858226010347 
	-15.37551601611823 14.016161064302992 0.26073009183012763 
	-15.375302044161792 14.01627049104065 0.30000000000000004 
	-15.509965940108611 14.286053348030759 0 
	-15.488630228363153 14.25304087213615 0 
	-15.445974456430317 14.187027261199272 0.01562062725497108 
	-15.391691763445195 14.103094284265687 0.082344646087284964 
	-15.355534111995254 14.046935545274852 0.18220858226010347 
	-15.346813359767875 14.03396997687145 0.26073009183012763 
	-15.346973108652303 14.033856609358981 0.30000000000000004 
	-15.467471762106374 14.316209798084859 0 
	-15.442308441824654 14.285913625718809 0 
	-15.391983540972209 14.225342494530814 0.01562062725497108 
	-15.328037817800098 14.148266990806615 0.082344646087284964 
	-15.285117639006153 14.096907352014359 0.18220858226010347 
	-15.275517899902802 14.084565566092923 0.26073009183012763 
	-15.275238155349246 14.084764089821441 0.30000000000000004 
	-15.442626502323524 14.338433082598112 0 
	-15.415627345081678 14.309832373497116 0 
	-15.361647814277251 14.252637745644886 0.01562062725497108 
	-15.29296068491405 14.179935176797937 0.082344646087284964 
	-15.247188315663966 14.131231380689542 0.18220858226010347 
	-15.236194610870022 14.12012295444412 0.26073009183012763 
	-15.236368134274471 14.119939759588966 0.30000000000000004 
	-15.397232127939301 14.38635754481485 0 
	-15.367226200776912 14.360931190100406 0 
	-15.307222201708882 14.310096808547229 0.01562062725497108 
	-15.230944299090719 14.245408090116499 0.082344646087284964 
	-15.179859640558139 14.202312667522595 0.18220858226010347 
	-15.168175449452921 14.191933212335481 0.26073009183012763 
	-15.168003729701731 14.192114503009478 0.30000000000000004 
	-15.376636577268357 14.41203535426353 0 
	-15.345458711579461 14.388097644097545 0 
	-15.283121554178216 14.340227616716469 0.01562062725497108 
	-15.203817619439008 14.279379626870732 0.082344646087284964 
	-15.150909549099747 14.238611604162273 0.18220858226010347 
	-15.138342121068469 14.229326175065996 0.26073009183012763 
	-15.138455228175065 14.229164719101092 0.30000000000000004 
	-15.330372402325366 14.478075652090862 0 
	-15.296774401407166 14.457592590181815 0 
	-15.229588177310475 14.41664441559821 0.01562062725497108 
	-15.144174464218604 14.364517895065735 0.082344646087284964 
	-15.086990556758259 14.329853462387483 0.18220858226010347 
	-15.073867359482431 14.321361372121491 0.26073009183012763 
	-15.073702581966753 14.321596585571726 0.30000000000000004 
	-15.306660256245376 14.519797858746291 0 
	-15.272022661197777 14.501192451170226 0 
	-15.202767046696792 14.463983089769265 0.01562062725497108 
	-15.114667721433605 14.416701761696206 0.082344646087284964 
	-15.055871093984337 14.384969943582199 0.18220858226010347 
	-15.04195252914753 14.377865165803108 0.26073009183012763 
	-15.042048521750605 14.377663014715719 0.30000000000000004 
	-15.269548011097292 14.597952638092359 0 
	-15.233398201179689 14.582531807978995 0 
	-15.161112660634203 14.551703176186233 0.01562062725497108 
	-15.069195657100213 14.51246150730594 0.082344646087284964 
	-15.007727284536076 14.486356124593197 0.18220858226010347 
	-14.993461448808898 14.479982665539286 0.26073009183012763 
	-14.993383805966786 14.480146173814486 0.30000000000000004 
	-15.255052646934296 14.633884517193714 0 
	-15.218365713472533 14.619810891373955 0 
	-15.145010775285581 14.591664894751396 0.01562062725497108 
	-15.051707163190997 14.555899339800558 0.082344646087284964 
	-14.989402041281954 14.531899110900103 0.18220858226010347 
	-14.974733989578834 14.526518497967487 0.26073009183012763 
	-14.974785120182785 14.526369935604606 0.30000000000000004 
	-15.222278596035316 14.729111056027183 0 
	-15.184432262505986 14.718406121367931 0 
	-15.108754310222036 14.697009750929833 0.01562062725497108 
	-15.012523722250604 14.669748661382439 0.082344646087284964 
	-14.948170199993079 14.651700155567195 0.18220858226010347 
	-14.933235899159797 14.647093141943706 0.26073009183012763 
	-14.933153905198665 14.647331379235393 0.30000000000000004 
	-15.206978217355164 14.78941977808871 0 
	-15.168651828934991 14.780654023405919 0 
	-15.092018289133524 14.763118914140644 0.01562062725497108 
	-14.99454757160361 14.740862063407864 0.082344646087284964 
	-14.929449306557007 14.72584123004361 0.18220858226010347 
	-14.91414781400816 14.722669561541675 0.26073009183012763 
	-14.914186177294503 14.722454345079235 0.30000000000000004 
	-15.182344608211551 14.927613314732188 0 
	-15.143262234898646 14.923088604281538 0 
	-15.065113977604863 14.91405099800329 0.01562062725497108 
	-14.965734730304952 14.902500920978241 0.082344646087284964 
	-14.89930080920567 14.894973063271056 0.18220858226010347 
	-14.88382570935272 14.892775324622491 0.26073009183012763 
	-14.883777268987012 14.893047073086731 0.30000000000000004 
	-15.175626435727924 15.005952697720971 0 
	-15.136356527558053 15.003689541732047 0 
	-15.05783501798803 14.999155004074971 0.01562062725497108 
	-14.957971081815209 14.993441529347439 0.082344646087284964 
	-14.891247062982895 14.989443039398992 0.18220858226010347 
	-14.875626435727924 14.988923319476307 0.26073009183012763 
	-14.875626435727924 14.988663459514964 0.30000000000000004 
	-15.175626435727924 15.084283022752636 0 
	-15.136356527558053 15.084283022752636 0 
	-15.05783501798803 15.084283022752636 0.01562062725497108 
	-14.957971081815209 15.084283022752636 0.082344646087284964 
	-14.891247062982895 15.084283022752636 0.18220858226010347 
	-14.875626435727924 15.084283022752636 0.26073009183012763 
	-14.875626435727924 15.084283022752636 0.30000000000000004 
	0.00076262772175483015 
	
	0 
	0 
	0 
	0 
	0 
	0 
	F 
	0 0 0 } I I I I #
coedge $-1 -1 $-1 $184 $183 $232 $233 forward $129 0 $-1 #
coedge $-1 -1 $-1 $147 $131 $142 $193 forward $87 0 $-1 #
coedge $-1 -1 $-1 $131 $147 $234 $235 forward $87 0 $-1 #
coedge $-1 -1 $-1 $236 $237 $131 $182 reversed $176 0 $238 #
edge $-1 -1 $-1 $239 0 $240 1.5707963267948963 $131 $241 forward @7 tangent #
coedge $-1 -1 $-1 $178 $132 $165 $217 forward $129 0 $-1 #
coedge $-1 -1 $-1 $132 $178 $242 $243 forward $129 0 $-1 #
vertex $-1 -1 $-1 $135 1 $244 #
vertex $-1 -1 $-1 $245 0 $246 #
ellipse-curve $-1 -1 $-1 -19.578543469535834 14.234283022752635 0.30000000000000004 -1 -0 -0 0 0 -0.30000000000000004 1 F 0 F 1.5707963267948966 #
intcurve-curve $-1 -1 $-1 forward { blend_int_cur 21900 full nubs 3 open 6 
	0 3 0.48844217009242158 2 0.79232327119585966 2 0.92612472033319571 2 1.0140703231715988 2 
	1.0706998292100116 3 
	-20.075626435727923 15.084283022752636 0 
	-20.075626435727923 14.921468966055166 0 
	-20.047483719061752 14.757852365884375 0 
	-19.945999804052832 14.514020615826023 0 
	-19.893600169080859 14.425033416388391 0 
	-19.79090665658028 14.321403520874533 0 
	-19.755753129659926 14.293198808457365 0 
	-19.690834927914725 14.257836252346074 0 
	-19.66333457187115 14.246872306152003 0 
	-19.61628695640669 14.23643381424991 0 
	-19.597419971548639 14.234283022752638 0 
	-19.578543469535834 14.234283022752638 0 
	0.00089494248950125553 
	
	spline reversed { ref 7 } I I I I 
	null_surface 
	nubs 1 open 2 
	0 1 1.0706998292100116 1 
	0 0 
	0 1.0706998292100116 
	
	nullbs 
	I I 
	0 
	0 
	0 
	
	0 surf1 } I I #
coedge $-1 -1 $-1 $222 $137 $247 $245 forward $190 0 $-1 #
loop $-1 -1 $-1 $-1 $137 $248 #
intcurve-curve $-1 -1 $-1 reversed { blend_int_cur 21900 full nubs 3 open 6 
	0 3 0.48844217009242158 2 0.79232327119585966 2 0.92612472033319571 2 1.0140703231715988 2 
	1.0706998292100116 3 
	-20.375626435727924 15.084283022752636 0.30000000000000004 
	-20.375626435727924 14.885532296465311 0.30000000000000004 
	-20.34269969529727 14.686419380782663 0.30000000000000004 
	-20.211615729692902 14.371468654501637 0.30000000000000004 
	-20.144108212498644 14.251622923109061 0.30000000000000004 
	-19.987524894817717 14.093611842804489 0.30000000000000004 
	-19.931194868924884 14.04714476033028 0.30000000000000004 
	-19.813352474346285 13.982953082518094 0.30000000000000004 
	-19.759730114514088 13.960964366639871 0.30000000000000004 
	-19.661039742454932 13.939067855214496 0.30000000000000004 
	-19.619850105339175 13.934283022752638 0.30000000000000004 
	-19.578543469535834 13.934283022752638 0.30000000000000004 
	0.00089494248950125553 
	
	spline reversed { ref 7 } I I I I 
	null_surface 
	nubs 1 open 2 
	0 1 1.0706998292100116 1 
	1 0 
	1 1.0706998292100116 
	
	nullbs 
	I I 
	0 
	0 
	0 
	
	0 surf1 } I I #
coedge $-1 -1 $-1 $165 $142 $237 $249 reversed $75 0 $-1 #
edge $-1 -1 $-1 $240 -6.8999999999999986 $154 2.3000000000000007 $142 $250 forward @7 tangent #
coedge $-1 -1 $-1 $251 $143 $252 $253 forward $100 0 $-1 #
coedge $-1 -1 $-1 $158 $254 $143 $196 forward $212 0 $-1 #
edge $-1 -1 $-1 $255 -0.80005367459542498 $161 0.82287657097807099 $143 $256 forward @7 unknown #
coedge $-1 -1 $-1 $144 $251 $257 $258 forward $100 0 $-1 #
coedge $-1 -1 $-1 $259 $260 $144 $199 forward $261 0 $-1 #
edge $-1 -1 $-1 $156 -3.0829574966377535 $262 -1.4600272756513917 $144 $263 forward @7 unknown #
coedge $-1 -1 $-1 $150 $145 $260 $209 forward $151 0 $-1 #
ATTRIB_CUSTOM-attrib $-1 -1 $-1 $-1 $146 @22 generic_tag_attrib_def 2 2 -1 @23 generic_tag_attrib_def  2 5 @5 13199 12160 0 5 @5 13199 19794 0 #
plane-surface $-1 -1 $-1 -18.755666898557767 25.434283022752638 2.1999999999999997 0 -1 0 0 0 -1 forward_v I I I I #
ellipse-curve $-1 -1 $-1 -15.175626435727924 24.284283022752636 0.30000000000000004 0 1 0 0.29999999999999893 0 0 1 F 0 F 1.5707963267948966 #
coedge $-1 -1 $-1 $264 $234 $150 $205 reversed $230 0 $-1 #
edge $-1 -1 $-1 $265 -1.8000000000000005 $152 1.8999999999999999 $204 $266 forward @7 tangent #
face $267 -1 $-1 $146 $151 $4 $-1 $268 forward single #
point $-1 -1 $-1 -14.875626435727925 24.284283022752636 0.30000000000000004 #
point $-1 -1 $-1 -15.175626435727924 24.284283022752636 0 #
edge $-1 -1 $-1 $156 7.6604100891939477e-017 $265 1.5707963267948966 $260 $269 forward @7 unknown #
point $-1 -1 $-1 -15.672709401920013 25.434283022752638 4 #
coedge $-1 -1 $-1 $270 $158 $160 $214 forward $212 0 $-1 #
loop $-1 -1 $-1 $-1 $271 $272 #
ellipse-curve $-1 -1 $-1 -19.578543469535838 24.284283022752636 4 0 0 -1 0 -1.1499999999999948 0 0.69311562277572869 I I #
edge $-1 -1 $-1 $124 -2.3000000000000007 $223 6.8999999999999986 $160 $273 forward @7 unknown #
point $-1 -1 $-1 -19.578543469535838 25.434283022752638 4 #
ATTRIB_CUSTOM-attrib $-1 -1 $-1 $163 $115 @22 generic_tag_attrib_def 2 2 -1 @23 generic_tag_attrib_def  1 5 @5 13196 0 0 #
edge $-1 -1 $-1 $185 -0.82287657097806743 $274 3.0829574966377535 $165 $275 forward @7 tangent #
ATTRIB_CUSTOM-attrib $-1 -1 $-1 $-1 $167 @22 generic_tag_attrib_def 2 2 -1 @23 generic_tag_attrib_def  1 5 @5 14501 0 0 #
face $276 -1 $-1 $277 $278 $4 $-1 $279 forward single #
loop $-1 -1 $-1 $-1 $280 $167 #
plane-surface $-1 -1 $-1 -17.625626423434358 14.279283002979028 3.3999999999999999 0 0 -1 -1 0 0 forward_v I I I I #
coedge $-1 -1 $-1 $169 $189 $270 $281 forward $190 0 $-1 #
vertex $-1 -1 $-1 $214 1 $282 #
straight-curve $-1 -1 $-1 -20.375626435727924 15.084283022752636 2.1999999999999997 -0 -0 -0.99999999999999989 I I #
ATTRIB_CUSTOM-attrib $-1 -1 $-1 $-1 $171 @22 generic_tag_attrib_def 2 2 -1 @23 generic_tag_attrib_def  1 5 @5 13197 0 0 #
face $283 -1 $-1 $248 $284 $4 $-1 $285 forward single #
plane-surface $-1 -1 $-1 -20.375626435727924 21.984283022752635 2.1999999999999997 1 0 0 0 0 -1 forward_v I I I I #
ATTRIB_CUSTOM-attrib $-1 -1 $-1 $174 $128 @22 FDM_feature_attrib_def 1 1 @12 feature_data 58 8 5 0 #
ATTRIB_CUSTOM-attrib $-1 -1 $-1 $-1 $175 @22 generic_tag_attrib_def 2 2 -1 @23 generic_tag_attrib_def  1 5 @5 13224 0 0 #
loop $-1 -1 $-1 $-1 $234 $175 #
plane-surface $-1 -1 $-1 -14.875626435727924 21.984283022752635 2.1999999999999997 -1 0 0 0 0 1 forward_v I I I I #
coedge $-1 -1 $-1 $237 $236 $178 $233 reversed $176 0 $286 #
edge $-1 -1 $-1 $274 0 $287 1.5707963267948963 $178 $288 forward @7 tangent #
coedge $-1 -1 $-1 $204 $289 $180 $235 reversed $230 0 $-1 #
edge $-1 -1 $-1 $152 -2.3000000000000007 $239 6.8999999999999986 $234 $290 forward @7 tangent #
coedge $-1 -1 $-1 $232 $181 $291 $292 forward $176 0 $293 #
coedge $-1 -1 $-1 $181 $232 $192 $249 forward $176 0 $294 #
pcurve $-1 -1 $-1 0 forward { exp_par_cur nubs 1 open 2 
	-1.5707963267948963 1 0 1 
	0 1.0706187120973294 
	1 1.0706187120973294 
	0 
	spline reversed { ref 22 } I I I I 
	} 0 0 #
vertex $-1 -1 $-1 $295 0 $296 #
vertex $-1 -1 $-1 $193 0 $297 #
ellipse-curve $-1 -1 $-1 -15.175626435727924 15.084283022752636 0.29999999999999993 0 1 0 0.30000000000000071 0 -1.1102230246251565e-016 1 F 0 F 1.5707963267948963 #
coedge $-1 -1 $-1 $298 $247 $184 $243 reversed $299 0 $-1 #
edge $-1 -1 $-1 $287 -3.0829574966377535 $186 0.82287657097806743 $242 $300 forward @7 tangent #
point $-1 -1 $-1 -19.578543469535834 14.234283022752635 0 #
edge $-1 -1 $-1 $186 -1.8999999999999999 $301 1.8000000000000005 $247 $302 forward @7 tangent #
point $-1 -1 $-1 -19.578543469535834 13.934283022752638 0.30000000000000004 #
coedge $-1 -1 $-1 $242 $303 $189 $245 reversed $299 0 $-1 #
face $304 -1 $-1 $-1 $190 $4 $-1 $305 forward single #
edge $-1 -1 $-1 $274 2.283097385711427e-017 $240 1.0706187120973294 $192 $306 forward @7 tangent #
straight-curve $-1 -1 $-1 -15.175626435727924 21.984283022752635 0 0 1 0 F -7.2300009999999979 F 2.630001 #
coedge $-1 -1 $-1 $197 $194 $307 $308 forward $100 0 $-1 #
coedge $-1 -1 $-1 $309 $310 $194 $253 reversed $311 0 $-1 #
edge $-1 -1 $-1 $255 -1.0500000000000005 $312 -0.45000000000000023 $194 $313 forward @7 unknown #
coedge $-1 -1 $-1 $195 $314 $309 $315 forward $212 0 $-1 #
vertex $-1 -1 $-1 $315 1 $316 #
straight-curve $-1 -1 $-1 -18.755666898557767 25.434283022752638 4 -1 -0 -0 F -10019.71232146283 F 9980.2876805371707 #
coedge $-1 -1 $-1 $317 $318 $197 $258 reversed $319 0 $-1 #
edge $-1 -1 $-1 $320 0.45000000000000023 $262 1.0500000000000005 $197 $321 forward @7 unknown #
coedge $-1 -1 $-1 $322 $198 $318 $323 forward $261 0 $-1 #
coedge $-1 -1 $-1 $198 $324 $200 $209 reversed $261 0 $-1 #
loop $-1 -1 $-1 $-1 $325 $326 #
vertex $-1 -1 $-1 $323 0 $327 #
straight-curve $-1 -1 $-1 -18.755666898557767 25.434283022752638 4 -1 -0 -0 F -10019.71232146283 F 9980.2876805371707 #
coedge $-1 -1 $-1 $289 $204 $324 $328 reversed $230 0 $-1 #
vertex $-1 -1 $-1 $328 1 $329 #
straight-curve $-1 -1 $-1 -14.875626435727924 24.284283022752636 2.1999999999999997 -0 -0 -0.99999999999999989 I I #
ATTRIB_CUSTOM-attrib $-1 -1 $330 $-1 $206 @22 FDM_feature_attrib_def 1 1 @12 feature_data 37 8 5 0 #
cone-surface $-1 -1 $-1 -15.672709401920013 24.284283022752636 2.1999999999999997 0 0 1 -6.1059823961425108e-017 1.1499999999999995 0 0.69311562277572913 I I -0 1 1.1499999999999995 forward I I I I #
ellipse-curve $-1 -1 $-1 -15.672709401920013 24.284283022752636 4 0 0 -1 -6.1059823961425108e-017 1.1499999999999995 0 0.69311562277572913 I I #
coedge $-1 -1 $-1 $331 $211 $222 $281 reversed $212 0 $-1 #
coedge $-1 -1 $-1 $332 $331 $333 $334 forward $212 0 $-1 #
face $335 -1 $-1 $336 $212 $4 $-1 $337 reversed single #
straight-curve $-1 -1 $-1 -20.375626435727924 21.984283022752635 4 0 -1 0 F -9972.8500010000007 F 10027.150001 #
vertex $-1 -1 $-1 $217 1 $338 #
straight-curve $-1 -1 $-1 -18.755666898557767 14.234283022752642 0 1 0 0 F -1.1528775709780668 F 3.4129584966377529 #
ATTRIB_CUSTOM-attrib $-1 -1 $-1 $-1 $219 @22 generic_tag_attrib_def 2 2 -1 @23 generic_tag_attrib_def  1 5 @5 14500 0 0 #
face $339 -1 $-1 $340 $341 $4 $-1 $342 forward single #
loop $-1 -1 $-1 $-1 $343 $219 #
plane-surface $-1 -1 $-1 -17.955613223962338 14.279283002979028 3.6999999999999997 1 0 0 0 0 -1 forward_v I I I I #
coedge $-1 -1 $-1 $344 $345 $346 $347 reversed $220 0 $-1 #
edge $-1 -1 $-1 $301 7.6604100891939477e-017 $223 1.5707963267948966 $270 $348 forward @7 unknown #
point $-1 -1 $-1 -20.375626435727924 15.084283022752636 4 #
ATTRIB_CUSTOM-attrib $-1 -1 $349 $-1 $226 @22 generic_tag_attrib_def 2 2 -1 @23 generic_tag_attrib_def  1 5 @5 13382 0 0 #
loop $-1 -1 $-1 $-1 $291 $226 #
cone-surface $-1 -1 $-1 -15.672709401920013 15.084283022752636 2.1999999999999997 0 0 1 6.1059823961425108e-017 1.1499999999999995 0 0.69311562277572913 I I -0 1 1.1499999999999995 forward I I I I #
pcurve $-1 -1 $-1 0 forward { exp_par_cur nubs 1 open 2 
	-1.5707963267948963 1 0 1 
	1 2.283097385711427e-017 
	0 2.283097385711427e-017 
	0 
	spline reversed { ref 22 } I I I I 
	} 0 0 #
vertex $-1 -1 $-1 $243 0 $350 #
ellipse-curve $-1 -1 $-1 -15.672709401920013 14.234283022752642 0.29999999999999993 -1 -0 -0 0 0 -0.29999999999999993 1 F 0 F 1.5707963267948963 #
coedge $-1 -1 $-1 $234 $264 $351 $295 reversed $230 0 $-1 #
straight-curve $-1 -1 $-1 -14.875626435727924 21.984283022752635 0.29999999999999993 0 -1 0 F -2.630001 F 7.2300009999999979 #
coedge $-1 -1 $-1 $351 $352 $236 $292 reversed $284 0 $-1 #
edge $-1 -1 $-1 $239 -1.0706187120973294 $287 -2.283097385711427e-017 $291 $353 forward @7 tangent #
pcurve $-1 -1 $-1 0 reversed { exp_par_cur nubs 1 open 2 
	0 1 1.0706187120973294 1 
	1 2.283097385711427e-017 
	1 1.0706187120973294 
	0 
	spline reversed { ref 22 } I I I I 
	} 0 0 #
pcurve $-1 -1 $-1 0 forward { exp_par_cur nubs 1 open 2 
	0 1 1.0706187120973294 1 
	0 2.283097385711427e-017 
	0 1.0706187120973294 
	0 
	spline reversed { ref 22 } I I I I 
	} 0 0 #
edge $-1 -1 $-1 $239 -1.9000000000000001 $354 1.8000000000000005 $289 $355 forward @7 tangent #
point $-1 -1 $-1 -14.875626435727924 15.084283022752636 0.29999999999999982 #
point $-1 -1 $-1 -15.175626435727924 15.084283022752636 0 #
coedge $-1 -1 $-1 $356 $242 $352 $357 reversed $299 0 $-1 #
loop $-1 -1 $-1 $-1 $242 $340 #
straight-curve $-1 -1 $-1 -18.755666898557767 13.934283022752641 0.29999999999999993 -1 0 0 F -3.4129584966377529 F 1.1528775709780668 #
vertex $-1 -1 $-1 $358 0 $359 #
straight-curve $-1 -1 $-1 -19.578543469535834 13.934283022752641 2.1999999999999997 0 0 0.99999999999999989 I I #
coedge $-1 -1 $-1 $247 $360 $331 $358 reversed $299 0 $-1 #
ATTRIB_CUSTOM-attrib $-1 -1 $361 $-1 $248 @22 generic_tag_attrib_def 2 2 -1 @23 generic_tag_attrib_def  1 5 @5 13383 0 0 #
cone-surface $-1 -1 $-1 -19.578543469535834 15.084283022752636 2.1999999999999997 0 0 1 6.1059823961425108e-017 -1.1499999999999995 0 0.69311562277572913 I I -0 1 1.1499999999999995 forward I I I I #
intcurve-curve $-1 -1 $-1 forward { blend_int_cur 21900 full nubs 3 open 10 
	2.283097385711427e-017 3 0.051977744886297181 2 0.13514213670437264 2 0.19197518078677822 2 0.29149847073445173 2 
	0.38998728636037161 2 0.53346847732709535 2 0.64952208040868964 2 0.8356277370023355 2 1.0706187120973294 3 
	-15.672709401920013 14.234283022752638 0 
	-15.655383486957913 14.234283022752638 0 
	-15.638039472470755 14.236094496536587 0 
	-15.593905128412938 14.245100619727573 0 
	-15.567687161210049 14.254837908808767 0 
	-15.526134177759232 14.27608839179133 0 
	-15.509965940108611 14.286053348030759 0 
	-15.467471762106374 14.316209798084859 0 
	-15.442626502323524 14.338433082598112 0 
	-15.397232127939301 14.38635754481485 0 
	-15.376636577268357 14.41203535426353 0 
	-15.330372402325366 14.478075652090862 0 
	-15.306660256245376 14.519797858746291 0 
	-15.269548011097292 14.597952638092359 0 
	-15.255052646934296 14.633884517193714 0 
	-15.222278596035316 14.729111056027183 0 
	-15.206978217355164 14.78941977808871 0 
	-15.182344608211551 14.927613314732188 0 
	-15.175626435727924 15.005952697720971 0 
	-15.175626435727924 15.084283022752636 0 
	0.00076262772175483015 
	
	spline reversed { ref 22 } I I I I 
	null_surface 
	nubs 1 open 2 
	2.283097385711427e-017 1 1.0706187120973294 1 
	0 2.283097385711427e-017 
	0 1.0706187120973294 
	
	nullbs 
	I I 
	0 
	0 
	0 
	
	0 surf1 } I I #
coedge $-1 -1 $-1 $362 $363 $251 $308 reversed $364 0 $-1 #
edge $-1 -1 $-1 $312 0.23503343703372082 $320 0.89500703808968751 $251 $365 reversed @7 unknown #
coedge $-1 -1 $-1 $366 $252 $254 $315 reversed $311 0 $-1 #
coedge $-1 -1 $-1 $252 $366 $362 $367 forward $311 0 $-1 #
loop $-1 -1 $-1 $-1 $366 $368 #
vertex $-1 -1 $-1 $367 1 $369 #
straight-curve $-1 -1 $-1 -17.955613223962342 25.434283022752638 2.9499999999999997 0 0 -0.99999999999999989 I I #
coedge $-1 -1 $-1 $254 $370 $371 $372 forward $212 0 $-1 #
edge $-1 -1 $-1 $373 1.6675000098868047 $255 1.8975000098868087 $254 $374 reversed @7 unknown #
point $-1 -1 $-1 -17.955613223962342 25.434283022752638 4 #
coedge $-1 -1 $-1 $375 $257 $363 $376 forward $319 0 $-1 #
coedge $-1 -1 $-1 $257 $375 $259 $323 reversed $319 0 $-1 #
loop $-1 -1 $-1 $-1 $375 $377 #
vertex $-1 -1 $-1 $376 0 $378 #
straight-curve $-1 -1 $-1 -17.295639622906375 25.434283022752638 2.9499999999999997 0 0 0.99999999999999989 I I #
coedge $-1 -1 $-1 $379 $259 $380 $381 forward $261 0 $-1 #
edge $-1 -1 $-1 $262 -1.8975000098868087 $382 -1.6675000098868047 $259 $383 reversed @7 unknown #
coedge $-1 -1 $-1 $260 $384 $264 $328 forward $261 0 $-1 #
coedge $-1 -1 $-1 $385 $386 $387 $388 forward $261 0 $-1 #
face $389 -1 $-1 $390 $261 $4 $-1 $391 reversed single #
point $-1 -1 $-1 -17.295639622906375 25.434283022752638 4 #
edge $-1 -1 $-1 $354 -6.8999999999999986 $265 2.3000000000000007 $264 $392 forward @7 unknown #
point $-1 -1 $-1 -14.875626435727924 24.284283022752636 4 #
ATTRIB_CUSTOM-attrib $-1 -1 $-1 $267 $206 @22 generic_tag_attrib_def 2 2 -1 @23 generic_tag_attrib_def  1 5 @5 13364 0 0 #
coedge $-1 -1 $-1 $271 $270 $303 $358 forward $212 0 $-1 #
coedge $-1 -1 $-1 $393 $271 $394 $395 forward $212 0 $-1 #
coedge $-1 -1 $-1 $343 $396 $271 $334 reversed $278 0 $-1 #
edge $-1 -1 $-1 $397 -4.1974999901131902 $398 -3.9674999901131969 $271 $399 reversed @7 unknown #
ATTRIB_CUSTOM-attrib $-1 -1 $-1 $-1 $272 @22 generic_tag_attrib_def 2 2 -1 @23 generic_tag_attrib_def  1 5 @5 13220 7453 0 #
face $400 -1 $-1 $368 $401 $4 $-1 $402 forward single #
plane-surface $-1 -1 $-1 -18.755666898557767 21.984283022752635 4 0 0 -1 -1 0 0 forward_v I I I I #
point $-1 -1 $-1 -15.672709401920013 14.234283022752642 0 #
ATTRIB_CUSTOM-attrib $-1 -1 $-1 $-1 $277 @22 generic_tag_attrib_def 2 2 -1 @23 generic_tag_attrib_def  1 5 @5 14499 0 0 #
face $403 -1 $-1 $272 $299 $4 $-1 $404 reversed single #
loop $-1 -1 $-1 $-1 $405 $277 #
plane-surface $-1 -1 $-1 -17.295639622906378 14.279283002979028 3.6999999999999997 -1 0 0 0 0 1 forward_v I I I I #
coedge $-1 -1 $-1 $406 $333 $360 $407 reversed $278 0 $-1 #
coedge $-1 -1 $-1 $408 $280 $409 $410 reversed $220 0 $-1 #
coedge $-1 -1 $-1 $280 $408 $406 $411 reversed $220 0 $-1 #
coedge $-1 -1 $-1 $360 $412 $280 $347 forward $299 0 $-1 #
edge $-1 -1 $-1 $413 -0.89500703808968751 $414 -0.23503343703372082 $346 $415 reversed @7 unknown #
ellipse-curve $-1 -1 $-1 -19.578543469535834 15.084283022752636 4 0 0 -1 6.1059823961425108e-017 -1.1499999999999995 0 0.69311562277572913 I I #
ATTRIB_CUSTOM-attrib $-1 -1 $-1 $283 $226 @22 FDM_feature_attrib_def 1 1 @12 feature_data 38 8 5 0 #
point $-1 -1 $-1 -15.672709401920013 13.934283022752641 0.29999999999999982 #
coedge $-1 -1 $-1 $416 $291 $289 $295 forward $284 0 $-1 #
coedge $-1 -1 $-1 $291 $416 $298 $357 forward $284 0 $-1 #
intcurve-curve $-1 -1 $-1 reversed { blend_int_cur 21900 full nubs 3 open 10 
	2.283097385711427e-017 3 0.051977744886297181 2 0.13514213670437264 2 0.19197518078677822 2 0.29149847073445173 2 
	0.38998728636037161 2 0.53346847732709535 2 0.64952208040868964 2 0.8356277370023355 2 1.0706187120973294 3 
	-15.672709401920013 13.934283022752638 0.30000000000000004 
	-15.63479584893156 13.934283022752638 0.30000000000000004 
	-15.596908045059241 13.93830537645287 0.30000000000000004 
	-15.503761328550649 13.957313040928707 0.30000000000000004 
	-15.451923149653418 13.977085928028899 0.30000000000000004 
	-15.375302044161792 14.01627049104065 0.30000000000000004 
	-15.346973108652303 14.033856609358981 0.30000000000000004 
	-15.275238155349246 14.084764089821441 0.30000000000000004 
	-15.236368134274471 14.119939759588966 0.30000000000000004 
	-15.168003729701731 14.192114503009478 0.30000000000000004 
	-15.138455228175065 14.229164719101092 0.30000000000000004 
	-15.073702581966753 14.321596585571726 0.30000000000000004 
	-15.042048521750605 14.377663014715719 0.30000000000000004 
	-14.993383805966786 14.480146173814486 0.30000000000000004 
	-14.974785120182785 14.526369935604606 0.30000000000000004 
	-14.933153905198665 14.647331379235393 0.30000000000000004 
	-14.914186177294503 14.722454345079235 0.30000000000000004 
	-14.883777268987012 14.893047073086731 0.30000000000000004 
	-14.875626435727924 14.988663459514964 0.30000000000000004 
	-14.875626435727924 15.084283022752636 0.30000000000000004 
	0.00076262772175483015 
	
	spline reversed { ref 22 } I I I I 
	null_surface 
	nubs 1 open 2 
	2.283097385711427e-017 1 1.0706187120973294 1 
	1 2.283097385711427e-017 
	1 1.0706187120973294 
	
	nullbs 
	I I 
	0 
	0 
	0 
	
	0 surf1 } I I #
vertex $-1 -1 $-1 $417 0 $418 #
straight-curve $-1 -1 $-1 -14.875626435727924 15.084283022752636 2.1999999999999997 0 0 0.99999999999999989 I I #
coedge $-1 -1 $-1 $412 $298 $385 $419 reversed $299 0 $-1 #
edge $-1 -1 $-1 $420 -1.8000000000000005 $287 1.9000000000000001 $298 $421 forward @7 tangent #
edge $-1 -1 $-1 $301 -0.82287657097806743 $397 0.80005367459542498 $303 $422 forward @7 unknown #
point $-1 -1 $-1 -19.578543469535834 13.934283022752641 4 #
coedge $-1 -1 $-1 $303 $346 $343 $407 forward $299 0 $-1 #
ATTRIB_CUSTOM-attrib $-1 -1 $-1 $304 $248 @22 FDM_feature_attrib_def 1 1 @12 feature_data 39 8 5 0 #
coedge $-1 -1 $-1 $423 $307 $310 $367 reversed $364 0 $-1 #
coedge $-1 -1 $-1 $307 $423 $317 $376 reversed $364 0 $-1 #
loop $-1 -1 $-1 $-1 $423 $424 #
straight-curve $-1 -1 $-1 -18.190646660996062 25.434283022752638 3.3999999999999999 -1 -0 -0 F -10019.147301225268 F 9980.8527007747325 #
coedge $-1 -1 $-1 $310 $309 $425 $426 reversed $311 0 $-1 #
edge $-1 -1 $-1 $427 0.11500001977361052 $312 0.3450000197736145 $310 $428 reversed @7 unknown #
face $429 -1 $-1 $424 $311 $4 $-1 $430 forward single #
point $-1 -1 $-1 -17.955613223962342 25.434283022752638 3.3999999999999999 #
coedge $-1 -1 $-1 $314 $431 $432 $433 reversed $212 0 $-1 #
coedge $-1 -1 $-1 $434 $425 $314 $372 reversed $435 0 $-1 #
edge $-1 -1 $-1 $436 -0.66341215276167631 $373 0.80005367459542498 $371 $437 reversed @7 unknown #
vertex $-1 -1 $-1 $372 1 $438 #
straight-curve $-1 -1 $-1 -17.955613223962338 23.536783012865829 4 0 -1 0 F -9971.2975010098871 F 10028.702500990114 #
coedge $-1 -1 $-1 $318 $317 $439 $440 reversed $319 0 $-1 #
edge $-1 -1 $-1 $320 -0.3450000197736145 $441 -0.11500001977361052 $317 $442 reversed @7 unknown #
face $443 -1 $-1 $326 $319 $4 $-1 $444 forward single #
point $-1 -1 $-1 -17.295639622906375 25.434283022752638 3.3999999999999999 #
coedge $-1 -1 $-1 $445 $322 $446 $447 reversed $261 0 $-1 #
coedge $-1 -1 $-1 $439 $448 $322 $381 reversed $435 0 $-1 #
edge $-1 -1 $-1 $382 1.4600272756513917 $449 2.9235409033993385 $380 $450 reversed @7 unknown #
vertex $-1 -1 $-1 $440 0 $451 #
straight-curve $-1 -1 $-1 -17.295639622906378 23.536783012865829 4 0 1 0 F -10028.702500990114 F 9971.2975010098871 #
coedge $-1 -1 $-1 $324 $385 $416 $417 reversed $261 0 $-1 #
coedge $-1 -1 $-1 $384 $325 $356 $419 forward $261 0 $-1 #
coedge $-1 -1 $-1 $325 $452 $453 $454 forward $261 0 $-1 #
coedge $-1 -1 $-1 $455 $405 $325 $388 reversed $341 0 $-1 #
edge $-1 -1 $-1 $456 3.9674999901131969 $457 4.1974999901131902 $325 $458 reversed @7 unknown #
ATTRIB_CUSTOM-attrib $-1 -1 $-1 $-1 $326 @22 generic_tag_attrib_def 2 2 -1 @23 generic_tag_attrib_def  1 5 @5 13220 32650 0 #
face $459 -1 $-1 $460 $461 $4 $-1 $462 reversed single #
plane-surface $-1 -1 $-1 -18.755666898557767 21.984283022752635 4 0 0 -1 -1 0 0 forward_v I I I I #
straight-curve $-1 -1 $-1 -14.875626435727924 21.984283022752635 4 0 1 0 F -10027.150001 F 9972.8500010000007 #
coedge $-1 -1 $-1 $431 $332 $463 $464 reversed $212 0 $-1 #
coedge $-1 -1 $-1 $465 $466 $332 $395 reversed $401 0 $-1 #
edge $-1 -1 $-1 $398 -0.80005367459542498 $467 0.66341215276167631 $394 $468 reversed @7 unknown #
coedge $-1 -1 $-1 $333 $406 $465 $469 reversed $278 0 $-1 #
vertex $-1 -1 $-1 $407 1 $470 #
vertex $-1 -1 $-1 $469 0 $471 #
straight-curve $-1 -1 $-1 -17.955613223962338 18.131783012865831 4 0 -1 0 F -9976.7025010098878 F 10023.297500990113 #
ATTRIB_CUSTOM-attrib $-1 -1 $-1 $-1 $336 @22 generic_tag_attrib_def 2 2 -1 @23 generic_tag_attrib_def  1 5 @5 13221 0 0 #
loop $-1 -1 $-1 $-1 $465 $336 #
plane-surface $-1 -1 $-1 -18.755666898557767 14.164283022752635 2.5000000000000004 0 1 0 0 0 1 forward_v I I I I #
ATTRIB_CUSTOM-attrib $-1 -1 $-1 $-1 $340 @22 generic_tag_attrib_def 2 2 -1 @23 generic_tag_attrib_def  1 5 @5 13223 0 0 #
plane-surface $-1 -1 $-1 -18.755666898557767 13.934283022752641 2.1999999999999997 0 1 0 0 0 1 forward_v I I I I #
coedge $-1 -1 $-1 $387 $409 $412 $472 reversed $341 0 $-1 #
coedge $-1 -1 $-1 $396 $343 $345 $411 forward $278 0 $-1 #
edge $-1 -1 $-1 $414 0.45000000000000023 $397 1.0500000000000005 $360 $473 forward @7 unknown #
coedge $-1 -1 $-1 $345 $344 $474 $475 reversed $220 0 $-1 #
coedge $-1 -1 $-1 $405 $455 $344 $410 forward $341 0 $-1 #
edge $-1 -1 $-1 $476 0.11499998022639346 $413 0.34499998022638678 $409 $477 reversed @7 unknown #
edge $-1 -1 $-1 $414 -0.34499998022638678 $478 -0.11499998022639346 $406 $479 reversed @7 unknown #
coedge $-1 -1 $-1 $346 $356 $405 $472 forward $299 0 $-1 #
vertex $-1 -1 $-1 $347 0 $480 #
vertex $-1 -1 $-1 $347 1 $481 #
straight-curve $-1 -1 $-1 -18.190646660996062 13.934283022752641 3.3999999999999999 1 0 0 F -9980.8527007747325 F 10019.147301225268 #
coedge $-1 -1 $-1 $352 $351 $384 $417 forward $284 0 $-1 #
edge $-1 -1 $-1 $354 1.5707963267948966 $420 3.1415926535897931 $384 $482 forward @7 unknown #
point $-1 -1 $-1 -14.875626435727924 15.084283022752636 4 #
edge $-1 -1 $-1 $457 1.4600272756513917 $420 3.0829574966377535 $356 $483 forward @7 unknown #
vertex $-1 -1 $-1 $357 0 $484 #
straight-curve $-1 -1 $-1 -15.672709401920013 13.934283022752641 2.1999999999999997 -0 -0 -0.99999999999999989 I I #
straight-curve $-1 -1 $-1 -18.755666898557767 13.934283022752641 4 1 0 0 F -9980.2876805371707 F 10019.71232146283 #
coedge $-1 -1 $-1 $363 $362 $485 $486 reversed $364 0 $-1 #
face $487 -1 $-1 $377 $364 $4 $-1 $488 reversed single #
coedge $-1 -1 $-1 $371 $485 $366 $426 forward $435 0 $-1 #
edge $-1 -1 $-1 $427 0.29999999999999988 $373 0.90000000000000002 $425 $489 forward @7 unknown #
vertex $-1 -1 $-1 $426 0 $490 #
straight-curve $-1 -1 $-1 -17.955613223962338 25.089283002979023 3.3999999999999999 0 -1 0 F -9969.7450010197736 F 10030.255000980227 #
ATTRIB_CUSTOM-attrib $-1 -1 $-1 $-1 $368 @22 generic_tag_attrib_def 2 2 -1 @23 generic_tag_attrib_def  1 5 @5 14484 0 0 #
plane-surface $-1 -1 $-1 -17.955613223962338 25.089283002979023 3.6999999999999997 1 0 0 0 0 -1 forward_v I I I I #
coedge $-1 -1 $-1 $370 $393 $491 $492 forward $212 0 $-1 #
coedge $-1 -1 $-1 $493 $494 $370 $433 forward $495 0 $-1 #
edge $-1 -1 $-1 $436 -3.1415926535897931 $496 -1.5707963267948966 $432 $497 forward @7 unknown #
coedge $-1 -1 $-1 $498 $371 $494 $499 reversed $435 0 $-1 #
loop $-1 -1 $-1 $-1 $425 $500 #
vertex $-1 -1 $-1 $433 0 $501 #
straight-curve $-1 -1 $-1 -18.755666898557767 25.204283022752634 4 -1 -0 -0 F -10019.71232146283 F 9980.2876805371707 #
point $-1 -1 $-1 -17.955613223962342 25.204283022752634 4 #
coedge $-1 -1 $-1 $485 $380 $375 $440 forward $435 0 $-1 #
edge $-1 -1 $-1 $382 -0.90000000000000002 $441 -0.29999999999999988 $439 $502 forward @7 unknown #
vertex $-1 -1 $-1 $486 0 $503 #
straight-curve $-1 -1 $-1 -17.295639622906378 25.089283002979023 3.3999999999999999 0 1 0 F -10030.255000980227 F 9969.7450010197736 #
ATTRIB_CUSTOM-attrib $-1 -1 $-1 $-1 $377 @22 generic_tag_attrib_def 2 2 -1 @23 generic_tag_attrib_def  1 5 @5 14483 0 0 #
plane-surface $-1 -1 $-1 -17.295639622906378 25.089283002979023 3.6999999999999997 -1 0 0 0 0 1 forward_v I I I I #
coedge $-1 -1 $-1 $452 $379 $504 $505 forward $261 0 $-1 #
coedge $-1 -1 $-1 $506 $507 $379 $447 forward $508 0 $-1 #
edge $-1 -1 $-1 $509 -1.5707963267948966 $449 -7.6604100891939477e-017 $446 $510 forward @7 unknown #
coedge $-1 -1 $-1 $380 $498 $506 $511 reversed $435 0 $-1 #
vertex $-1 -1 $-1 $381 1 $512 #
straight-curve $-1 -1 $-1 -18.755666898557767 25.204283022752634 4 -1 -0 -0 F -10019.71232146283 F 9980.2876805371707 #
point $-1 -1 $-1 -17.295639622906375 25.204283022752634 4 #
coedge $-1 -1 $-1 $386 $445 $513 $514 reversed $261 0 $-1 #
coedge $-1 -1 $-1 $515 $516 $386 $454 reversed $401 0 $-1 #
edge $-1 -1 $-1 $517 -2.9235409033993385 $456 -1.4600272756513917 $453 $518 reversed @7 unknown #
coedge $-1 -1 $-1 $409 $387 $516 $519 reversed $341 0 $-1 #
vertex $-1 -1 $-1 $388 0 $520 #
vertex $-1 -1 $-1 $472 0 $521 #
straight-curve $-1 -1 $-1 -17.295639622906378 18.131783012865831 4 0 1 0 F -10023.297500990113 F 9976.7025010098878 #
ATTRIB_CUSTOM-attrib $-1 -1 $-1 $-1 $390 @22 generic_tag_attrib_def 2 2 -1 @23 generic_tag_attrib_def  1 5 @5 13201 0 0 #
face $522 -1 $-1 $523 $524 $4 $-1 $525 forward single #
loop $-1 -1 $-1 $-1 $526 $390 #
plane-surface $-1 -1 $-1 -18.755666898557767 21.984283022752628 0.20000000000000015 0 0 -1 -1 0 0 forward_v I I I I #
coedge $-1 -1 $-1 $527 $528 $393 $464 forward $524 0 $-1 #
edge $-1 -1 $-1 $529 -1.5707963267948966 $467 -7.6604100891939477e-017 $463 $530 forward @7 unknown #
coedge $-1 -1 $-1 $474 $394 $396 $469 forward $401 0 $-1 #
coedge $-1 -1 $-1 $394 $531 $527 $532 reversed $401 0 $-1 #
vertex $-1 -1 $-1 $395 1 $533 #
straight-curve $-1 -1 $-1 -18.755666898557767 14.164283022752635 4 1 0 0 F -9980.2876805371707 F 10019.71232146283 #
edge $-1 -1 $-1 $398 -0.90000000000000002 $478 -0.29999999999999988 $465 $534 forward @7 unknown #
point $-1 -1 $-1 -17.955613223962342 13.934283022752641 4 #
point $-1 -1 $-1 -17.955613223962342 14.164283022752635 4 #
edge $-1 -1 $-1 $457 -1.0500000000000005 $413 -0.45000000000000023 $412 $535 forward @7 unknown #
straight-curve $-1 -1 $-1 -17.955613223962342 13.934283022752641 2.9499999999999997 0 0 0.99999999999999989 I I #
coedge $-1 -1 $-1 $516 $465 $408 $475 forward $401 0 $-1 #
edge $-1 -1 $-1 $478 0.23503343703372082 $476 0.89500703808968751 $474 $536 forward @7 unknown #
vertex $-1 -1 $-1 $410 0 $537 #
straight-curve $-1 -1 $-1 -17.295639622906378 14.279283002979028 3.3999999999999999 0 1 0 F -10019.445000980226 F 9980.5550010197749 #
vertex $-1 -1 $-1 $475 0 $538 #
straight-curve $-1 -1 $-1 -17.955613223962338 14.279283002979028 3.3999999999999999 0 -1 0 F -9980.5550010197749 F 10019.445000980226 #
point $-1 -1 $-1 -17.295639622906375 13.934283022752641 3.3999999999999999 #
point $-1 -1 $-1 -17.955613223962342 13.934283022752641 3.3999999999999999 #
ellipse-curve $-1 -1 $-1 -15.672709401920013 15.084283022752636 4 0 0 -1 6.1059823961425108e-017 1.1499999999999995 0 0.69311562277572913 I I #
straight-curve $-1 -1 $-1 -18.755666898557767 13.934283022752641 4 1 0 0 F -9980.2876805371707 F 10019.71232146283 #
point $-1 -1 $-1 -15.672709401920013 13.934283022752641 4 #
coedge $-1 -1 $-1 $425 $439 $423 $486 forward $435 0 $-1 #
edge $-1 -1 $-1 $441 -0.89500703808968751 $427 -0.23503343703372082 $485 $539 forward @7 unknown #
ATTRIB_CUSTOM-attrib $-1 -1 $-1 $-1 $424 @22 generic_tag_attrib_def 2 2 -1 @23 generic_tag_attrib_def  1 5 @5 14482 0 0 #
plane-surface $-1 -1 $-1 -17.625626423434358 25.089283002979023 3.3999999999999999 0 0 -1 -1 0 0 forward_v I I I I #
straight-curve $-1 -1 $-1 -17.955613223962342 25.204283022752634 3.1000000000000001 0 0 0.99999999999999989 I I #
point $-1 -1 $-1 -17.955613223962342 25.204283022752634 3.3999999999999999 #
coedge $-1 -1 $-1 $540 $541 $431 $492 reversed $542 0 $-1 #
edge $-1 -1 $-1 $529 -6.6699999999999982 $496 2.0700000000000038 $491 $543 reversed @7 unknown #
coedge $-1 -1 $-1 $544 $432 $541 $545 forward $495 0 $-1 #
coedge $-1 -1 $-1 $432 $544 $434 $499 forward $495 0 $-1 #
loop $-1 -1 $-1 $-1 $494 $546 #
vertex $-1 -1 $-1 $492 1 $547 #
ellipse-curve $-1 -1 $-1 -19.419079051319443 24.054283022752635 4 0 0 1 -6.1059823961425108e-017 -1.1499999999999957 0 0.69311562277572891 I I #
coedge $-1 -1 $-1 $448 $434 $548 $549 forward $435 0 $-1 #
edge $-1 -1 $-1 $550 -2.3000000000000007 $436 1.4999999999999998 $434 $551 forward @7 tangent #
face $552 -1 $-1 $546 $435 $4 $-1 $553 forward single #
point $-1 -1 $-1 -19.419079051319443 25.204283022752634 4 #
straight-curve $-1 -1 $-1 -17.295639622906375 25.204283022752634 3.1000000000000001 -0 -0 -0.99999999999999989 I I #
point $-1 -1 $-1 -17.295639622906375 25.204283022752634 3.3999999999999999 #
coedge $-1 -1 $-1 $554 $555 $445 $505 reversed $556 0 $-1 #
edge $-1 -1 $-1 $509 -2.0700000000000003 $557 6.6699999999999982 $504 $558 reversed @7 unknown #
coedge $-1 -1 $-1 $559 $446 $448 $511 forward $508 0 $-1 #
coedge $-1 -1 $-1 $446 $559 $554 $560 forward $508 0 $-1 #
loop $-1 -1 $-1 $-1 $506 $561 #
vertex $-1 -1 $-1 $447 0 $562 #
ellipse-curve $-1 -1 $-1 -15.832125995158428 24.054283022752632 4 0 0 1 -6.1059823961425108e-017 1.1499999999999995 0 0.69311562277572913 I I #
edge $-1 -1 $-1 $449 -1.4999999999999998 $563 2.3000000000000007 $448 $564 forward @7 tangent #
point $-1 -1 $-1 -15.832125995158428 25.204283022752634 4 #
coedge $-1 -1 $-1 $565 $566 $452 $514 forward $567 0 $-1 #
edge $-1 -1 $-1 $517 -3.1415926535897931 $557 -1.5707963267948966 $513 $568 forward @7 unknown #
coedge $-1 -1 $-1 $531 $453 $566 $569 reversed $401 0 $-1 #
coedge $-1 -1 $-1 $453 $474 $455 $519 forward $401 0 $-1 #
vertex $-1 -1 $-1 $454 0 $570 #
straight-curve $-1 -1 $-1 -18.755666898557767 14.164283022752635 4 1 0 0 F -9980.2876805371707 F 10019.71232146283 #
edge $-1 -1 $-1 $476 0.29999999999999988 $456 0.90000000000000002 $516 $571 forward @7 unknown #
point $-1 -1 $-1 -17.295639622906375 14.164283022752635 4 #
point $-1 -1 $-1 -17.295639622906375 13.934283022752641 4 #
ATTRIB_CUSTOM-attrib $-1 -1 $572 $-1 $460 @22 generic_tag_attrib_def 2 2 -1 @23 generic_tag_attrib_def  1 5 @5 13321 0 0 #
face $573 -1 $-1 $574 $567 $4 $-1 $575 forward single #
loop $-1 -1 $-1 $-1 $576 $460 #
cone-surface $-1 -1 $-1 -19.419079051319443 15.314283022752633 2.5000000000000004 0 0 1 6.1059823961425108e-017 -1.1499999999999995 0 0.69311562277572913 I I 0 -1 1.1499999999999995 forward I I I I #
coedge $-1 -1 $-1 $577 $578 $576 $579 forward $461 0 $-1 #
coedge $-1 -1 $-1 $576 $463 $466 $532 forward $524 0 $-1 #
coedge $-1 -1 $-1 $463 $576 $540 $580 forward $524 0 $-1 #
vertex $-1 -1 $-1 $464 0 $581 #
ellipse-curve $-1 -1 $-1 -19.419079051319443 15.314283022752633 4 0 0 1 6.1059823961425108e-017 -1.1499999999999995 0 0.69311562277572913 I I #
coedge $-1 -1 $-1 $466 $515 $577 $582 forward $401 0 $-1 #
edge $-1 -1 $-1 $467 -1.4999999999999998 $583 2.3000000000000007 $466 $584 forward @7 tangent #
point $-1 -1 $-1 -19.419079051319443 14.164283022752635 4 #
straight-curve $-1 -1 $-1 -17.955613223962342 14.164283022752635 3.1000000000000001 0 0 -0.99999999999999989 I I #
straight-curve $-1 -1 $-1 -17.295639622906375 13.934283022752641 2.9499999999999997 0 0 -0.99999999999999989 I I #
straight-curve $-1 -1 $-1 -18.190646660996062 14.164283022752635 3.3999999999999999 1 0 0 F -9980.8527007747325 F 10019.147301225268 #
point $-1 -1 $-1 -17.295639622906375 14.164283022752635 3.3999999999999999 #
point $-1 -1 $-1 -17.955613223962342 14.164283022752635 3.3999999999999999 #
straight-curve $-1 -1 $-1 -18.190646660996062 25.204283022752634 3.3999999999999999 -1 -0 -0 F -10019.147301225268 F 9980.8527007747325 #
coedge $-1 -1 $-1 $585 $491 $528 $580 reversed $542 0 $-1 #
coedge $-1 -1 $-1 $491 $585 $493 $545 reversed $542 0 $-1 #
loop $-1 -1 $-1 $-1 $540 $586 #
straight-curve $-1 -1 $-1 -20.216162017511529 21.984283022752631 4 0 -1 0 F -9972.8500010000007 F 10027.150001 #
coedge $-1 -1 $-1 $494 $493 $587 $588 reversed $495 0 $-1 #
edge $-1 -1 $-1 $496 -1.4999999999999998 $589 2.3000000000000007 $541 $590 forward @7 tangent #
face $591 -1 $-1 $586 $495 $4 $-1 $592 forward single #
point $-1 -1 $-1 -20.216162017511529 24.054283022752635 4 #
coedge $-1 -1 $-1 $587 $593 $498 $549 reversed $461 0 $-1 #
edge $-1 -1 $-1 $550 -0.83230000000000193 $563 3.667799999999998 $498 $594 forward @7 unknown #
vertex $-1 -1 $-1 $549 0 $595 #
straight-curve $-1 -1 $-1 -19.419079051319443 25.204283022752634 2.5000000000000004 0 0 0.99999999999999989 I I #
ATTRIB_CUSTOM-attrib $-1 -1 $-1 $-1 $500 @22 generic_tag_attrib_def 2 2 -1 @23 generic_tag_attrib_def  2 5 @5 13203 25292 0 5 @5 13203 6041 0 #
plane-surface $-1 -1 $-1 -18.755666898557767 25.204283022752634 2.5000000000000004 0 -1 0 0 0 -1 forward_v I I I I #
coedge $-1 -1 $-1 $596 $504 $507 $560 reversed $556 0 $-1 #
coedge $-1 -1 $-1 $504 $596 $565 $597 reversed $556 0 $-1 #
loop $-1 -1 $-1 $-1 $555 $574 #
vertex $-1 -1 $-1 $505 1 $598 #
straight-curve $-1 -1 $-1 -15.035043028966342 21.984283022752631 4 0 1 0 F -10027.150001 F 9972.8500010000007 #
coedge $-1 -1 $-1 $507 $506 $593 $599 reversed $508 0 $-1 #
edge $-1 -1 $-1 $600 -2.3000000000000007 $509 1.4999999999999998 $554 $601 forward @7 tangent #
face $602 -1 $-1 $500 $508 $4 $-1 $603 forward single #
point $-1 -1 $-1 -15.035043028966342 24.054283022752632 4 #
vertex $-1 -1 $-1 $599 1 $604 #
straight-curve $-1 -1 $-1 -15.832125995158428 25.204283022752634 2.5000000000000004 -0 -0 -0.99999999999999989 I I #
coedge $-1 -1 $-1 $605 $513 $555 $597 forward $567 0 $-1 #
coedge $-1 -1 $-1 $513 $605 $515 $569 forward $567 0 $-1 #
loop $-1 -1 $-1 $-1 $566 $523 #
ellipse-curve $-1 -1 $-1 -15.832125995158428 15.314283022752633 4 0 0 1 6.1059823961425108e-017 1.1499999999999995 0 0.69311562277572913 I I #
edge $-1 -1 $-1 $606 -2.3000000000000007 $517 1.4999999999999998 $515 $607 forward @7 tangent #
point $-1 -1 $-1 -15.832125995158428 14.164283022752635 4 #
straight-curve $-1 -1 $-1 -17.295639622906375 14.164283022752635 3.1000000000000001 0 0 0.99999999999999989 I I #
ATTRIB_CUSTOM-attrib $-1 -1 $-1 $522 $460 @22 FDM_feature_attrib_def 1 1 @12 feature_data 36 8 5 0 #
ATTRIB_CUSTOM-attrib $-1 -1 $608 $-1 $523 @22 FDM_feature_attrib_def 1 1 @12 feature_data 35 8 5 0 #
face $609 -1 $-1 $561 $556 $4 $-1 $610 forward single #
cone-surface $-1 -1 $-1 -15.832125995158428 15.314283022752633 2.5000000000000004 0 0 1 6.1059823961425108e-017 1.1499999999999995 0 0.69311562277572913 I I 0 -1 1.1499999999999995 forward I I I I #
coedge $-1 -1 $-1 $528 $527 $526 $579 reversed $524 0 $-1 #
coedge $-1 -1 $-1 $611 $526 $531 $582 reversed $461 0 $-1 #
coedge $-1 -1 $-1 $526 $587 $585 $612 reversed $461 0 $-1 #
edge $-1 -1 $-1 $613 -1.5707963267948966 $583 -7.6604100891939477e-017 $526 $614 forward @7 unknown #
edge $-1 -1 $-1 $613 -2.3000000000000007 $529 1.4999999999999998 $540 $615 forward @7 tangent #
point $-1 -1 $-1 -20.216162017511529 15.314283022752633 4 #
edge $-1 -1 $-1 $606 -3.8011745454545434 $583 0.86256545454545652 $531 $616 forward @7 unknown #
vertex $-1 -1 $-1 $582 1 $617 #
straight-curve $-1 -1 $-1 -19.419079051319443 14.164283022752635 2.5000000000000004 0 0 -0.99999999999999989 I I #
coedge $-1 -1 $-1 $541 $540 $578 $612 forward $542 0 $-1 #
face $618 -1 $-1 $171 $542 $4 $-1 $619 forward single #
coedge $-1 -1 $-1 $578 $548 $544 $588 forward $461 0 $-1 #
edge $-1 -1 $-1 $550 -3.1415926535897931 $589 -1.5707963267948966 $587 $620 forward @7 unknown #
vertex $-1 -1 $-1 $588 1 $621 #
straight-curve $-1 -1 $-1 -20.216162017511529 24.054283022752635 2.5000000000000004 0 0 -0.99999999999999989 I I #
ATTRIB_CUSTOM-attrib $-1 -1 $622 $-1 $546 @22 generic_tag_attrib_def 2 2 -1 @23 generic_tag_attrib_def  1 5 @5 13200 0 0 #
cone-surface $-1 -1 $-1 -19.419079051319443 24.054283022752635 2.5000000000000004 0 0 1 -6.1059823961425108e-017 -1.1499999999999957 0 0.69311562277572891 I I 0 -1 1.1499999999999957 forward I I I I #
coedge $-1 -1 $-1 $548 $623 $559 $599 forward $461 0 $-1 #
straight-curve $-1 -1 $-1 -18.755666898557767 25.204283022752634 0.20000000000000015 0.79708296619208796 0 0 I I #
point $-1 -1 $-1 -19.419079051319443 25.204283022752634 0.20000000000000015 #
coedge $-1 -1 $-1 $555 $554 $623 $624 forward $556 0 $-1 #
edge $-1 -1 $-1 $557 -1.4999999999999998 $625 2.3000000000000007 $555 $626 forward @7 tangent #
point $-1 -1 $-1 -15.035043028966342 15.314283022752633 4 #
edge $-1 -1 $-1 $600 -1.5707963267948966 $563 -7.6604100891939477e-017 $593 $627 forward @7 unknown #
vertex $-1 -1 $-1 $624 0 $628 #
straight-curve $-1 -1 $-1 -15.035043028966342 24.054283022752632 2.5000000000000004 0 0 0.99999999999999989 I I #
ATTRIB_CUSTOM-attrib $-1 -1 $629 $-1 $561 @22 FDM_feature_attrib_def 1 1 @12 feature_data 34 8 5 0 #
cone-surface $-1 -1 $-1 -15.832125995158428 24.054283022752632 2.5000000000000004 0 0 1 -6.1059823961425108e-017 1.1499999999999995 0 0.69311562277572913 I I 0 -1 1.1499999999999995 forward I I I I #
point $-1 -1 $-1 -15.832125995158428 25.204283022752634 0.20000000000000015 #
coedge $-1 -1 $-1 $566 $565 $611 $630 reversed $567 0 $-1 #
vertex $-1 -1 $-1 $569 0 $631 #
straight-curve $-1 -1 $-1 -15.832125995158428 14.164283022752635 2.5000000000000004 0 0 0.99999999999999989 I I #
ATTRIB_CUSTOM-attrib $-1 -1 $-1 $573 $523 @22 generic_tag_attrib_def 2 2 -1 @23 generic_tag_attrib_def  1 5 @5 13374 0 0 #
ATTRIB_CUSTOM-attrib $-1 -1 $-1 $-1 $574 @22 generic_tag_attrib_def 2 2 -1 @23 generic_tag_attrib_def  1 5 @5 13222 0 0 #
plane-surface $-1 -1 $-1 -15.035043028966342 21.984283022752628 2.5000000000000004 -1 0 0 0 0 1 forward_v I I I I #
coedge $-1 -1 $-1 $623 $577 $605 $630 forward $461 0 $-1 #
edge $-1 -1 $-1 $613 -5.7999999999999972 $589 1.8000000000000069 $585 $632 forward @7 unknown #
vertex $-1 -1 $-1 $579 0 $633 #
ellipse-curve $-1 -1 $-1 -19.419079051319443 15.314283022752633 0.20000000000000015 0 0 1 6.1059823961425108e-017 -1.1499999999999995 0 0.69311562277572913 I I #
straight-curve $-1 -1 $-1 -20.216162017511529 15.314283022752633 2.5000000000000004 0 0 0.99999999999999989 I I #
straight-curve $-1 -1 $-1 -18.755666898557767 14.164283022752635 0.20000000000000015 -0.76911514281692694 0 0 I I #
point $-1 -1 $-1 -19.419079051319443 14.164283022752635 0.20000000000000015 #
ATTRIB_CUSTOM-attrib $-1 -1 $-1 $-1 $586 @22 generic_tag_attrib_def 2 2 -1 @23 generic_tag_attrib_def  1 5 @5 13202 0 0 #
plane-surface $-1 -1 $-1 -20.216162017511529 21.984283022752628 2.5000000000000004 1 0 0 0 0 -1 forward_v I I I I #
ellipse-curve $-1 -1 $-1 -19.419079051319443 24.054283022752635 0.20000000000000015 0 0 1 -6.1059823961425108e-017 -1.1499999999999957 0 0.69311562277572891 I I #
point $-1 -1 $-1 -20.216162017511532 24.054283022752635 0.20000000000000015 #
ATTRIB_CUSTOM-attrib $-1 -1 $-1 $591 $546 @22 FDM_feature_attrib_def 1 1 @12 feature_data 22 8 5 0 #
coedge $-1 -1 $-1 $593 $611 $596 $624 reversed $461 0 $-1 #
edge $-1 -1 $-1 $600 -1.8000000000000038 $625 5.7999999999999972 $596 $634 forward @7 unknown #
vertex $-1 -1 $-1 $630 1 $635 #
straight-curve $-1 -1 $-1 -15.035043028966342 15.314283022752633 2.5000000000000004 0 0 -0.99999999999999989 I I #
ellipse-curve $-1 -1 $-1 -15.832125995158428 24.054283022752632 0.20000000000000015 0 0 1 -6.1059823961425108e-017 1.1499999999999995 0 0.69311562277572913 I I #
point $-1 -1 $-1 -15.035043028966342 24.054283022752632 0.20000000000000015 #
ATTRIB_CUSTOM-attrib $-1 -1 $-1 $602 $561 @22 generic_tag_attrib_def 2 2 -1 @23 generic_tag_attrib_def  1 5 @5 13169 0 0 #
edge $-1 -1 $-1 $606 -3.1415926535897931 $625 -1.5707963267948966 $611 $636 forward @7 unknown #
point $-1 -1 $-1 -15.832125995158428 14.164283022752635 0.20000000000000015 #
straight-curve $-1 -1 $-1 -20.216162017511532 21.984283022752628 0.20000000000000015 0 1.1499999999999997 0 I I #
point $-1 -1 $-1 -20.216162017511532 15.314283022752633 0.20000000000000015 #
straight-curve $-1 -1 $-1 -15.035043028966342 21.984283022752628 0.20000000000000015 -0 -1.1499999999999997 -0 I I #
point $-1 -1 $-1 -15.035043028966342 15.314283022752633 0.20000000000000015 #
ellipse-curve $-1 -1 $-1 -15.832125995158428 15.314283022752633 0.20000000000000015 0 0 1 6.1059823961425108e-017 1.1499999999999995 0 0.69311562277572913 I I #
End-of-ASM-data 
